# Supplementary material for: Genome-wide gene-environment interactions in neuroticism: an exploratory study across 25 environments
Source: Transl Psychiatry. 2021 Mar 22;11:180. doi: 10.1038/s41398-021-01288-9 (PMC7985503; doi:10.1038/s41398-021-01288-9)
Supplement: Supplementary file 3 — Suppl. Info (B) - Analysis Script [file 41398_2021_1288_MOESM3_ESM.txt]

arg = commandArgs(T); CHUNK = arg[1]; PHENO = arg[2]; COVS = arg[3]; OUTNAME = arg[4] 	# input/output file names passed via the command line
library(snpStats)
library(data.table)
library(MASS)

# Read in plink data
plink = read.plink(CHUNK)	# ie. .bim, .bed, .fam files with the prefix indicated by the CHUNK variable

# Format output file
output = data.frame(plink$map$chromosome, rownames(plink$map), plink$map$position, plink$map$allele.1, matrix(NA,nrow(plink$map),7))	# format output file

# Convert the genotype data to numeric
if (plink$map$chromosome[1] == "X" || plink$map$chromosome[1] == 23) {		# this assumes that X chromosome chunks contain no other chromosome data; if you read in multiple chromosomes simultaneously, convert SNPs one by one and subset by the corresponding index instead
	is.female = plink$fam$sex == 2
	geno = new("XSnpMatrix", plink$genotypes, diploid = is.female)			# filters heterozygous males
	geno = as(geno, "numeric")
} else {
	geno = as(plink$genotypes, "numeric")
}
rm(plink)

# Read phenotype, environment, and covariate data
phen = fread(PHENO,data.table=F)
covs = as.matrix(fread(COVS,data.table=F))	# contains the environment (first data column) + all covariates

# Match sample order to that of the SNP data
covs = covs[match(rownames(geno),covs[,2]), -c(1,2)]	# assumes first two columns are "FID" & "IID" (adapt as necessary)
phen = phen[match(rownames(geno),phen[,2]), -c(1,2)]

# Function for analysing snp-environment interactions
analyse <- function(snp) {

	## Define predictors
	gxe = snp*covs[,1]					# first covariate column is assumed to be environment / trait of interest
	gxc = snp*covs[,-1]					# include SNP*covariate interactions as covariates.. (the '*' operator implicitly multiplies by column)
	exc = covs[,1]*covs[,-1]			# ..as well as environment*covariate interactions
	x = cbind(1,snp,gxe,covs,gxc,exc)	# add an intercept

	## Remove missing data
	keep = complete.cases(x,phen)
	phen = phen[keep]
	x = x[keep,]
	n = nrow(x)

	## Obtain OLS estimator
	XtXi = chol2inv(chol(crossprod(x)))	
	XtY = crossprod(x,phen)
	b_ols = crossprod(XtXi,XtY)

	## Obtain standard errors
	res = phen - x%*%b_ols 				# residuals
	res_var = sum(res^2) / (n-ncol(x)) 	# residual variance
	vb_ols = res_var * XtXi				# If you just want to do a GxE using robust standard errors you can remove this line and everything else ols related below
	vb_robust = tcrossprod(crossprod(XtXi, crossprod(sweep(x,1,res^2,"*"),x)), XtXi)

	## Test GxE: H0: b_gxe = 0
	t_robust = b_ols[3] / sqrt(vb_robust[3,3])
	t_ols = b_ols[3] / sqrt(vb_ols[3,3])
	
	p_robust = 2*pt(abs(t_robust), n-ncol(x), lower.tail=F)
	p_ols = 2*pt(abs(t_ols), n-ncol(x), lower.tail=F)

	# Return the betas (b_g, b_e, b_gxe) + p-values for the model-based and robust tests
	ps = c(b_ols[2], b_ols[4], b_ols[3], p_ols, p_robust)
	return(ps)
}

progress = ceiling(quantile(1:ncol(geno), seq(.05,1,.05)))	# prints the progress in 5% increments as you iterate through the SNPs
chunk = tail(strsplit(CHUNK,"/")[[1]], 1)

# Analyse the data
for (i in 1:ncol(geno)) {
	output[i,5:12] = analyse(geno[,i])
	if (i %in% progress) print(paste(chunk,"..",names(progress[which(progress==i)])))
}

# Save results
write.table(output, OUTNAME, row.names=F, col.names=F, quote=F)
