# Supplementary material for: Genome-wide gene-environment interactions in neuroticism: an exploratory study across 25 environments
Source: Transl Psychiatry. 2021 Mar 22;11:180. doi: 10.1038/s41398-021-01288-9 (PMC7985503; doi:10.1038/s41398-021-01288-9)
Supplement: Supplementary file 4 — Suppl. Tables 1a-1z (genes) [file 41398_2021_1288_MOESM4_ESM.xlsx]

## Sheet: ST-1a (ID 189)
Suppl. Table 1a: MAGMA gene analysis results
Townsend deprivation index at recruitment (UKB ID: 189)
GENE_NAME	ENSEMBL_ID	CHR	START	STOP	NSNPS	NPARAM	N	ZSTAT	P
SAMD11	ENSG00000187634	1	858260	880955	63	15	313467	-0.53477	0.7036
AL645608.1	ENSG00000268179	1	860264	868445	29	7	313467	-0.56222	0.71302
NOC2L	ENSG00000188976	1	878584	896689	59	11	313467	0.68572	0.24645
KLHL17	ENSG00000187961	1	893967	902095	31	6	313467	-0.24139	0.59537
PLEKHN1	ENSG00000187583	1	899877	912245	47	17	313467	0.78464	0.21633
C1orf170	ENSG00000187642	1	909579	919497	32	8	313467	-0.50975	0.69489
HES4	ENSG00000188290	1	933342	937552	17	6	313467	0.13905	0.4447
ISG15	ENSG00000187608	1	946803	950920	15	4	313467	0.91809	0.17929
AGRN	ENSG00000188157	1	953503	992496	113	17	313467	0.6966	0.24303
RNF223	ENSG00000237330	1	1005346	1011687	18	7	313467	-0.29282	0.61517
C1orf159	ENSG00000131591	1	1016198	1053741	130	16	313467	-0.63777	0.73819
TTLL10	ENSG00000162571	1	1107264	1134315	172	22	313467	-0.33304	0.63045
TNFRSF18	ENSG00000186891	1	1137888	1144071	20	6	313467	-0.45586	0.67575
TNFRSF4	ENSG00000186827	1	1145706	1151518	19	7	313467	1.6357	0.050949
SDF4	ENSG00000078808	1	1151288	1169411	111	10	313467	1.5804	0.057009
B3GALT6	ENSG00000176022	1	1165629	1171421	25	6	313467	1.3955	0.081437
FAM132A	ENSG00000184163	1	1176826	1184102	25	6	313467	2.0826	0.018643
UBE2J2	ENSG00000160087	1	1188289	1211265	71	13	313467	-0.50101	0.69182
SCNN1D	ENSG00000162572	1	1213816	1228409	60	17	313467	-0.20733	0.58212
ACAP3	ENSG00000131584	1	1226756	1246989	63	13	313467	-0.36498	0.64244
PUSL1	ENSG00000169972	1	1241947	1248057	13	6	313467	-0.71038	0.76127
CPSF3L	ENSG00000127054	1	1245965	1262071	25	7	313467	-1.519	0.93562
GLTPD1	ENSG00000224051	1	1258136	1265277	19	6	313467	-0.087539	0.53488
TAS1R3	ENSG00000169962	1	1264694	1271686	24	7	313467	-0.1825	0.57241
DVL1	ENSG00000107404	1	1269656	1286730	50	10	313467	-0.26617	0.60495
MXRA8	ENSG00000162576	1	1287069	1299157	50	8	313467	-1.2075	0.88637
AURKAIP1	ENSG00000175756	1	1308110	1312875	24	7	313467	-1.2133	0.8875
CCNL2	ENSG00000221978	1	1320091	1336708	36	9	313467	-0.47706	0.68334
RP4-758J18.2	ENSG00000224870	1	1332902	1338426	17	6	313467	-0.14304	0.55687
MRPL20	ENSG00000242485	1	1336288	1344693	28	8	313467	-1.64	0.9495
ANKRD65	ENSG00000235098	1	1352800	1359149	24	5	313467	-0.66445	0.7468
TMEM88B	ENSG00000205116	1	1359508	1364167	21	6	313467	-2.1825	0.98546
VWA1	ENSG00000179403	1	1368241	1379262	12	4	313467	-0.62049	0.73253
ATAD3C	ENSG00000215915	1	1383069	1406538	22	4	313467	-0.24392	0.59635
ATAD3B	ENSG00000160072	1	1405143	1434228	43	8	313467	-0.28735	0.61308
ATAD3A	ENSG00000197785	1	1445531	1471067	77	11	313467	-0.82626	0.79567
TMEM240	ENSG00000205090	1	1469554	1477833	11	5	313467	-0.1473	0.55855
SSU72	ENSG00000160075	1	1476053	1512249	107	10	313467	0.25115	0.40085
AL645728.1	ENSG00000215014	1	1508355	1512373	14	3	313467	-0.36473	0.64234
C1orf233	ENSG00000228594	1	1532392	1537476	4	3	313467	0.14928	0.44067
MIB2	ENSG00000197530	1	1548795	1566990	27	6	313467	-0.13585	0.55403
MMP23B	ENSG00000189409	1	1565474	1571639	1	1	313467	0.12509	0.45023
CDK11B	ENSG00000248333	1	1569603	1592473	29	4	313467	-0.24177	0.59552
SLC35E2B	ENSG00000189339	1	1591939	1626167	34	8	313467	-0.81153	0.79147
CDK11A	ENSG00000008128	1	1633169	1657766	39	3	313467	-0.50631	0.69368
SLC35E2	ENSG00000215790	1	1655277	1679431	10	4	313467	0.73281	0.23184
NADK	ENSG00000008130	1	1681671	1713896	76	13	313467	0.53836	0.29517
GNB1	ENSG00000078369	1	1715729	1824495	162	22	313467	0.2461	0.4028
CALML6	ENSG00000169885	1	1844266	1849735	20	5	313467	0.11048	0.45602
TMEM52	ENSG00000178821	1	1848029	1852712	17	5	313467	-0.040804	0.51627
C1orf222	ENSG00000142609	1	1852396	1937276	300	24	313467	-0.96266	0.83214
GABRD	ENSG00000187730	1	1948780	1963192	17	3	313467	-0.3709	0.64464
PRKCZ	ENSG00000067606	1	1979909	2117834	431	45	313467	0.94366	0.17267
C1orf86	ENSG00000162585	1	2114903	2146159	59	18	313467	1.3428	0.089665
AL590822.2	ENSG00000269554	1	2119237	2124179	8	6	313467	0.61672	0.26871
AL590822.1	ENSG00000203301	1	2142360	2147620	12	7	313467	0.66323	0.25359
SKI	ENSG00000157933	1	2158134	2242558	217	42	313467	0.30762	0.37918
MORN1	ENSG00000116151	1	2251692	2325146	313	52	313467	0.70592	0.24012
AL589739.1	ENSG00000269753	1	2256581	2260042	17	7	313467	-1.2162	0.88804
RER1	ENSG00000157916	1	2321267	2337883	45	16	313467	0.73683	0.23061
PEX10	ENSG00000157911	1	2335236	2347236	30	11	313467	0.95978	0.16858
PLCH2	ENSG00000149527	1	2355419	2437969	237	43	313467	-0.96303	0.83223
PANK4	ENSG00000157881	1	2438972	2460039	49	11	313467	-0.56016	0.71231
HES5	ENSG00000197921	1	2459184	2463684	9	6	313467	0.09544	0.46198
TNFRSF14	ENSG00000157873	1	2485078	2497821	28	7	313467	-0.53517	0.70373
FAM213B	ENSG00000157870	1	2515930	2523908	24	7	313467	-1.2179	0.88836
MMEL1	ENSG00000142606	1	2521078	2566481	190	19	313467	-0.50026	0.69155
TTC34	ENSG00000215912	1	2566415	2720286	323	30	313467	-1.4939	0.9324
ACTRT2	ENSG00000169717	1	2936046	2940465	14	2	313467	-1.5976	0.94493
PRDM16	ENSG00000142611	1	2983732	3356185	1230	152	313467	0.69418	0.24378
ARHGEF16	ENSG00000130762	1	3368990	3398677	96	13	313467	0.58717	0.27854
MEGF6	ENSG00000162591	1	3405484	3530059	444	68	313467	-1.6225	0.94765
TPRG1L	ENSG00000158109	1	3539566	3547691	28	10	313467	-1.0487	0.85284
WRAP73	ENSG00000116213	1	3546331	3571325	60	16	313467	-0.7825	0.78304
TP73	ENSG00000078900	1	3567084	3653765	291	52	313467	-0.6532	0.74319
CCDC27	ENSG00000162592	1	3666962	3689209	70	17	313467	0.92578	0.17728
SMIM1	ENSG00000235169	1	3687352	3693546	29	10	313467	0.34261	0.36595
LRRC47	ENSG00000130764	1	3695784	3715068	95	17	313467	1.094	0.13698
CEP104	ENSG00000116198	1	3727645	3775778	331	23	313467	-0.4552	0.67552
DFFB	ENSG00000169598	1	3771845	3802993	168	27	313467	1.9491	0.025644
C1orf174	ENSG00000198912	1	3804689	3818857	67	13	313467	0.87271	0.19141
AJAP1	ENSG00000196581	1	4712792	4853594	709	101	313467	-0.14065	0.55593
NPHP4	ENSG00000131697	1	5921871	6054533	446	40	313467	-1.0039	0.84228
KCNAB2	ENSG00000069424	1	6049526	6162253	314	58	313467	0.41963	0.33738
AL035406.1	ENSG00000268332	1	6099630	6103399	17	11	313467	0.94929	0.17124
CHD5	ENSG00000116254	1	6160853	6242183	313	42	313467	0.81589	0.20728
RPL22	ENSG00000116251	1	6240329	6271449	73	15	313467	0.69836	0.24248
RNF207	ENSG00000158286	1	6263535	6282359	47	9	313467	0.52704	0.29908
ICMT	ENSG00000116237	1	6280253	6298032	41	9	313467	-0.9209	0.82145
HES3	ENSG00000173673	1	6302252	6306638	9	5	313467	-1.2116	0.88717
GPR153	ENSG00000158292	1	6306406	6323035	36	6	313467	-0.33441	0.63097
ACOT7	ENSG00000097021	1	6323329	6456451	436	35	313467	-0.203	0.58043
HES2	ENSG00000069812	1	6471478	6486730	56	10	313467	-0.28765	0.61319
ESPN	ENSG00000187017	1	6482848	6522430	126	15	313467	-1.0323	0.84903
TNFRSF25	ENSG00000215788	1	6520211	6528255	21	7	313467	-0.2469	0.59751
PLEKHG5	ENSG00000171680	1	6525152	6582121	146	25	313467	-0.018408	0.50734
NOL9	ENSG00000162408	1	6580407	6616595	132	7	313467	-0.14317	0.55692
TAS1R1	ENSG00000173662	1	6613241	6640817	51	12	313467	0.11799	0.45304
ZBTB48	ENSG00000204859	1	6638061	6650340	15	8	313467	0.94767	0.17165
KLHL21	ENSG00000162413	1	6649784	6676667	56	17	313467	1.0596	0.14465
PHF13	ENSG00000116273	1	6671745	6685093	26	7	313467	1.3987	0.080953
THAP3	ENSG00000041988	1	6682926	6696646	38	10	313467	2.3566	0.0092221
DNAJC11	ENSG00000007923	1	6693228	6763984	165	24	313467	2.3586	0.0091717
CAMTA1	ENSG00000171735	1	6843384	7830766	2836	260	313467	0.39957	0.34474
VAMP3	ENSG00000049245	1	7829329	7842492	45	13	313467	0.99115	0.16081
PER3	ENSG00000049246	1	7842380	7906237	259	29	313467	1.0729	0.14166
UTS2	ENSG00000049247	1	7902143	7915572	65	19	313467	0.80535	0.21031
TNFRSF9	ENSG00000049249	1	7978907	8002926	54	12	313467	1.9562	0.025219
PARK7	ENSG00000116288	1	8012351	8046565	74	16	313467	0.39162	0.34767
ERRFI1	ENSG00000116285	1	8063464	8088368	40	9	313467	-0.23668	0.59355
SLC45A1	ENSG00000162426	1	8375886	8405227	95	22	313467	0.63901	0.26141
RERE	ENSG00000142599	1	8411457	8879702	805	56	313467	2.0615	0.019626
ENO1	ENSG00000074800	1	8920061	8941308	37	8	313467	0.93084	0.17597
CA6	ENSG00000131686	1	9003926	9036151	123	28	313467	1.1192	0.13153
SLC2A7	ENSG00000197241	1	9062359	9088404	74	23	313467	-0.28162	0.61088
SLC2A5	ENSG00000142583	1	9094166	9150537	211	29	313467	1.9604	0.024976
GPR157	ENSG00000180758	1	9159364	9191229	82	15	313467	2.7897	0.0026375
H6PD	ENSG00000049239	1	9292834	9332396	109	23	313467	-0.39973	0.65532
SPSB1	ENSG00000171621	1	9350939	9430591	348	63	313467	-0.0617	0.5246
SLC25A33	ENSG00000171612	1	9597541	9646237	67	14	313467	0.32151	0.37391
TMEM201	ENSG00000188807	1	9646932	9675935	39	9	313467	1.023	0.15315
PIK3CD	ENSG00000171608	1	9709790	9790172	154	33	313467	-0.33913	0.63275
C1orf200	ENSG00000179840	1	9711668	9716644	17	4	313467	-0.80666	0.79007
CLSTN1	ENSG00000171603	1	9788084	9886584	149	23	313467	1.7877	0.03691
CTNNBIP1	ENSG00000178585	1	9907334	9972394	71	17	313467	2.1332	0.016455
LZIC	ENSG00000162441	1	9981173	10005465	63	13	313467	-1.0159	0.84517
NMNAT1	ENSG00000173614	1	10001486	10046559	96	17	313467	-0.40341	0.65668
RBP7	ENSG00000162444	1	10055264	10077078	49	9	313467	0.49515	0.31025
UBE4B	ENSG00000130939	1	10090890	10242297	352	35	313467	-0.83692	0.79868
KIF1B	ENSG00000054523	1	10268863	10442661	633	34	313467	-0.98512	0.83772
PGD	ENSG00000142657	1	10456649	10481201	57	12	313467	-0.97645	0.83558
APITD1	ENSG00000175279	1	10488159	10513210	78	12	313467	0.22084	0.41261
APITD1-CORT	ENSG00000251503	1	10488159	10513210	78	12	313467	0.22084	0.41261
CORT	ENSG00000241563	1	10507776	10512959	17	6	313467	0.81139	0.20857
DFFA	ENSG00000160049	1	10515579	10534583	22	6	313467	0.51586	0.30298
PEX14	ENSG00000142655	1	10530345	10691815	402	40	313467	0.19392	0.42312
CASZ1	ENSG00000130940	1	10695661	10858707	413	72	313467	-0.33638	0.63171
C1orf127	ENSG00000175262	1	11005528	11044094	131	21	313467	-0.36666	0.64307
TARDBP	ENSG00000120948	1	11070414	11086796	43	7	313467	-0.11282	0.54491
MASP2	ENSG00000009724	1	11085580	11109290	64	11	313467	0.048923	0.48049
SRM	ENSG00000116649	1	11113641	11122081	15	5	313467	0.22708	0.41018
EXOSC10	ENSG00000171824	1	11125675	11161938	120	11	313467	0.31246	0.37735
MTOR	ENSG00000198793	1	11165592	11324564	374	23	313467	-0.0043223	0.50172
ANGPTL7	ENSG00000171819	1	11247398	11257038	21	5	313467	0.42592	0.33508
UBIAD1	ENSG00000120942	1	11331263	11357106	43	11	313467	1.0937	0.13704
PTCHD2	ENSG00000204624	1	11537223	11598641	162	21	313467	-0.90489	0.81724
FBXO2	ENSG00000116661	1	11707424	11717842	17	8	313467	-1.4419	0.92534
FBXO44	ENSG00000132879	1	11712432	11724384	30	9	313467	-0.56973	0.71557
FBXO6	ENSG00000116663	1	11722181	11735411	50	13	313467	-0.88078	0.81078
MAD2L2	ENSG00000116670	1	11733537	11753707	60	15	313467	0.44357	0.32868
DRAXIN	ENSG00000162490	1	11749786	11786914	84	19	313467	1.7537	0.039744
AGTRAP	ENSG00000177674	1	11794141	11815859	53	9	313467	0.37653	0.35326
C1orf167	ENSG00000215910	1	11819844	11850642	165	14	313467	-2.172	0.98507
MTHFR	ENSG00000177000	1	11844780	11868977	108	15	313467	-2.1553	0.98443
CLCN6	ENSG00000011021	1	11864207	11904201	231	16	313467	-2.358	0.99081
NPPA	ENSG00000175206	1	11904766	11910402	28	9	313467	-1.9861	0.97649
NPPB	ENSG00000120937	1	11916521	11920988	7	4	313467	0.36843	0.35627
KIAA2013	ENSG00000116685	1	11978648	11988485	26	8	313467	-0.56224	0.71302
PLOD1	ENSG00000083444	1	11992262	12036595	123	13	313467	-0.38563	0.65012
MFN2	ENSG00000116688	1	12038238	12074571	97	10	313467	0.11991	0.45228
MIIP	ENSG00000116691	1	12077523	12093102	23	7	313467	-0.57124	0.71608
TNFRSF8	ENSG00000120949	1	12121434	12205264	173	33	313467	-1.7478	0.95975
TNFRSF1B	ENSG00000028137	1	12225060	12270285	127	18	313467	0.10239	0.45922
VPS13D	ENSG00000048707	1	12288124	12573099	555	44	313467	-0.67629	0.75057
DHRS3	ENSG00000162496	1	12626939	12679737	182	36	313467	0.90103	0.18379
AADACL4	ENSG00000204518	1	12702566	12728097	62	9	313467	-1.1436	0.8736
AADACL3	ENSG00000188984	1	12774118	12789726	57	10	313467	-0.48776	0.68714
C1orf158	ENSG00000157330	1	12804163	12824847	67	11	313467	0.34181	0.36625
PRAMEF12	ENSG00000116726	1	12832984	12839049	20	5	313467	1.258	0.10419
PRAMEF1	ENSG00000116721	1	12849546	12857777	17	4	313467	-0.88365	0.81156
HNRNPCL1	ENSG00000179172	1	12906261	12910578	32	4	313467	1.2527	0.10515
PRAMEF2	ENSG00000120952	1	12914941	12922764	56	9	313467	1.6572	0.048738
PRAMEF4	ENSG00000243073	1	12938045	12948025	1	1	313467	-0.78689	0.78433
PRAMEF6	ENSG00000232423	1	12997181	13119751	3	1	313467	-1.135	0.87182
WI2-3308P17.2	ENSG00000239810	1	13051394	13054998	3	1	313467	-1.135	0.87182
PRAMEF9	ENSG00000204501	1	13419176	13429191	1	1	313467	0.70207	0.24132
PRAMEF18	ENSG00000204491	1	13473689	13479522	4	1	313467	0.42762	0.33446
PRAMEF16	ENSG00000204488	1	13493254	13499260	1	1	313467	2.1057	0.017617
LRRC38	ENSG00000162494	1	13800445	13842543	158	35	313467	-0.29982	0.61784
PDPN	ENSG00000162493	1	13907960	13945452	116	26	313467	0.22913	0.40939
PRDM2	ENSG00000116731	1	14024693	14152574	415	45	313467	-2.0596	0.98028
KAZN	ENSG00000189337	1	14923200	15445539	1895	230	313467	1.6012	0.054665
TMEM51	ENSG00000171729	1	15477028	15547976	384	37	313467	-0.3064	0.62035
C1orf195	ENSG00000204464	1	15489840	15499813	39	10	313467	-0.35628	0.63918
FHAD1	ENSG00000142621	1	15571768	15727779	479	55	313467	0.83417	0.20209
EFHD2	ENSG00000142634	1	15734391	15757839	63	22	313467	0.41939	0.33746
CTRC	ENSG00000162438	1	15762935	15776737	25	9	313467	1.1392	0.12731
CELA2A	ENSG00000142615	1	15781223	15799586	78	16	313467	0.67705	0.24919
CELA2B	ENSG00000215704	1	15790404	15818895	98	19	313467	0.84481	0.19911
CASP9	ENSG00000132906	1	15816327	15855029	170	16	313467	0.090333	0.46401
DNAJC16	ENSG00000116138	1	15851308	15919874	254	25	313467	0.14115	0.44388
AGMAT	ENSG00000116771	1	15897848	15913605	87	11	313467	-0.0041507	0.50166
DDI2	ENSG00000197312	1	15941995	15996539	133	16	313467	-0.10042	0.53999
RSC1A1	ENSG00000215695	1	15984364	15989217	11	3	313467	-0.73701	0.76944
PLEKHM2	ENSG00000116786	1	16008827	16062264	177	24	313467	0.16107	0.43602
SLC25A34	ENSG00000162461	1	16060900	16068891	12	3	313467	-1.1228	0.86923
TMEM82	ENSG00000162460	1	16066917	16075477	24	10	313467	-0.11433	0.54551
FBLIM1	ENSG00000162458	1	16081102	16114089	81	19	313467	-0.144	0.55725
SPEN	ENSG00000065526	1	16172359	16267955	176	25	313467	-0.13427	0.5534
ZBTB17	ENSG00000116809	1	16267364	16304627	67	15	313467	-2.1418	0.9839
C1orf64	ENSG00000183888	1	16328731	16336302	38	11	313467	-0.93871	0.82606
HSPB7	ENSG00000173641	1	16339523	16348089	73	9	313467	0.13192	0.44752
CLCNKA	ENSG00000186510	1	16343370	16361545	114	15	313467	0.24164	0.40453
CLCNKB	ENSG00000184908	1	16368272	16384803	152	18	313467	2.0219	0.021592
FAM131C	ENSG00000185519	1	16383264	16402127	80	11	313467	-1.0473	0.85252
EPHA2	ENSG00000142627	1	16449832	16484582	55	17	313467	0.84779	0.19828
ARHGEF19	ENSG00000142632	1	16523349	16541104	73	8	313467	0.024334	0.49029
C1orf134	ENSG00000204377	1	16554368	16558038	11	3	313467	-1.1054	0.8655
RSG1	ENSG00000132881	1	16557195	16565657	20	9	313467	0.083924	0.46656
FBXO42	ENSG00000037637	1	16572334	16680949	257	27	313467	-1.1472	0.87436
SZRD1	ENSG00000055070	1	16677070	16725640	125	19	313467	-0.53442	0.70347
SPATA21	ENSG00000187144	1	16712612	16765919	152	29	313467	-1.2969	0.90267
NECAP2	ENSG00000157191	1	16765167	16787573	53	14	313467	-0.45534	0.67557
FAM231B	ENSG00000268674	1	16863561	16867070	3	3	313467	0.51752	0.3024
CROCC	ENSG00000058453	1	17064768	17300474	275	27	313467	0.028941	0.48846
MFAP2	ENSG00000117122	1	17299997	17309330	22	7	313467	-0.57564	0.71757
ATP13A2	ENSG00000159363	1	17311453	17340423	63	16	313467	-0.41513	0.66098
SDHB	ENSG00000117118	1	17344217	17382665	134	18	313467	0.28852	0.38647
PADI2	ENSG00000117115	1	17392256	17447948	275	27	313467	0.025611	0.48978
PADI1	ENSG00000142623	1	17529621	17573500	148	41	313467	3.0645	0.0010902
PADI3	ENSG00000142619	1	17573593	17611728	186	30	313467	2.6579	0.0039313
PADI4	ENSG00000159339	1	17632690	17691499	317	33	313467	0.38694	0.3494
AC004824.2	ENSG00000269468	1	17654507	17678070	165	18	313467	0.1531	0.43916
RCC2	ENSG00000179051	1	17732256	17768220	85	18	313467	0.13443	0.44653
ARHGEF10L	ENSG00000074964	1	17864330	18025369	370	49	313467	-1.2091	0.88668
ACTL8	ENSG00000117148	1	18079808	18154558	184	28	313467	0.28165	0.38911
IGSF21	ENSG00000117154	1	18432240	18705977	967	131	313467	-0.069681	0.52778
KLHDC7A	ENSG00000179023	1	18805424	18813478	55	12	313467	1.2601	0.10381
PAX7	ENSG00000009709	1	18955500	19076360	353	64	313467	-0.14012	0.55572
TAS1R2	ENSG00000179002	1	19165093	19188176	112	24	313467	1.2233	0.11062
RP13-279N23.2	ENSG00000255275	1	19174767	19249615	323	51	313467	0.1326	0.44726
ALDH4A1	ENSG00000159423	1	19196926	19231275	144	26	313467	-0.37923	0.64774
IFFO2	ENSG00000169991	1	19229775	19285180	172	32	313467	0.15176	0.43969
UBR4	ENSG00000127481	1	19400000	19538770	295	33	313467	-0.061748	0.52462
EMC1	ENSG00000127463	1	19541158	19580046	124	20	313467	-0.22544	0.58918
MRTO4	ENSG00000053372	1	19576033	19587622	67	10	313467	-0.10155	0.54044
AKR7A3	ENSG00000162482	1	19608052	19617744	45	8	313467	0.41591	0.33874
AKR7A2	ENSG00000053371	1	19629459	19640640	34	15	313467	-0.11523	0.54587
PQLC2	ENSG00000040487	1	19636820	19656794	101	17	313467	-0.22139	0.58761
CAPZB	ENSG00000077549	1	19664267	19814066	569	45	313467	-1.182	0.8814
MINOS1-NBL1	ENSG00000270136	1	19921473	19985549	192	33	313467	1.9307	0.026762
MINOS1	ENSG00000173436	1	19921477	19957314	94	17	313467	1.2504	0.10558
NBL1	ENSG00000158747	1	19965048	19985945	70	24	313467	1.0395	0.1493
HTR6	ENSG00000158748	1	19989780	20007055	49	10	313467	-0.42869	0.66593
TMCO4	ENSG00000162542	1	20007706	20128438	403	56	313467	-2.0644	0.98051
RNF186	ENSG00000178828	1	20139523	20143771	29	12	313467	-1.0431	0.85154
OTUD3	ENSG00000169914	1	20207006	20240438	95	17	313467	-0.81121	0.79138
PLA2G2E	ENSG00000188784	1	20245502	20252110	28	10	313467	-0.90598	0.81753
PLA2G2A	ENSG00000188257	1	20300925	20308932	16	10	313467	0.2268	0.41029
PLA2G5	ENSG00000127472	1	20352672	20418683	232	30	313467	-0.32366	0.6269
PLA2G2D	ENSG00000117215	1	20437432	20448050	25	13	313467	-0.26824	0.60574
PLA2G2F	ENSG00000158786	1	20463819	20477879	21	14	313467	2.4041	0.0081062
PLA2G2C	ENSG00000187980	1	20486746	20505917	60	17	313467	1.2359	0.10825
UBXN10	ENSG00000162543	1	20510578	20523541	16	7	313467	-0.40475	0.65717
VWA5B1	ENSG00000158816	1	20615412	20682387	272	37	313467	0.15387	0.43886
CAMK2N1	ENSG00000162545	1	20807884	20814713	12	7	313467	-1.5529	0.93977
MUL1	ENSG00000090432	1	20824943	20836654	38	14	313467	-1.5924	0.94435
FAM43B	ENSG00000183114	1	20876932	20882512	14	5	313467	-0.96912	0.83376
CDA	ENSG00000158825	1	20913441	20946401	154	23	313467	-0.75366	0.77447
PINK1	ENSG00000158828	1	20957948	20979004	102	16	313467	-0.41873	0.66229
DDOST	ENSG00000244038	1	20977270	20990000	54	11	313467	0.27583	0.39134
KIF17	ENSG00000117245	1	20989507	21046510	213	45	313467	-1.241	0.89269
SH2D5	ENSG00000189410	1	21045225	21061330	46	14	313467	-2.0505	0.97984
HP1BP3	ENSG00000127483	1	21068154	21115816	121	21	313467	-0.13014	0.55177
EIF4G3	ENSG00000075151	1	21131963	21505377	836	46	313467	-0.13185	0.55245
ECE1	ENSG00000117298	1	21542740	21673997	372	51	313467	-1.6052	0.94578
NBPF3	ENSG00000142794	1	21764621	21812498	183	17	313467	0.18141	0.42802
ALPL	ENSG00000162551	1	21833858	21905905	338	43	313467	0.80962	0.20908
RAP1GAP	ENSG00000076864	1	21921708	21997801	299	56	313467	0.044172	0.48238
USP48	ENSG00000090686	1	22003791	22112099	374	40	313467	0.49829	0.30914
LDLRAD2	ENSG00000187942	1	22136758	22152714	50	22	313467	0.79282	0.21394
HSPG2	ENSG00000142798	1	22147738	22265790	374	46	313467	-0.21311	0.58438
CELA3B	ENSG00000219073	1	22301514	22326135	204	19	313467	0.59108	0.27723
CELA3A	ENSG00000142789	1	22326149	22340032	80	13	313467	-0.36639	0.64296
CDC42	ENSG00000070831	1	22377120	22420437	123	20	313467	-1.9929	0.97686
WNT4	ENSG00000162552	1	22442798	22472462	106	22	313467	-1.3346	0.909
ZBTB40	ENSG00000184677	1	22776344	22858650	148	25	313467	-0.22705	0.58981
EPHA8	ENSG00000070886	1	22888057	22931087	201	34	313467	1.488	0.06837
C1QA	ENSG00000173372	1	22960999	22967101	26	6	313467	0.01689	0.49326
C1QC	ENSG00000159189	1	22968123	22975603	33	7	313467	-0.85682	0.80423
C1QB	ENSG00000173369	1	22977255	22989031	41	10	313467	-1.8247	0.96597
EPHB2	ENSG00000133216	1	23035332	23242818	381	58	313467	-0.84833	0.80187
LACTBL1	ENSG00000215906	1	23278536	23293831	44	16	313467	-0.90266	0.81665
C1orf234	ENSG00000227868	1	23336327	23344343	16	6	313467	0.22949	0.40925
KDM1A	ENSG00000004487	1	23343941	23411182	96	18	313467	0.75867	0.22403
LUZP1	ENSG00000169641	1	23409516	23506301	195	26	313467	0.0066368	0.49735
HTR1D	ENSG00000179546	1	23515993	23523222	23	5	313467	1.7318	0.041657
HNRNPR	ENSG00000125944	1	23629264	23672829	45	12	313467	-1.9682	0.97548
ZNF436	ENSG00000125945	1	23684941	23697935	39	10	313467	-1.1548	0.87591
C1orf213	ENSG00000249087	1	23693490	23699332	10	6	313467	-1.156	0.87616
TCEA3	ENSG00000204219	1	23706554	23753233	131	24	313467	0.4465	0.32762
ASAP3	ENSG00000088280	1	23754056	23813061	150	19	313467	-0.10806	0.54303
E2F2	ENSG00000007968	1	23831922	23859712	57	10	313467	-1.7866	0.963
ID3	ENSG00000117318	1	23883409	23888285	13	8	313467	0.82561	0.20451
MDS2	ENSG00000197880	1	23905985	23968058	116	28	313467	-0.15624	0.56208
RPL11	ENSG00000142676	1	24016269	24023915	8	4	313467	0.51616	0.30287
TCEB3	ENSG00000011007	1	24067645	24089549	21	10	313467	-0.33863	0.63255
PITHD1	ENSG00000057757	1	24102895	24115722	9	4	313467	-0.60658	0.72793
LYPLA2	ENSG00000011009	1	24115460	24123029	5	3	313467	-0.49188	0.6886
GALE	ENSG00000117308	1	24121089	24129271	7	4	313467	-0.36908	0.64396
HMGCL	ENSG00000117305	1	24127375	24167110	59	8	313467	-0.21326	0.58444
FUCA1	ENSG00000179163	1	24170567	24196784	65	8	313467	-0.40544	0.65742
CNR2	ENSG00000188822	1	24196016	24287549	224	16	313467	0.48335	0.31442
PNRC2	ENSG00000189266	1	24283599	24290952	8	2	313467	2.0439	0.02048
SRSF10	ENSG00000188529	1	24290294	24309417	6	1	313467	2.0984	0.017937
MYOM3	ENSG00000142661	1	24381525	24440665	191	27	313467	0.92525	0.17742
IL22RA1	ENSG00000142677	1	24445261	24471611	83	18	313467	0.63922	0.26134
IFNLR1	ENSG00000185436	1	24479647	24516449	137	20	313467	-0.13879	0.55519
GRHL3	ENSG00000158055	1	24643812	24691972	104	27	313467	-0.054977	0.52192
STPG1	ENSG00000001460	1	24682489	24745424	183	25	313467	-0.6948	0.75641
NIPAL3	ENSG00000001461	1	24740284	24800466	178	25	313467	-1.8353	0.96677
RCAN3	ENSG00000117602	1	24827387	24868530	152	22	313467	-0.90228	0.81655
NCMAP	ENSG00000184454	1	24880602	24936819	279	34	313467	-0.60368	0.72697
SRRM1	ENSG00000133226	1	24956207	25000758	55	15	313467	0.44078	0.32969
CLIC4	ENSG00000169504	1	25069848	25171815	122	22	313467	0.3992	0.34487
RUNX3	ENSG00000020633	1	25225002	25293612	128	30	313467	-1.4233	0.92268
SYF2	ENSG00000117614	1	25548170	25560993	6	5	313467	-1.0913	0.86244
C1orf63	ENSG00000117616	1	25567728	25666704	29	15	313467	-0.90406	0.81702
RHD	ENSG00000187010	1	25596884	25657936	7	5	313467	0.48452	0.31401
TMEM50A	ENSG00000183726	1	25662408	25689852	24	9	313467	-0.030021	0.51198
RHCE	ENSG00000188672	1	25687740	25758683	97	11	313467	0.4335	0.33232
TMEM57	ENSG00000204178	1	25755388	25827700	107	9	313467	0.41446	0.33927
LDLRAP1	ENSG00000157978	1	25868071	25896377	83	14	313467	-0.70121	0.75841
MAN1C1	ENSG00000117643	1	25941959	26113698	280	33	313467	0.35381	0.36174
SEPN1	ENSG00000162430	1	26124667	26145713	57	9	313467	2.0628	0.019567
RP1-317E23.6	ENSG00000255054	1	26135961	26151235	39	9	313467	2.3754	0.0087642
MTFR1L	ENSG00000117640	1	26143131	26160432	41	6	313467	2.4742	0.0066775
AL020996.1	ENSG00000223474	1	26144212	26149288	17	7	313467	2.699	0.0034778
AUNIP	ENSG00000127423	1	26157414	26187903	78	7	313467	2.1964	0.014031
PAQR7	ENSG00000182749	1	26186701	26199744	15	9	313467	1.7216	0.042567
STMN1	ENSG00000117632	1	26209672	26235482	40	11	313467	1.3897	0.082317
PAFAH2	ENSG00000158006	1	26285258	26326648	96	14	313467	0.17066	0.43224
EXTL1	ENSG00000158008	1	26344375	26363955	35	10	313467	0.59952	0.27441
SLC30A2	ENSG00000158014	1	26362743	26374624	27	7	313467	0.87474	0.19086
TRIM63	ENSG00000158022	1	26376795	26396927	57	12	313467	0.35707	0.36052
PDIK1L	ENSG00000175087	1	26435664	26453034	44	6	313467	1.054	0.14594
FAM110D	ENSG00000197245	1	26483511	26490119	23	9	313467	-0.89877	0.81561
ZNF593	ENSG00000142684	1	26494362	26499551	19	6	313467	-0.57672	0.71794
CNKSR1	ENSG00000142675	1	26501894	26517377	37	12	313467	-0.84337	0.80049
CATSPER4	ENSG00000188782	1	26515052	26530459	67	13	313467	-0.19045	0.57552
CEP85	ENSG00000130695	1	26558691	26606299	169	19	313467	-0.098955	0.53941
SH3BGRL3	ENSG00000142669	1	26603667	26609007	17	5	313467	0.13535	0.44617
UBXN11	ENSG00000158062	1	26606819	26646854	155	15	313467	0.047037	0.48124
CD52	ENSG00000169442	1	26642448	26648014	25	5	313467	0.4546	0.3247
AIM1L	ENSG00000176092	1	26647350	26682621	113	19	313467	1.9153	0.027725
ZNF683	ENSG00000176083	1	26687125	26703013	63	15	313467	1.8851	0.029707
LIN28A	ENSG00000131914	1	26735269	26757213	38	14	313467	-0.55964	0.71214
DHDDS	ENSG00000117682	1	26756773	26798785	80	19	313467	-1.0322	0.84901
HMGN2	ENSG00000198830	1	26796941	26803463	16	7	313467	-0.22221	0.58793
RPS6KA1	ENSG00000117676	1	26854252	26902521	102	18	313467	-0.54596	0.70745
ARID1A	ENSG00000117713	1	27020524	27109595	133	16	313467	-1.3351	0.90907
PIGV	ENSG00000060642	1	27111963	27125889	14	6	313467	-0.65477	0.74369
ZDHHC18	ENSG00000204160	1	27151201	27185093	55	10	313467	-0.61641	0.73119
SFN	ENSG00000175793	1	27187633	27191947	6	2	313467	-0.63143	0.73612
GPN2	ENSG00000142751	1	27201624	27218788	25	8	313467	-0.23867	0.59432
GPATCH3	ENSG00000198746	1	27215979	27228957	17	8	313467	0.11326	0.45491
NUDC	ENSG00000090273	1	27224729	27274353	86	17	313467	-0.54998	0.70883
NR0B2	ENSG00000131910	1	27236980	27242457	13	7	313467	0.23493	0.40713
C1orf172	ENSG00000175707	1	27275053	27288897	17	6	313467	-0.14934	0.55936
TRNP1	ENSG00000253368	1	27318198	27328389	12	6	313467	0.21972	0.41304
FAM46B	ENSG00000158246	1	27330511	27341327	14	7	313467	1.0147	0.15513
SLC9A1	ENSG00000090020	1	27424306	27495472	91	16	313467	-0.34311	0.63424
WDTC1	ENSG00000142784	1	27559007	27636110	128	19	313467	-1.5408	0.93832
TMEM222	ENSG00000186501	1	27646651	27663891	38	12	313467	-1.0202	0.84618
SYTL1	ENSG00000142765	1	27666513	27681421	42	15	313467	-1.3267	0.9077
MAP3K6	ENSG00000142733	1	27680675	27695383	36	15	313467	-1.1018	0.86473
FCN3	ENSG00000142748	1	27694603	27703315	7	6	313467	0.43642	0.33127
CD164L2	ENSG00000174950	1	27704666	27711870	6	2	313467	0.39364	0.34692
GPR3	ENSG00000181773	1	27717148	27723318	5	3	313467	-0.29297	0.61523
WASF2	ENSG00000158195	1	27729730	27818669	151	22	313467	0.14983	0.44045
AHDC1	ENSG00000126705	1	27859546	27932942	79	17	313467	0.06647	0.4735
FGR	ENSG00000000938	1	27937575	27963788	51	14	313467	0.36707	0.35678
IFI6	ENSG00000126709	1	27991572	28000729	18	6	313467	1.2531	0.10508
FAM76A	ENSG00000009780	1	28050490	28090633	82	11	313467	0.55899	0.28808
STX12	ENSG00000117758	1	28097694	28151963	62	12	313467	1.3878	0.082599
PPP1R8	ENSG00000117751	1	28155289	28179187	31	8	313467	1.2548	0.10478
AL109927.1	ENSG00000268552	1	28176085	28179255	1	1	313467	0.13213	0.44744
THEMIS2	ENSG00000130775	1	28197055	28214196	61	17	313467	-1.5966	0.94482
RPA2	ENSG00000117748	1	28217035	28243257	72	10	313467	0.2436	0.40377
SMPDL3B	ENSG00000130768	1	28259504	28286668	87	14	313467	0.2468	0.40253
XKR8	ENSG00000158156	1	28283973	28295607	23	11	313467	-0.08245	0.53286
EYA3	ENSG00000158161	1	28295855	28417207	289	32	313467	0.20086	0.4204
PTAFR	ENSG00000169403	1	28472677	28522447	55	17	313467	0.4591	0.32308
DNAJC8	ENSG00000126698	1	28524967	28561536	112	18	313467	1.4038	0.080192
AL353354.2	ENSG00000269804	1	28525070	28528419	6	3	313467	0.96368	0.1676
AL353354.1	ENSG00000215902	1	28526013	28529152	8	3	313467	0.78591	0.21596
ATPIF1	ENSG00000130770	1	28560620	28574417	64	7	313467	1.5887	0.056064
SESN2	ENSG00000130766	1	28584038	28610002	68	19	313467	1.25	0.10565
MED18	ENSG00000130772	1	28653513	28663476	11	5	313467	1.9333	0.026603
PHACTR4	ENSG00000204138	1	28694114	28827881	466	27	313467	2.0321	0.021074
RCC1	ENSG00000180198	1	28830455	28866812	107	17	313467	1.2583	0.10414
TRNAU1AP	ENSG00000180098	1	28877597	28906051	59	16	313467	1.2325	0.10887
TAF12	ENSG00000120656	1	28914835	28971597	78	18	313467	1.0108	0.15605
RAB42	ENSG00000188060	1	28916712	28922955	12	8	313467	0.26623	0.39503
GMEB1	ENSG00000162419	1	28993244	29046865	77	12	313467	0.97734	0.1642
YTHDF2	ENSG00000198492	1	29061133	29097287	73	13	313467	1.1721	0.12059
OPRD1	ENSG00000116329	1	29136654	29191208	189	28	313467	0.87661	0.19035
EPB41	ENSG00000159023	1	29211603	29447553	473	42	313467	-0.11028	0.54391
TMEM200B	ENSG00000253304	1	29444940	29452447	25	9	313467	0.46074	0.32249
SRSF4	ENSG00000116350	1	29473255	29510499	82	18	313467	0.84892	0.19796
MECR	ENSG00000116353	1	29518385	29559454	111	20	313467	1.2547	0.10479
PTPRU	ENSG00000060656	1	29561028	29654325	246	41	313467	2.0111	0.022159
MATN1	ENSG00000162510	1	31183124	31198434	54	9	313467	-0.7584	0.77589
LAPTM5	ENSG00000162511	1	31204316	31232667	53	18	313467	0.77867	0.21809
SDC3	ENSG00000162512	1	31341314	31383608	92	28	313467	-1.6122	0.94654
PUM1	ENSG00000134644	1	31403353	31540838	300	31	313467	-0.48087	0.6847
NKAIN1	ENSG00000084628	1	31651592	31714401	265	23	313467	-0.48266	0.68533
SNRNP40	ENSG00000060688	1	31731417	31771662	116	11	313467	0.15277	0.43929
ZCCHC17	ENSG00000121766	1	31767842	31838783	182	19	313467	0.15468	0.43854
FABP3	ENSG00000121769	1	31837472	31851697	31	11	313467	-0.53308	0.70301
SERINC2	ENSG00000168528	1	31880412	31908525	82	13	313467	-1.1796	0.88093
AC114494.1	ENSG00000268950	1	31901192	31904614	10	4	313467	-1.1818	0.88136
TINAGL1	ENSG00000142910	1	32040116	32054288	19	13	313467	1.6494	0.049528
HCRTR1	ENSG00000121764	1	32081287	32099119	46	7	313467	1.2529	0.10512
PEF1	ENSG00000162517	1	32094463	32112497	29	6	313467	0.95586	0.16957
COL16A1	ENSG00000084636	1	32116848	32171920	102	24	313467	0.38565	0.34988
BAI2	ENSG00000121753	1	32191718	32232494	44	13	313467	0.35383	0.36173
SPOCD1	ENSG00000134668	1	32255023	32283652	49	17	313467	-0.94708	0.8282
PTP4A2	ENSG00000184007	1	32371022	32412457	67	16	313467	-1.6292	0.94837
AL136115.1	ENSG00000212673	1	32377174	32381745	5	3	313467	-0.042016	0.51676
KHDRBS1	ENSG00000121774	1	32477430	32527451	30	20	313467	-0.044266	0.51765
TMEM39B	ENSG00000121775	1	32535632	32569467	54	15	313467	-0.60123	0.72616
KPNA6	ENSG00000025800	1	32571639	32643169	99	19	313467	-0.37657	0.64675
TXLNA	ENSG00000084652	1	32643287	32664886	42	16	313467	0.11167	0.45554
CCDC28B	ENSG00000160050	1	32663987	32671988	10	5	313467	0.9558	0.16959
IQCC	ENSG00000160051	1	32669236	32675288	10	4	313467	0.2397	0.40528
DCDC2B	ENSG00000222046	1	32672695	32682797	20	9	313467	-0.1909	0.5757
TMEM234	ENSG00000160055	1	32679073	32689972	19	9	313467	0.26058	0.39721
EIF3I	ENSG00000084623	1	32685529	32698205	15	4	313467	-1.175	0.87999
FAM167B	ENSG00000183615	1	32710834	32715457	10	6	313467	0.26539	0.39535
LCK	ENSG00000182866	1	32714840	32752766	45	19	313467	0.11154	0.45559
HDAC1	ENSG00000116478	1	32755687	32800236	29	22	313467	-0.33351	0.63062
MARCKSL1	ENSG00000175130	1	32798433	32803980	3	3	313467	-1.0275	0.84791
TSSK3	ENSG00000162526	1	32815122	32830913	6	5	313467	1.2622	0.10343
FAM229A	ENSG00000225828	1	32825871	32831879	3	3	313467	-1.9457	0.97415
BSDC1	ENSG00000160058	1	32829704	32862332	20	14	313467	-2.4772	0.99338
RP1-27O5.3	ENSG00000254553	1	32928658	33067393	303	26	313467	-0.26597	0.60487
ZBTB8B	ENSG00000273274	1	32928670	32963287	33	12	313467	-0.2538	0.60017
ZBTB8A	ENSG00000160062	1	33003028	33072540	183	20	313467	-0.18048	0.57161
ZBTB8OS	ENSG00000176261	1	33064773	33118504	131	16	313467	1.1596	0.12311
RBBP4	ENSG00000162521	1	33114743	33152812	104	11	313467	1.3073	0.095564
SYNC	ENSG00000162520	1	33144507	33171197	57	7	313467	0.96469	0.16735
KIAA1522	ENSG00000162522	1	33205486	33241571	54	17	313467	0.79159	0.2143
YARS	ENSG00000134684	1	33239840	33285754	95	18	313467	-0.29294	0.61521
S100PBP	ENSG00000116497	1	33280368	33325476	76	18	313467	-0.36597	0.6428
FNDC5	ENSG00000160097	1	33326869	33340083	17	6	313467	-1.1209	0.86883
HPCA	ENSG00000121905	1	33349595	33365042	21	8	313467	0.99767	0.15922
TMEM54	ENSG00000121900	1	33359195	33369039	11	5	313467	1.2012	0.11483
RNF19B	ENSG00000116514	1	33401046	33432286	75	14	313467	0.35576	0.36101
FKSG48	ENSG00000267885	1	33437268	33440642	5	3	313467	-0.62862	0.7352
AK2	ENSG00000004455	1	33472585	33548597	143	23	313467	-0.4113	0.65957
ADC	ENSG00000142920	1	33544705	33587131	64	17	313467	0.65032	0.25774
TRIM62	ENSG00000116525	1	33610003	33649660	89	12	313467	-0.044548	0.51777
ZNF362	ENSG00000160094	1	33720146	33767320	98	20	313467	0.63533	0.26261
A3GALT2	ENSG00000184389	1	33771367	33788699	49	13	313467	1.5126	0.065191
PHC2	ENSG00000134686	1	33788224	33898653	368	36	313467	1.3867	0.082773
ZSCAN20	ENSG00000121903	1	33936246	33963107	62	10	313467	1.1943	0.11618
CSMD2	ENSG00000121904	1	33978609	34633443	1832	165	313467	-1.8043	0.96441
HMGB4	ENSG00000176256	1	34324076	34331392	14	5	313467	0.27835	0.39037
C1orf94	ENSG00000142698	1	34630484	34685732	182	32	313467	-0.94676	0.82812
SMIM12	ENSG00000163866	1	35177338	35327417	537	76	313467	0.80932	0.20917
GJB5	ENSG00000189280	1	35218648	35225113	22	7	313467	0.031273	0.48753
GJB4	ENSG00000189433	1	35223342	35230325	30	14	313467	-0.0095733	0.50382
GJB3	ENSG00000188910	1	35244790	35252970	26	11	313467	0.11998	0.45225
GJA4	ENSG00000187513	1	35256599	35262348	21	7	313467	0.22689	0.41026
DLGAP3	ENSG00000116544	1	35330037	35397186	101	31	313467	1.0209	0.15365
RP11-244H3.4	ENSG00000271741	1	35446134	35499342	94	7	313467	1.0948	0.1368
ZMYM6NB	ENSG00000243749	1	35446136	35452954	13	4	313467	0.93656	0.17449
ZMYM6	ENSG00000163867	1	35448523	35499569	87	6	313467	1.1338	0.12844
ZMYM1	ENSG00000197056	1	35523387	35582460	81	8	313467	-0.26118	0.60302
SFPQ	ENSG00000116560	1	35640979	35660749	32	4	313467	0.13452	0.4465
ZMYM4	ENSG00000146463	1	35732568	35888659	179	24	313467	1.9893	0.023334
KIAA0319L	ENSG00000142687	1	35898091	36025551	140	26	313467	1.5921	0.055679
NCDN	ENSG00000020129	1	36021074	36033875	14	4	313467	1.5071	0.06589
TFAP2E	ENSG00000116819	1	36036971	36061929	22	9	313467	1.7842	0.037196
PSMB2	ENSG00000126067	1	36066185	36109445	31	11	313467	1.0013	0.15834
C1orf216	ENSG00000142686	1	36178476	36187073	16	5	313467	1.3019	0.096468
CLSPN	ENSG00000092853	1	36184819	36237568	64	10	313467	1.063	0.14389
AGO4	ENSG00000134698	1	36271773	36324491	66	15	313467	0.8897	0.18681
AGO1	ENSG00000092847	1	36333409	36396211	58	16	313467	3.217	0.00064759
AGO3	ENSG00000126070	1	36394319	36539101	116	17	313467	2.5284	0.0057288
TEKT2	ENSG00000092850	1	36547676	36554876	12	4	313467	1.4802	0.06941
ADPRHL2	ENSG00000116863	1	36552476	36560533	6	3	313467	-0.77264	0.78013
COL8A2	ENSG00000171812	1	36559837	36592821	70	15	313467	0.21743	0.41394
TRAPPC3	ENSG00000054116	1	36601173	36617098	26	5	313467	0.6557	0.25601
MAP7D1	ENSG00000116871	1	36619180	36647450	37	12	313467	0.48126	0.31517
THRAP3	ENSG00000054118	1	36688017	36771958	104	17	313467	-0.41814	0.66208
SH3D21	ENSG00000214193	1	36769988	36791484	30	10	313467	-0.052691	0.52101
EVA1B	ENSG00000142694	1	36786632	36791755	10	5	313467	-1.149	0.87473
RP11-268J15.5	ENSG00000116883	1	36787335	36795822	17	5	313467	-1.4605	0.92793
STK40	ENSG00000196182	1	36804225	36853497	57	12	313467	-0.73674	0.76936
LSM10	ENSG00000181817	1	36855839	36865493	57	10	313467	0.26675	0.39483
OSCP1	ENSG00000116885	1	36880428	36918086	162	15	313467	-0.24788	0.59789
MRPS15	ENSG00000116898	1	36920319	36932038	50	9	313467	-0.18539	0.57354
CSF3R	ENSG00000119535	1	36930644	36950879	51	15	313467	-0.29325	0.61534
GRIK3	ENSG00000163873	1	37260128	37501730	497	63	313467	0.90126	0.18372
ZC3H12A	ENSG00000163874	1	37938153	37950980	21	10	313467	-2.0411	0.97938
MEAF6	ENSG00000163875	1	37957176	37982375	87	15	313467	-1.9458	0.97416
SNIP1	ENSG00000163877	1	37999050	38021903	53	14	313467	-0.31784	0.6247
DNALI1	ENSG00000163879	1	38020520	38033458	37	12	313467	-0.10854	0.54322
GNL2	ENSG00000134697	1	38031417	38063536	87	19	313467	-1.0082	0.84332
RSPO1	ENSG00000169218	1	38075951	38102595	74	18	313467	-1.0922	0.86263
C1orf109	ENSG00000116922	1	38146242	38159914	51	9	313467	1.5231	0.063864
CDCA8	ENSG00000134690	1	38156090	38176391	71	14	313467	1.7396	0.040964
EPHA10	ENSG00000183317	1	38178552	38232805	214	29	313467	1.6359	0.050935
MANEAL	ENSG00000185090	1	38257474	38267809	18	9	313467	-0.18131	0.57194
YRDC	ENSG00000196449	1	38267616	38275857	10	4	313467	0.48512	0.31379
C1orf122	ENSG00000197982	1	38270651	38276126	6	3	313467	0.16388	0.43491
MTF1	ENSG00000188786	1	38274239	38327292	95	22	313467	0.02259	0.49099
AL929472.1	ENSG00000230610	1	38291232	38295886	10	4	313467	-0.17574	0.56975
INPP5B	ENSG00000204084	1	38325369	38414729	221	32	313467	-0.36796	0.64355
SF3A3	ENSG00000183431	1	38421647	38458593	114	19	313467	-0.33067	0.62955
FHL3	ENSG00000183386	1	38461442	38473278	16	9	313467	-0.5937	0.72364
UTP11L	ENSG00000183520	1	38472930	38491496	28	12	313467	-1.3238	0.90721
POU3F1	ENSG00000185668	1	38508523	38514450	6	2	313467	0.48866	0.31254
RRAGC	ENSG00000116954	1	39302870	39327495	68	13	313467	1.5123	0.065234
MYCBP	ENSG00000214114	1	39327636	39349289	55	12	313467	1.8544	0.031843
GJA9	ENSG00000131233	1	39329175	39349289	54	12	313467	1.8708	0.030687
RHBDL2	ENSG00000158315	1	39350479	39409471	199	29	313467	1.2808	0.10013
AKIRIN1	ENSG00000174574	1	39454895	39472731	66	11	313467	1.9469	0.025774
NDUFS5	ENSG00000168653	1	39489990	39501308	47	7	313467	1.3064	0.095703
MACF1	ENSG00000127603	1	39544988	39953849	902	59	313467	0.44656	0.3276
KIAA0754	ENSG00000255103	1	39874151	39883154	16	6	313467	-0.64916	0.74188
BMP8A	ENSG00000183682	1	39955318	39992607	101	21	313467	-0.66937	0.74837
PABPC4	ENSG00000090621	1	40025488	40044462	49	14	313467	-0.7757	0.78104
HEYL	ENSG00000163909	1	40088825	40107617	45	20	313467	-0.38051	0.64822
NT5C1A	ENSG00000116981	1	40123793	40139710	36	13	313467	-0.70036	0.75815
HPCAL4	ENSG00000116983	1	40143320	40159361	96	20	313467	-0.64112	0.73928
PPIE	ENSG00000084072	1	40155854	40230586	219	40	313467	-0.33434	0.63094
BMP8B	ENSG00000116985	1	40221854	40256533	149	23	313467	0.35704	0.36053
OXCT2	ENSG00000198754	1	40234195	40239020	7	3	313467	-0.49445	0.6895
TRIT1	ENSG00000043514	1	40305723	40351183	136	16	313467	0.77085	0.2204
MYCL	ENSG00000116990	1	40360098	40369928	19	10	313467	1.0871	0.1385
MFSD2A	ENSG00000168389	1	40418802	40436638	19	9	313467	0.46055	0.32256
CAP1	ENSG00000131236	1	40503905	40539321	137	13	313467	-0.49296	0.68898
PPT1	ENSG00000131238	1	40537379	40565375	117	16	313467	0.14214	0.44349
RLF	ENSG00000117000	1	40625045	40707593	111	23	313467	-0.032745	0.51306
TMCO2	ENSG00000188800	1	40709619	40718363	10	7	313467	0.49259	0.31115
ZMPSTE24	ENSG00000084073	1	40721779	40760856	54	14	313467	0.18997	0.42467
COL9A2	ENSG00000049089	1	40765159	40785488	75	17	313467	-0.51425	0.69646
SMAP2	ENSG00000084070	1	40808522	40889998	219	36	313467	-1.3262	0.90762
ZFP69B	ENSG00000187801	1	40913774	40930390	73	19	313467	-1.0369	0.8501
ZFP69	ENSG00000187815	1	40940887	40963015	68	15	313467	-0.12922	0.55141
EXO5	ENSG00000164002	1	40972413	40983228	49	11	313467	-0.27791	0.60946
ZNF684	ENSG00000117010	1	40995233	41014841	74	14	313467	-0.25358	0.60009
RIMS3	ENSG00000117016	1	41085351	41133329	137	23	313467	-1.1499	0.87492
NFYC	ENSG00000066136	1	41155320	41238275	238	27	313467	-0.68591	0.75361
KCNQ4	ENSG00000117013	1	41247684	41307124	160	37	313467	-0.50239	0.6923
CITED4	ENSG00000179862	1	41325729	41330018	44	9	313467	-0.68208	0.75241
CTPS1	ENSG00000171793	1	41443007	41479235	110	28	313467	-0.069061	0.52753
SLFNL1	ENSG00000171790	1	41480269	41490909	41	13	313467	-0.033231	0.51325
SCMH1	ENSG00000010803	1	41491872	41709826	622	42	313467	-0.037561	0.51498
FOXO6	ENSG00000204060	1	41825594	41850262	68	20	313467	-0.26571	0.60477
EDN2	ENSG00000127129	1	41943446	41952344	32	12	313467	0.80607	0.2101
HIVEP3	ENSG00000127124	1	41971036	42503596	1440	82	313467	-0.21643	0.58568
GUCA2B	ENSG00000044012	1	42617092	42622495	14	6	313467	1.0814	0.13976
GUCA2A	ENSG00000197273	1	42627362	42632389	10	7	313467	-0.57024	0.71574
FOXJ3	ENSG00000198815	1	42641210	42803548	310	28	313467	-0.82612	0.79563
RIMKLA	ENSG00000177181	1	42844466	42889249	167	14	313467	0.41178	0.34025
ZMYND12	ENSG00000066185	1	42895000	42923938	101	15	313467	-0.088958	0.53544
PPCS	ENSG00000127125	1	42919788	42940056	47	10	313467	-0.29244	0.61502
CCDC30	ENSG00000186409	1	42927001	43121335	673	39	313467	-0.42368	0.6641
PPIH	ENSG00000171960	1	43122096	43143429	38	12	313467	0.15307	0.43917
YBX1	ENSG00000065978	1	43146098	43169020	49	15	313467	0.33602	0.36843
CLDN19	ENSG00000164007	1	43197764	43207925	20	8	313467	0.47384	0.31781
LEPRE1	ENSG00000117385	1	43211006	43234755	59	16	313467	0.063724	0.47459
C1orf50	ENSG00000164008	1	43230940	43264968	57	15	313467	0.03459	0.4862
CCDC23	ENSG00000177868	1	43271723	43284954	32	10	313467	-0.029665	0.51183
ERMAP	ENSG00000164010	1	43280795	43311660	62	16	313467	-0.42132	0.66324
ZNF691	ENSG00000164011	1	43310280	43319148	10	4	313467	-0.87127	0.8082
SLC2A1	ENSG00000117394	1	43390052	43426530	137	20	313467	-0.084445	0.53365
FAM183A	ENSG00000186973	1	43608824	43623067	62	11	313467	2.6233	0.0043538
EBNA1BP2	ENSG00000117395	1	43628846	43738607	426	38	313467	1.1814	0.11872
WDR65	ENSG00000243710	1	43635820	43721029	348	32	313467	1.3248	0.092625
TMEM125	ENSG00000179178	1	43733665	43740673	18	10	313467	1.0736	0.1415
C1orf210	ENSG00000253313	1	43746554	43753288	16	9	313467	2.1691	0.015037
TIE1	ENSG00000066056	1	43764664	43789779	37	8	313467	0.070206	0.47201
MPL	ENSG00000117400	1	43801478	43819443	18	6	313467	0.26506	0.39548
CDC20	ENSG00000117399	1	43822626	43829874	12	7	313467	0.63155	0.26384
ELOVL1	ENSG00000066322	1	43828068	43835696	10	7	313467	-0.24238	0.59576
MED8	ENSG00000159479	1	43848588	43857479	13	5	313467	0.059849	0.47614
SZT2	ENSG00000198198	1	43853553	43919321	99	19	313467	-0.9068	0.81774
HYI	ENSG00000178922	1	43915824	43921660	13	6	313467	0.34192	0.36621
PTPRF	ENSG00000142949	1	43988858	44090343	269	29	313467	0.52132	0.30107
KDM4A	ENSG00000066135	1	44113829	44172186	100	21	313467	1.6614	0.048315
ST3GAL3	ENSG00000126091	1	44169495	44397831	572	44	313467	1.1921	0.11662
ARTN	ENSG00000117407	1	44396992	44403913	14	7	313467	-1.4715	0.92943
IPO13	ENSG00000117408	1	44410611	44434694	37	8	313467	-1.1134	0.86724
DPH2	ENSG00000132768	1	44433672	44440041	7	3	313467	-0.26016	0.60263
ATP6V0B	ENSG00000117410	1	44438159	44444967	16	8	313467	-0.38035	0.64816
B4GALT2	ENSG00000117411	1	44442615	44457840	27	9	313467	-0.56864	0.7152
CCDC24	ENSG00000159214	1	44455031	44463200	17	7	313467	-2.0827	0.98136
SLC6A9	ENSG00000196517	1	44456172	44499139	82	22	313467	-1.6069	0.94596
KLF17	ENSG00000171872	1	44582522	44601812	54	16	313467	0.065055	0.47406
DMAP1	ENSG00000178028	1	44677127	44687353	15	7	313467	0.71656	0.23682
ERI3	ENSG00000117419	1	44685742	44822932	214	25	313467	0.71015	0.23881
RNF220	ENSG00000187147	1	44868866	45118396	674	96	313467	0.28969	0.38603
TMEM53	ENSG00000126106	1	45099910	45142227	100	16	313467	2.0064	0.022408
C1orf228	ENSG00000198520	1	45138364	45192263	71	29	313467	1.2709	0.10188
KIF2C	ENSG00000142945	1	45203490	45234439	68	14	313467	-1.1478	0.87448
RPS8	ENSG00000142937	1	45238923	45245451	14	10	313467	1.0867	0.13859
BEST4	ENSG00000142959	1	45248257	45255377	8	3	313467	-0.43118	0.66683
PLK3	ENSG00000173846	1	45263897	45272662	16	5	313467	-1.0136	0.84462
TCTEX1D4	ENSG00000188396	1	45270585	45274957	7	2	313467	-0.61927	0.73213
BTBD19	ENSG00000222009	1	45272154	45282257	22	6	313467	0.16456	0.43464
PTCH2	ENSG00000117425	1	45284516	45310735	63	14	313467	-0.39324	0.65293
EIF2B3	ENSG00000070785	1	45315450	45454282	379	29	313467	-0.11129	0.54431
HECTD3	ENSG00000126107	1	45467212	45479001	28	7	313467	-0.069879	0.52785
UROD	ENSG00000126088	1	45475819	45482247	15	6	313467	0.33901	0.3673
ZSWIM5	ENSG00000162415	1	45481071	45773881	642	45	313467	0.47251	0.31828
HPDL	ENSG00000186603	1	45790545	45795347	4	3	313467	1.8683	0.030862
MUTYH	ENSG00000132781	1	45793835	45808142	22	10	313467	0.30102	0.3817
TOE1	ENSG00000132773	1	45803342	45810647	15	9	313467	0.29997	0.3821
TESK2	ENSG00000070759	1	45808555	45958872	255	27	313467	1.6689	0.047572
CCDC163P	ENSG00000236624	1	45958538	45967751	15	6	313467	1.8911	0.029308
MMACHC	ENSG00000132763	1	45963725	45977739	30	8	313467	2.0286	0.021251
PRDX1	ENSG00000117450	1	45975708	45990719	49	8	313467	1.958	0.025113
AKR1A1	ENSG00000117448	1	46014215	46036721	52	12	313467	2.0263	0.021368
NASP	ENSG00000132780	1	46047518	46085566	64	12	313467	0.72427	0.23445
CCDC17	ENSG00000159588	1	46084716	46091729	27	5	313467	-0.41317	0.66026
GPBP1L1	ENSG00000159592	1	46091976	46155785	149	16	313467	0.23013	0.40899
TMEM69	ENSG00000159596	1	46150886	46161115	16	3	313467	0.65747	0.25544
IPP	ENSG00000197429	1	46158996	46218322	142	13	313467	0.65371	0.25665
MAST2	ENSG00000086015	1	46250659	46502796	575	34	313467	1.7782	0.037686
PIK3R3	ENSG00000117461	1	46504812	46644160	268	29	313467	0.94994	0.17107
TSPAN1	ENSG00000117472	1	46638745	46652630	14	8	313467	-0.61963	0.73225
POMGNT1	ENSG00000085998	1	46653354	46687977	56	15	313467	0.3202	0.37441
LURAP1	ENSG00000171357	1	46667006	46687933	32	13	313467	0.53009	0.29802
RAD54L	ENSG00000085999	1	46711360	46745145	39	16	313467	0.20465	0.41892
LRRC41	ENSG00000132128	1	46725868	46771280	45	17	313467	-0.13324	0.553
UQCRH	ENSG00000173660	1	46767303	46783448	32	14	313467	-0.22433	0.58875
NSUN4	ENSG00000117481	1	46803849	46831824	209	12	313467	-0.69818	0.75747
FAAH	ENSG00000117480	1	46857937	46880520	50	13	313467	-0.2329	0.59208
DMBX1	ENSG00000197587	1	46970668	46980898	29	9	313467	-0.95111	0.82923
KNCN	ENSG00000162456	1	47010316	47019199	20	9	313467	-2.1536	0.98436
MKNK1	ENSG00000079277	1	47022090	47084515	132	19	313467	-0.4946	0.68956
MOB3C	ENSG00000142961	1	47072387	47084563	23	5	313467	-0.10836	0.54315
ATPAF1	ENSG00000123472	1	47097409	47141539	87	10	313467	-0.61992	0.73235
EFCAB14	ENSG00000159658	1	47123366	47186824	131	12	313467	-0.85799	0.80455
TEX38	ENSG00000186118	1	47132527	47140266	11	3	313467	-1.8489	0.96777
CYP4B1	ENSG00000142973	1	47221510	47286085	147	23	313467	-0.13089	0.55207
CYP4A11	ENSG00000187048	1	47393849	47409156	35	5	313467	-0.50617	0.69363
CYP4X1	ENSG00000186377	1	47425036	47517423	184	20	313467	-0.54448	0.70695
CYP4Z1	ENSG00000186160	1	47531160	47584991	167	8	313467	-0.57192	0.71631
CYP4A22	ENSG00000162365	1	47601107	47616413	60	8	313467	0.041061	0.48362
PDZK1IP1	ENSG00000162366	1	47648265	47658716	18	10	313467	2.1017	0.01779
TAL1	ENSG00000162367	1	47680962	47699892	42	11	313467	2.4373	0.0073997
STIL	ENSG00000123473	1	47714811	47781819	174	17	313467	0.1068	0.45748
CMPK1	ENSG00000162368	1	47797469	47845511	137	19	313467	-0.32259	0.6265
FOXE3	ENSG00000186790	1	47879744	47884723	13	6	313467	0.32081	0.37418
FOXD2	ENSG00000186564	1	47899689	47907363	17	7	313467	-0.39603	0.65396
TRABD2B	ENSG00000269113	1	48225200	48464567	635	54	313467	0.27354	0.39222
FLJ00388	ENSG00000273395	1	48225979	48229290	5	4	313467	1.1862	0.11777
AL109659.1	ENSG00000269709	1	48567306	48570878	9	5	313467	-0.052769	0.52104
SLC5A9	ENSG00000117834	1	48686357	48715316	58	14	313467	-0.393	0.65284
SPATA6	ENSG00000132122	1	48760044	48939845	350	39	313467	-0.0034129	0.50136
AGBL4	ENSG00000186094	1	48997527	50491585	2292	84	313467	-0.46551	0.67922
BEND5	ENSG00000162373	1	49192195	49244641	81	18	313467	-2.0256	0.97859
AL645730.2	ENSG00000227839	1	50457990	50462874	7	4	313467	-0.34278	0.63412
ELAVL4	ENSG00000162374	1	50511686	50670458	196	35	313467	-1.1354	0.87189
DMRTA2	ENSG00000142700	1	50882222	50891172	16	9	313467	1.0619	0.14414
FAF1	ENSG00000185104	1	50904150	51427935	786	53	313467	1.3686	0.085559
CDKN2C	ENSG00000123080	1	51424417	51441305	19	9	313467	1.8619	0.031309
C1orf185	ENSG00000204006	1	51565906	51614752	77	14	313467	1.4569	0.07257
RNF11	ENSG00000123091	1	51699943	51740127	53	13	313467	1.8237	0.034097
TTC39A	ENSG00000085831	1	51751930	51812788	127	29	313467	0.86378	0.19385
EPS15	ENSG00000085832	1	51818935	51987000	598	39	313467	0.37411	0.35416
OSBPL9	ENSG00000117859	1	52040851	52255889	326	38	313467	0.0034213	0.49864
NRD1	ENSG00000078618	1	52253863	52346477	179	30	313467	-0.90108	0.81623
RAB3B	ENSG00000169213	1	52372628	52458436	183	25	313467	-1.5376	0.93792
TXNDC12	ENSG00000117862	1	52484803	52523843	75	14	313467	-0.3786	0.64751
KTI12	ENSG00000198841	1	52496775	52501488	13	4	313467	-0.25776	0.6017
BTF3L4	ENSG00000134717	1	52519797	52557388	51	12	313467	-0.084326	0.5336
ZFYVE9	ENSG00000157077	1	52606046	52813358	258	31	313467	-0.82449	0.79517
CC2D1B	ENSG00000154222	1	52810395	52833865	27	12	313467	-1.6681	0.95235
ORC1	ENSG00000085840	1	52837501	52872131	31	11	313467	-0.31884	0.62508
PRPF38A	ENSG00000134748	1	52868236	52887511	12	5	313467	0.59291	0.27662
ZCCHC11	ENSG00000134744	1	52872954	53021159	227	25	313467	0.11814	0.45298
GPX7	ENSG00000116157	1	53066044	53075723	34	9	313467	0.76484	0.22218
FAM159A	ENSG00000182183	1	53097016	53136355	94	22	313467	-0.077493	0.53088
COA7	ENSG00000162377	1	53151508	53166038	31	7	313467	-1.0221	0.84662
ZYG11B	ENSG00000162378	1	53190126	53294014	324	25	313467	0.37463	0.35397
ZYG11A	ENSG00000203995	1	53306183	53361670	139	13	313467	-0.17622	0.56994
ECHDC2	ENSG00000121310	1	53360656	53394884	40	12	313467	-0.55933	0.71203
SCP2	ENSG00000116171	1	53390901	53518375	508	31	313467	0.3283	0.37134
PODN	ENSG00000174348	1	53525854	53552174	133	19	313467	-1.0291	0.84828
SLC1A7	ENSG00000162383	1	53551855	53610289	325	43	313467	-0.0074323	0.50297
CPT2	ENSG00000157184	1	53660101	53680869	37	10	313467	0.3611	0.35901
C1orf123	ENSG00000162384	1	53678771	53688289	19	7	313467	0.7514	0.2262
MAGOH	ENSG00000162385	1	53691564	53706282	34	12	313467	0.14515	0.4423
LRP8	ENSG00000157193	1	53710217	53795742	190	35	313467	0.53109	0.29768
DMRTB1	ENSG00000143006	1	53923072	53934161	40	10	313467	-0.72719	0.76645
GLIS1	ENSG00000174332	1	53970910	54201877	608	53	313467	-0.67589	0.75045
NDC1	ENSG00000058804	1	54230133	54306533	122	13	313467	-0.65503	0.74377
YIPF1	ENSG00000058799	1	54316392	54358407	143	19	313467	0.080517	0.46791
DIO1	ENSG00000211452	1	54354912	54377759	107	17	313467	-0.45789	0.67648
HSPB11	ENSG00000081870	1	54381247	54413602	75	14	313467	0.2367	0.40645
LRRC42	ENSG00000116212	1	54409750	54434841	42	17	313467	0.36875	0.35616
LDLRAD1	ENSG00000203985	1	54473412	54485856	37	9	313467	-0.54202	0.7061
TMEM59	ENSG00000116209	1	54496347	54521177	40	10	313467	-0.73802	0.76975
TCEANC2	ENSG00000116205	1	54517260	54579192	127	19	313467	0.47732	0.31657
AL161915.1	ENSG00000212670	1	54567968	54572750	12	5	313467	1.3021	0.096442
CDCP2	ENSG00000157211	1	54597747	54621443	100	22	313467	0.62642	0.26552
RP11-446E24.4	ENSG00000256407	1	54605897	54667746	174	35	313467	0.099206	0.46049
AL357673.1	ENSG00000248835	1	54634333	54639997	13	8	313467	-1.2149	0.8878
CYB5RL	ENSG00000215883	1	54637009	54667709	53	21	313467	-0.6855	0.75349
MRPL37	ENSG00000116221	1	54647714	54692137	113	29	313467	0.68352	0.24714
SSBP3	ENSG00000157216	1	54690105	54881152	535	81	313467	2.4903	0.0063826
SSBP3-AS1	ENSG00000198711	1	54701710	54705736	14	9	313467	1.3409	0.089976
ACOT11	ENSG00000162390	1	55005930	55105865	418	49	313467	0.073586	0.47067
FAM151A	ENSG00000162391	1	55073855	55091229	67	17	313467	0.48678	0.31321
MROH7-TTC4	ENSG00000271723	1	55105459	55208981	419	40	313467	0.20578	0.41848
MROH7	ENSG00000184313	1	55105463	55176939	227	38	313467	1.3934	0.081742
TTC4	ENSG00000243725	1	55179495	55209330	182	12	313467	-0.4285	0.66586
PARS2	ENSG00000162396	1	55221571	55232187	39	9	313467	-1.5114	0.93466
TTC22	ENSG00000006555	1	55244385	55268940	89	18	313467	0.56245	0.2869
C1orf177	ENSG00000162398	1	55269736	55308925	179	15	313467	0.42129	0.33677
DHCR24	ENSG00000116133	1	55314306	55354891	160	20	313467	1.5091	0.06564
TMEM61	ENSG00000143001	1	55444465	55458966	53	4	313467	-0.070137	0.52796
BSND	ENSG00000162399	1	55462606	55477556	29	8	313467	-2.0362	0.97913
PCSK9	ENSG00000169174	1	55503221	55531525	109	24	313467	0.28044	0.38957
USP24	ENSG00000162402	1	55531032	55682786	272	30	313467	-0.77132	0.77974
PPAP2B	ENSG00000162407	1	56959419	57112974	478	56	313467	0.53204	0.29735
PRKAA2	ENSG00000162409	1	57108995	57182008	280	24	313467	-0.11038	0.54395
C1orf168	ENSG00000187889	1	57183477	57287369	348	60	313467	0.72764	0.23342
C8A	ENSG00000157131	1	57318479	57384894	234	32	313467	1.1141	0.13262
C8B	ENSG00000021852	1	57393883	57433813	139	29	313467	-0.54012	0.70544
DAB1	ENSG00000173406	1	57459451	59014406	4919	360	313467	1.1754	0.11991
OMA1	ENSG00000162600	1	58880056	59014474	593	58	313467	1.8217	0.03425
TACSTD2	ENSG00000184292	1	59040099	59045166	27	8	313467	-1.8869	0.97041
MYSM1	ENSG00000162601	1	59119411	59167764	201	18	313467	1.1425	0.12663
JUN	ENSG00000177606	1	59245465	59251785	10	6	313467	-0.53425	0.70342
FGGY	ENSG00000172456	1	59760310	60234347	1129	90	313467	0.21166	0.41618
HOOK1	ENSG00000134709	1	60278458	60343050	140	22	313467	0.63595	0.26241
CYP2J2	ENSG00000134716	1	60357980	60394462	81	16	313467	0.3491	0.36351
C1orf87	ENSG00000162598	1	60451941	60541442	209	40	313467	-0.37896	0.64764
NFIA	ENSG00000162599	1	61328931	61929465	1517	161	313467	-2.006	0.97757
TM2D1	ENSG00000162604	1	62145718	62193095	116	16	313467	-1.0988	0.86408
INADL	ENSG00000132849	1	62206149	62630592	1423	102	313467	0.16445	0.43469
L1TD1	ENSG00000240563	1	62658503	62679000	169	26	313467	-0.35824	0.63992
KANK4	ENSG00000132854	1	62701651	62787085	371	41	313467	0.83734	0.2012
USP1	ENSG00000162607	1	62899968	62918475	38	6	313467	-0.22982	0.59089
DOCK7	ENSG00000116641	1	62919399	63155969	344	24	313467	-0.4779	0.68364
ANGPTL3	ENSG00000132855	1	63061158	63072830	6	3	313467	-0.29771	0.61704
AL138847.1	ENSG00000269624	1	63071437	63076249	7	2	313467	0.19049	0.42446
ATG4C	ENSG00000125703	1	63247806	63332184	200	21	313467	0.51599	0.30293
FOXD3	ENSG00000187140	1	63786730	63791797	6	5	313467	-0.19708	0.57812
ALG6	ENSG00000088035	1	63831261	63905233	182	26	313467	-0.68014	0.75179
ITGB3BP	ENSG00000142856	1	63905441	64061392	423	33	313467	-0.96524	0.83279
EFCAB7	ENSG00000203965	1	63987043	64039364	141	21	313467	-1.0837	0.86074
DLEU2L	ENSG00000116652	1	64012588	64016405	8	3	313467	-0.93163	0.82424
PGM1	ENSG00000079739	1	64056947	64126916	230	42	313467	-1.257	0.89563
ROR1	ENSG00000185483	1	64237693	64648181	1003	82	313467	-0.10886	0.54334
UBE2U	ENSG00000177414	1	64667310	64734051	183	25	313467	-0.35721	0.63953
CACHD1	ENSG00000158966	1	64934428	65159741	479	69	313467	0.076413	0.46955
RAVER2	ENSG00000162437	1	65208778	65299915	191	27	313467	1.416	0.078393
JAK1	ENSG00000162434	1	65297912	65434187	412	40	313467	-0.83625	0.79849
AK4	ENSG00000162433	1	65611232	65698828	187	23	313467	-0.63322	0.7367
DNAJC6	ENSG00000116675	1	65711902	65882552	509	46	313467	0.10778	0.45708
LEPR	ENSG00000116678	1	65884248	66108242	709	50	313467	0.4314	0.33309
LEPROT	ENSG00000213625	1	65884270	65902690	55	15	313467	-0.0033248	0.50133
PDE4B	ENSG00000184588	1	66256197	66841259	1548	107	313467	0.14914	0.44072
SGIP1	ENSG00000118473	1	66997066	67214982	825	48	313467	1.693	0.045229
AL139147.1	ENSG00000248458	1	67130547	67144710	47	12	313467	-0.56616	0.71436
TCTEX1D1	ENSG00000152760	1	67216142	67245470	93	16	313467	0.7801	0.21767
INSL5	ENSG00000172410	1	67262424	67268939	20	6	313467	1.6892	0.045589
WDR78	ENSG00000152763	1	67277568	67392570	245	38	313467	0.69048	0.24495
MIER1	ENSG00000198160	1	67388578	67455302	171	18	313467	0.97831	0.16396
SLC35D1	ENSG00000116704	1	67464015	67521782	196	22	313467	0.3973	0.34557
C1orf141	ENSG00000203963	1	67556848	67699536	490	47	313467	0.20952	0.41702
IL23R	ENSG00000162594	1	67630083	67726662	276	37	313467	-0.68031	0.75185
IL12RB2	ENSG00000081985	1	67771047	67863583	304	31	313467	-0.60781	0.72834
SERBP1	ENSG00000142864	1	67872493	67898098	38	14	313467	-0.44215	0.67081
GADD45A	ENSG00000116717	1	68148744	68155021	16	6	313467	-0.11553	0.54599
GNG12	ENSG00000172380	1	68166149	68301150	334	38	313467	-0.40508	0.65729
DIRAS3	ENSG00000162595	1	68510645	68519314	11	4	313467	0.059694	0.4762
WLS	ENSG00000116729	1	68563142	68700803	558	76	313467	-0.15571	0.56187
RPE65	ENSG00000116745	1	68893505	68917642	82	18	313467	1.2261	0.11009
DEPDC1	ENSG00000024526	1	68938835	68964904	76	13	313467	0.63578	0.26246
LRRC7	ENSG00000033122	1	70032081	70618628	1780	111	313467	-0.60842	0.72855
LRRC40	ENSG00000066557	1	70609488	70673303	103	20	313467	1.0212	0.15358
SRSF11	ENSG00000116754	1	70669365	70719735	70	15	313467	0.67034	0.25132
ANKRD13C	ENSG00000118454	1	70725271	70822417	172	31	313467	1.5187	0.064419
HHLA3	ENSG00000197568	1	70818488	70852022	76	17	313467	1.894	0.02911
CTH	ENSG00000116761	1	70874901	70906534	86	23	313467	1.5854	0.056438
PTGER3	ENSG00000050628	1	71317036	71515491	626	59	313467	0.4268	0.33476
ZRANB2	ENSG00000132485	1	71527974	71548980	43	12	313467	1.1255	0.13018
NEGR1	ENSG00000172260	1	71860623	72750417	1916	128	313467	-0.040447	0.51613
LRRIQ3	ENSG00000162620	1	74490699	74665871	316	26	313467	0.9987	0.15897
FPGT	ENSG00000254685	1	74661896	74700770	118	12	313467	0.20617	0.41833
FPGT-TNNI3K	ENSG00000259030	1	74661919	75010666	672	65	313467	-0.73938	0.77016
TNNI3K	ENSG00000116783	1	74661947	75011112	673	66	313467	-0.74866	0.77297
LRRC53	ENSG00000162621	1	74934562	74980298	41	9	313467	0.39681	0.34575
C1orf173	ENSG00000178965	1	75032795	75141422	177	23	313467	-0.26255	0.60355
CRYZ	ENSG00000116791	1	75170170	75201092	97	17	313467	0.49595	0.30996
TYW3	ENSG00000162623	1	75196836	75233362	141	15	313467	0.57872	0.28139
LHX8	ENSG00000162624	1	75592119	75628218	74	18	313467	-0.33623	0.63165
SLC44A5	ENSG00000137968	1	75666816	76078801	1122	54	313467	0.1355	0.44611
ACADM	ENSG00000117054	1	76188036	76254260	296	26	313467	2.387	0.008493
RABGGTB	ENSG00000137955	1	76249879	76261764	34	12	313467	1.3181	0.093735
MSH4	ENSG00000057468	1	76260567	76379923	490	33	313467	1.8387	0.03298
ASB17	ENSG00000154007	1	76383558	76400116	75	14	313467	1.6295	0.051604
ST6GALNAC3	ENSG00000184005	1	76538404	77101286	1799	165	313467	-1.6584	0.95139
ST6GALNAC5	ENSG00000117069	1	77331126	77532396	558	58	313467	0.15131	0.43987
PIGK	ENSG00000142892	1	77553675	77687115	389	29	313467	0.3103	0.37817
AK5	ENSG00000154027	1	77745736	78026651	1113	87	313467	1.1499	0.1251
ZZZ3	ENSG00000036549	1	78027101	78151104	217	30	313467	0.3171	0.37558
USP33	ENSG00000077254	1	78160672	78227537	110	25	313467	0.26964	0.39372
FAM73A	ENSG00000180488	1	78243309	78345106	183	35	313467	0.32952	0.37088
NEXN	ENSG00000162614	1	78352198	78410580	134	27	313467	0.26642	0.39496
FUBP1	ENSG00000162613	1	78408740	78446794	84	18	313467	-0.90306	0.81675
DNAJB4	ENSG00000162616	1	78442859	78484648	121	27	313467	-0.22195	0.58783
GIPC2	ENSG00000137960	1	78443226	78605133	448	47	313467	-0.3388	0.63262
PTGFR	ENSG00000122420	1	78767568	79006434	711	67	313467	0.93839	0.17402
IFI44L	ENSG00000137959	1	79083607	79112830	63	16	313467	-1.7464	0.95963
IFI44	ENSG00000137965	1	79113481	79130763	26	8	313467	0.30209	0.38129
ELTD1	ENSG00000162618	1	79354449	79474403	540	39	313467	2.5803	0.0049354
LPHN2	ENSG00000117114	1	81769845	82459120	2450	200	313467	1.0237	0.15299
TTLL7	ENSG00000137941	1	84329711	84466833	424	30	313467	-1.0398	0.85079
PRKACB	ENSG00000142875	1	84541745	84705181	282	30	313467	0.32708	0.3718
SAMD13	ENSG00000203943	1	84762049	84856640	165	24	313467	0.033868	0.48649
DNASE2B	ENSG00000137976	1	84862215	84881701	81	14	313467	0.60591	0.27229
RPF1	ENSG00000117133	1	84942942	84964473	100	20	313467	1.7903	0.0367
GNG5	ENSG00000174021	1	84963008	84974248	47	14	313467	1.7746	0.037985
CTBS	ENSG00000117151	1	85014289	85042163	84	16	313467	0.43813	0.33065
C1orf180	ENSG00000180869	1	85092913	85102703	19	8	313467	-0.37834	0.64741
SSX2IP	ENSG00000117155	1	85108390	85158486	144	19	313467	0.3453	0.36493
LPAR3	ENSG00000171517	1	85276285	85360896	265	50	313467	0.36353	0.35811
MCOLN2	ENSG00000153898	1	85390268	85464796	295	27	313467	-0.09877	0.53934
WDR63	ENSG00000162643	1	85462830	85599821	416	44	313467	0.44751	0.32725
MCOLN3	ENSG00000055732	1	85482765	85516182	67	16	313467	1.1614	0.12275
SYDE2	ENSG00000097096	1	85621556	85668729	157	23	313467	0.98623	0.16201
C1orf52	ENSG00000162642	1	85714639	85727355	51	15	313467	-0.36306	0.64172
BCL10	ENSG00000142867	1	85730931	85744773	53	15	313467	0.4119	0.34021
DDAH1	ENSG00000153904	1	85783164	86045933	761	72	313467	0.2125	0.41586
CYR61	ENSG00000142871	1	86044444	86050645	11	7	313467	0.39874	0.34504
ZNHIT6	ENSG00000117174	1	86114106	86176116	166	26	313467	1.3191	0.093572
COL24A1	ENSG00000171502	1	86193916	86624626	1748	94	313467	0.62845	0.26485
ODF2L	ENSG00000122417	1	86813344	86864023	150	19	313467	-1.0061	0.84283
CLCA2	ENSG00000137975	1	86887769	86923241	181	24	313467	0.095521	0.46195
CLCA1	ENSG00000016490	1	86932051	86966972	133	29	313467	1.3074	0.095533
CLCA4	ENSG00000016602	1	87010761	87047437	85	19	313467	1.3524	0.08812
SH3GLB1	ENSG00000097033	1	87168259	87214867	101	19	313467	0.3296	0.37085
2015-09-01	ENSG00000183291	1	87327132	87382107	161	17	313467	-1.4137	0.92128
HS2ST1	ENSG00000153936	1	87378331	87603334	527	34	313467	-0.72223	0.76492
RP5-1052I5.2	ENSG00000267561	1	87456692	87635884	418	37	313467	-0.63993	0.73889
LMO4	ENSG00000143013	1	87792151	87815606	46	15	313467	0.235	0.4071
PKN2	ENSG00000065243	1	89147905	89302938	420	26	313467	-0.72761	0.76657
GTF2B	ENSG00000137947	1	89317615	89359627	134	20	313467	-0.23304	0.59214
CCBL2	ENSG00000137944	1	89400456	89460636	124	18	313467	1.0179	0.15435
RBMXL1	ENSG00000213516	1	89444139	89460643	26	11	313467	0.020427	0.49185
GBP3	ENSG00000117226	1	89471349	89490577	47	12	313467	0.498	0.30924
GBP1	ENSG00000117228	1	89517002	89533043	56	13	313467	0.5283	0.29864
GBP2	ENSG00000162645	1	89570815	89618139	139	18	313467	0.13142	0.44772
GBP7	ENSG00000213512	1	89596434	89643723	103	17	313467	-0.15475	0.56149
GBP4	ENSG00000162654	1	89645831	89666615	51	10	313467	-0.57294	0.71666
GBP5	ENSG00000154451	1	89723633	89740544	29	10	313467	0.017109	0.49317
GBP6	ENSG00000183347	1	89827617	89853020	92	21	313467	-0.64885	0.74178
LRRC8B	ENSG00000197147	1	89988395	90064423	209	26	313467	0.3275	0.37164
LRRC8C	ENSG00000171488	1	90096631	90236462	265	30	313467	-1.1259	0.86989
RP11-302M6.4	ENSG00000271949	1	90096699	90399809	579	61	313467	-1.5281	0.93676
LRRC8D	ENSG00000171492	1	90284573	90403170	172	43	313467	-1.1357	0.87196
ZNF326	ENSG00000162664	1	90458671	90502090	67	17	313467	1.2621	0.10346
BARHL2	ENSG00000143032	1	91176096	91184794	19	12	313467	-0.22665	0.58965
ZNF644	ENSG00000122482	1	91379859	91489829	210	26	313467	0.11788	0.45308
HFM1	ENSG00000162669	1	91725323	91872426	375	35	313467	-0.014526	0.50579
CDC7	ENSG00000097046	1	91964408	91992321	73	17	313467	-1.1499	0.8749
TGFBR3	ENSG00000069702	1	92144902	92373892	750	77	313467	0.55864	0.2882
BRDT	ENSG00000137948	1	92412928	92480983	230	21	313467	-1.3257	0.90754
EPHX4	ENSG00000172031	1	92493539	92530093	88	18	313467	-1.7307	0.95825
BTBD8	ENSG00000189195	1	92543862	92614393	159	21	313467	-0.21923	0.58676
KIAA1107	ENSG00000069712	1	92630542	92651280	44	8	313467	0.58847	0.27811
C1orf146	ENSG00000203910	1	92681497	92712370	44	11	313467	-1.3273	0.90779
GLMN	ENSG00000174842	1	92710959	92766544	68	14	313467	-1.3202	0.90662
RPAP2	ENSG00000122484	1	92762522	92868613	144	23	313467	0.088802	0.46462
GFI1	ENSG00000162676	1	92939319	92954433	27	10	313467	-0.83161	0.79718
EVI5	ENSG00000067208	1	92973253	93259961	692	36	313467	-0.49073	0.68819
RPL5	ENSG00000122406	1	93295582	93308481	21	4	313467	-1.082	0.86038
FAM69A	ENSG00000154511	1	93306724	93429057	209	18	313467	-0.93568	0.82528
MTF2	ENSG00000143033	1	93542792	93605638	113	16	313467	0.79466	0.2134
TMED5	ENSG00000117500	1	93614299	93648285	76	16	313467	0.16538	0.43432
CCDC18	ENSG00000122483	1	93643476	93745287	266	27	313467	0.61909	0.26793
DR1	ENSG00000117505	1	93809445	93836055	55	12	313467	-0.30403	0.61945
FNBP1L	ENSG00000137942	1	93911688	94021218	143	28	313467	0.84026	0.20038
BCAR3	ENSG00000137936	1	94026347	94314706	974	64	313467	1.6179	0.052841
DNTTIP2	ENSG00000067334	1	94332373	94347474	74	14	313467	0.69098	0.24479
GCLM	ENSG00000023909	1	94349761	94376966	87	16	313467	1.3091	0.095254
ABCA4	ENSG00000198691	1	94457393	94588688	498	75	313467	-0.46754	0.67994
ARHGAP29	ENSG00000137962	1	94613544	94742624	247	38	313467	-0.3703	0.64442
ABCD3	ENSG00000117528	1	94881933	94985222	133	25	313467	1.0962	0.1365
F3	ENSG00000117525	1	94993781	95009356	31	11	313467	1.6494	0.049534
SLC44A3	ENSG00000143036	1	95283898	95361802	311	48	313467	-2.0831	0.98138
CNN3	ENSG00000117519	1	95361507	95394834	140	32	313467	-1.4332	0.9241
ALG14	ENSG00000172339	1	95438963	95540501	304	34	313467	0.060491	0.47588
TMEM56	ENSG00000152078	1	95580894	95664163	274	35	313467	-0.20758	0.58222
TMEM56-RWDD3	ENSG00000271092	1	95581479	95713781	443	43	313467	-0.32263	0.62651
RWDD3	ENSG00000122481	1	95697711	95713781	61	15	313467	-0.32503	0.62742
RP11-147C23.1	ENSG00000237435	1	96401457	96489436	304	35	313467	-0.091523	0.53646
PTBP2	ENSG00000117569	1	97185221	97290294	254	34	313467	0.63694	0.26208
DPYD	ENSG00000188641	1	97542299	98388605	2332	160	313467	0.60362	0.27305
SNX7	ENSG00000162627	1	99125236	99227056	368	31	313467	1.9328	0.02663
LPPR5	ENSG00000117598	1	99354806	99472588	485	57	313467	-0.65138	0.7426
LPPR4	ENSG00000117600	1	99727509	99776146	144	26	313467	-1.3417	0.91015
PALMD	ENSG00000099260	1	100109499	100161097	147	22	313467	1.8161	0.034679
FRRS1	ENSG00000156869	1	100173259	100234187	265	18	313467	0.61863	0.26808
AGL	ENSG00000162688	1	100313640	100390579	318	32	313467	-0.63541	0.73742
SLC35A3	ENSG00000117620	1	100433345	100493535	205	17	313467	0.036614	0.4854
HIAT1	ENSG00000156875	1	100501653	100549933	153	23	313467	-0.042492	0.51695
SASS6	ENSG00000156876	1	100548119	100600511	108	18	313467	0.67203	0.25078
TRMT13	ENSG00000122435	1	100596706	100617053	46	16	313467	-0.21079	0.58348
LRRC39	ENSG00000122477	1	100613409	100645771	62	19	313467	-0.09256	0.53687
DBT	ENSG00000137992	1	100651475	100717390	144	17	313467	0.47181	0.31853
RTCA	ENSG00000137996	1	100729763	100759325	84	14	313467	0.50634	0.30631
CDC14A	ENSG00000079335	1	100808584	100986833	275	32	313467	0.062002	0.47528
GPR88	ENSG00000181656	1	101001693	101008574	14	6	313467	1.5101	0.065515
VCAM1	ENSG00000162692	1	101183298	101205601	34	14	313467	-0.69025	0.75498
EXTL2	ENSG00000162694	1	101336943	101363554	31	13	313467	0.7436	0.22856
SLC30A7	ENSG00000162695	1	101359632	101448309	154	24	313467	0.42444	0.33562
AC093157.1	ENSG00000269175	1	101453761	101458653	4	3	313467	0.51807	0.3022
DPH5	ENSG00000117543	1	101454179	101493644	57	10	313467	0.95953	0.16865
S1PR1	ENSG00000170989	1	101700444	101708074	15	9	313467	-1.2682	0.89764
OLFM3	ENSG00000118733	1	102267130	102464586	700	78	313467	1.9921	0.023179
COL11A1	ENSG00000060718	1	103341023	103576052	1179	46	313467	0.99504	0.15986
RNPC3	ENSG00000185946	1	104066313	104098861	44	12	313467	-0.15045	0.55979
AMY2B	ENSG00000240038	1	104094437	104123156	33	12	313467	0.31506	0.37636
AMY2A	ENSG00000243480	1	104157999	104169402	2	2	313467	-0.77946	0.78215
AMY1C	ENSG00000187733	1	104291028	104302312	1	1	313467	-0.66129	0.74579
PRMT6	ENSG00000198890	1	107597267	107602916	7	3	313467	-0.9305	0.82394
NTNG1	ENSG00000162631	1	107680629	108027080	780	96	313467	1.4099	0.079291
VAV3	ENSG00000134215	1	108112782	108509766	1421	106	313467	1.2308	0.10921
SLC25A24	ENSG00000085491	1	108675658	108745471	244	29	313467	-1.1139	0.86733
NBPF4	ENSG00000196427	1	108764963	108788689	8	3	313467	0.94659	0.17192
NBPF6	ENSG00000186086	1	108916421	109014624	10	3	313467	-0.18268	0.57248
FAM102B	ENSG00000162636	1	109100711	109188522	179	22	313467	-0.58988	0.72236
HENMT1	ENSG00000162639	1	109189912	109206148	28	13	313467	-0.24672	0.59744
PRPF38B	ENSG00000134186	1	109232945	109245425	10	8	313467	-1.0165	0.84531
FNDC7	ENSG00000143107	1	109253279	109286365	75	23	313467	-1.5272	0.93664
STXBP3	ENSG00000116266	1	109287296	109353148	248	18	313467	-1.0781	0.8595
AKNAD1	ENSG00000162641	1	109357520	109508106	576	58	313467	-0.45758	0.67637
GPSM2	ENSG00000121957	1	109415972	109478167	192	28	313467	-0.37519	0.64624
CLCC1	ENSG00000121940	1	109471130	109508111	146	29	313467	-0.011507	0.50459
WDR47	ENSG00000085433	1	109511836	109586850	221	27	313467	0.55636	0.28898
TAF13	ENSG00000197780	1	109604108	109620624	57	15	313467	0.89714	0.18482
TMEM167B	ENSG00000215717	1	109630425	109640556	33	9	313467	0.02383	0.49049
C1orf194	ENSG00000179902	1	109647573	109658479	40	11	313467	0.73386	0.23152
KIAA1324	ENSG00000116299	1	109654301	109750401	355	42	313467	-0.94741	0.82829
SARS	ENSG00000031698	1	109754540	109781791	43	15	313467	-0.78642	0.78419
CELSR2	ENSG00000143126	1	109790641	109819372	82	19	313467	-2.0625	0.98042
PSRC1	ENSG00000134222	1	109821178	109827808	17	9	313467	-1.5236	0.9362
MYBPHL	ENSG00000221986	1	109833987	109851663	49	17	313467	-0.17538	0.56961
SORT1	ENSG00000134243	1	109851192	109942573	142	21	313467	-0.73016	0.76735
PSMA5	ENSG00000143106	1	109940653	109971062	50	14	313467	-1.1134	0.86723
SYPL2	ENSG00000143028	1	110007180	110025759	58	9	313467	-1.1775	0.88049
ATXN7L2	ENSG00000162650	1	110024101	110036426	14	6	313467	-1.5802	0.94297
CYB561D1	ENSG00000174151	1	110034674	110046554	20	6	313467	-1.2905	0.90156
AMIGO1	ENSG00000181754	1	110045797	110054360	25	9	313467	-0.060587	0.52416
GPR61	ENSG00000156097	1	110080494	110092028	16	7	313467	-0.074479	0.52969
GNAI3	ENSG00000065135	1	110089233	110137975	73	17	313467	-1.0449	0.85197
GNAT2	ENSG00000134183	1	110144889	110157679	27	11	313467	-0.3721	0.64509
AMPD2	ENSG00000116337	1	110156726	110175673	40	13	313467	-0.6051	0.72745
GSTM4	ENSG00000168765	1	110196703	110209118	31	11	313467	-0.79636	0.78709
GSTM2	ENSG00000213366	1	110208644	110253171	113	24	313467	0.50312	0.30744
GSTM1	ENSG00000134184	1	110228436	110252661	65	14	313467	-1.3425	0.91028
GSTM5	ENSG00000134201	1	110252864	110319050	178	31	313467	0.72178	0.23522
GSTM3	ENSG00000134202	1	110275554	110286384	23	8	313467	-1.4668	0.92879
EPS8L3	ENSG00000198758	1	110291702	110308649	47	15	313467	0.98012	0.16351
CSF1	ENSG00000184371	1	110450864	110474614	48	17	313467	-1.1218	0.86903
AHCYL1	ENSG00000168710	1	110525308	110567357	24	9	313467	0.26326	0.39618
STRIP1	ENSG00000143093	1	110572199	110618263	60	13	313467	-0.61393	0.73037
ALX3	ENSG00000156150	1	110601616	110615322	25	6	313467	-0.0083689	0.50334
UBL4B	ENSG00000186150	1	110653062	110657569	8	2	313467	-1.2385	0.89223
SLC6A17	ENSG00000197106	1	110691108	110745824	106	18	313467	-0.702	0.75866
KCNC4	ENSG00000116396	1	110751965	110826722	234	31	313467	0.024214	0.49034
RBM15	ENSG00000162775	1	110879128	110890299	15	6	313467	-0.49692	0.69038
SLC16A4	ENSG00000168679	1	110904470	110935704	79	18	313467	0.43553	0.33159
LAMTOR5	ENSG00000134248	1	110942871	110952564	23	7	313467	-0.38868	0.65124
PROK1	ENSG00000143125	1	110991822	111000976	34	8	313467	0.32384	0.37303
KCNA10	ENSG00000143105	1	111058839	111063797	15	6	313467	0.13844	0.44494
KCNA2	ENSG00000177301	1	111135202	111176096	105	18	313467	-0.035344	0.5141
KCNA3	ENSG00000177272	1	111213310	111219655	9	4	313467	-1.0683	0.85732
CD53	ENSG00000143119	1	111413775	111443550	93	16	313467	-0.13728	0.55459
LRIF1	ENSG00000121931	1	111488807	111508701	27	12	313467	0.31935	0.37473
DRAM2	ENSG00000156171	1	111658955	111684838	62	10	313467	-2.4533	0.99292
CEPT1	ENSG00000134255	1	111680249	111728724	93	21	313467	-0.14414	0.5573
DENND2D	ENSG00000162777	1	111728796	111749157	45	19	313467	0.52473	0.29989
CHI3L2	ENSG00000064886	1	111741393	111787062	160	25	313467	-0.475	0.68261
CHIA	ENSG00000134216	1	111831484	111864188	242	29	313467	-0.17882	0.57096
PIFO	ENSG00000173947	1	111886910	111896635	42	10	313467	-0.80669	0.79008
OVGP1	ENSG00000085465	1	111955936	111972399	58	12	313467	-0.72206	0.76487
WDR77	ENSG00000116455	1	111981512	111993998	27	8	313467	-0.87008	0.80787
ATP5F1	ENSG00000116459	1	111989486	112006395	36	11	313467	0.25716	0.39853
C1orf162	ENSG00000143110	1	112014414	112022134	15	6	313467	-0.49648	0.69022
ADORA3	ENSG00000121933	1	112024970	112108584	283	43	313467	-1.4588	0.92769
RAP1A	ENSG00000116473	1	112082840	112260313	574	58	313467	-1.5999	0.94519
FAM212B	ENSG00000197852	1	112222252	112300446	296	41	313467	-0.56575	0.71422
DDX20	ENSG00000064703	1	112295867	112311638	60	11	313467	0.064941	0.47411
KCND3	ENSG00000171385	1	112312284	112533777	704	104	313467	0.47745	0.31652
CTTNBP2NL	ENSG00000143079	1	112936803	113007078	186	16	313467	0.13398	0.44671
WNT2B	ENSG00000134245	1	113007163	113073787	177	37	313467	0.39096	0.34791
ST7L	ENSG00000007341	1	113065140	113165447	244	27	313467	0.0010355	0.49959
CAPZA1	ENSG00000116489	1	113159795	113215241	100	20	313467	0.014719	0.49413
MOV10	ENSG00000155363	1	113213763	113244368	67	13	313467	0.18725	0.42573
RHOC	ENSG00000155366	1	113242728	113252056	24	10	313467	-0.71592	0.76298
RP11-426L16.10	ENSG00000271810	1	113244236	113256055	35	16	313467	-0.62044	0.73252
PPM1J	ENSG00000155367	1	113251616	113260099	17	10	313467	0.074686	0.47023
FAM19A3	ENSG00000184599	1	113261041	113270857	21	8	313467	0.65095	0.25754
SLC16A1	ENSG00000155380	1	113453469	113501635	68	18	313467	-0.2653	0.60461
LRIG2	ENSG00000198799	1	113613831	113675882	132	22	313467	-1.3966	0.91873
MAGI3	ENSG00000081026	1	113931371	114229545	645	52	313467	1.3136	0.094498
PHTF1	ENSG00000116793	1	114238453	114304111	125	22	313467	1.4328	0.07596
RSBN1	ENSG00000081019	1	114303454	114357098	86	21	313467	2.0551	0.019936
PTPN22	ENSG00000134242	1	114355433	114416381	118	20	313467	1.4232	0.077341
BCL2L15	ENSG00000188761	1	114419790	114432169	29	8	313467	0.41713	0.33829
AP4B1	ENSG00000134262	1	114436370	114449823	27	10	313467	-0.46883	0.6804
DCLRE1B	ENSG00000118655	1	114445763	114457708	20	9	313467	-0.55873	0.71183
HIPK1	ENSG00000163349	1	114469814	114521426	81	21	313467	1.9989	0.022808
OLFML3	ENSG00000116774	1	114520063	114525876	17	9	313467	0.98993	0.1611
SYT6	ENSG00000134207	1	114630913	114698541	271	58	313467	1.5596	0.059425
TRIM33	ENSG00000197323	1	114934399	115055781	353	33	313467	-1.0076	0.84319
BCAS2	ENSG00000116752	1	115109178	115126260	38	12	313467	-0.89035	0.81336
DENND2C	ENSG00000175984	1	115124469	115215043	226	28	313467	-0.80998	0.79102
AMPD1	ENSG00000116748	1	115214719	115240239	73	21	313467	0.66234	0.25388
NRAS	ENSG00000213281	1	115246090	115261515	22	8	313467	0.2131	0.41563
CSDE1	ENSG00000009307	1	115258534	115303297	85	16	313467	0.99648	0.15951
SIKE1	ENSG00000052723	1	115311100	115325306	6	5	313467	0.3668	0.35688
SYCP1	ENSG00000198765	1	115395424	115538991	359	30	313467	0.9149	0.18012
TSHB	ENSG00000134200	1	115570415	115577941	35	7	313467	1.452	0.073257
TSPAN2	ENSG00000134198	1	115589632	115634121	193	28	313467	0.90957	0.18152
NGF	ENSG00000134259	1	115827539	115882857	190	37	313467	0.051779	0.47935
VANGL1	ENSG00000173218	1	116182574	116241845	195	33	313467	-0.42909	0.66607
CASQ2	ENSG00000118729	1	116241628	116313402	358	31	313467	0.81568	0.20734
NHLH2	ENSG00000177551	1	116377998	116388538	34	8	313467	2.2232	0.013103
SLC22A15	ENSG00000163393	1	116517119	116613675	246	31	313467	-0.25563	0.60088
MAB21L3	ENSG00000173212	1	116652376	116678861	81	18	313467	-0.59669	0.72464
ATP1A1	ENSG00000163399	1	116913290	116953883	69	11	313467	1.2805	0.10018
AL136376.1	ENSG00000269279	1	116914890	116928718	27	9	313467	0.38026	0.35188
CD58	ENSG00000116815	1	117056157	117115661	55	12	313467	-0.87307	0.80869
IGSF3	ENSG00000143061	1	117116031	117212375	108	27	313467	-0.17166	0.56815
C1orf137	ENSG00000203864	1	117234734	117250225	20	10	313467	0.24089	0.40482
CD2	ENSG00000116824	1	117295007	117312850	31	8	313467	0.38836	0.34888
PTGFRN	ENSG00000134247	1	117450679	117533980	254	30	313467	-0.96273	0.83216
CD101	ENSG00000134256	1	117542382	117580167	112	28	313467	-0.012353	0.50493
TTF2	ENSG00000116830	1	117600925	117651075	116	27	313467	-0.39856	0.65489
TRIM45	ENSG00000134253	1	117652682	117667209	47	12	313467	-1.2587	0.89593
VTCN1	ENSG00000134258	1	117685209	117755556	196	33	313467	0.33662	0.3682
MAN1A2	ENSG00000198162	1	117908071	118072494	505	37	313467	-0.36954	0.64414
FAM46C	ENSG00000183508	1	118146556	118171994	92	10	313467	-1.1165	0.86789
GDAP2	ENSG00000196505	1	118405107	118474253	59	18	313467	0.74626	0.22776
WDR3	ENSG00000065183	1	118470343	118510165	44	16	313467	0.49163	0.31149
SPAG17	ENSG00000155761	1	118495484	118729846	441	40	313467	0.64114	0.26072
TBX15	ENSG00000092607	1	119424669	119534179	312	38	313467	1.5122	0.065247
WARS2	ENSG00000116874	1	119572839	119685294	313	35	313467	0.79873	0.21222
HAO2	ENSG00000116882	1	119909402	119937753	69	13	313467	0.93606	0.17462
HSD3B2	ENSG00000203859	1	119955554	119966658	28	6	313467	-0.31991	0.62548
HSD3B1	ENSG00000203857	1	120047821	120058681	9	3	313467	0.2919	0.38518
ZNF697	ENSG00000143067	1	120161045	120192396	82	16	313467	-0.31875	0.62504
PHGDH	ENSG00000092621	1	120200421	120287838	204	29	313467	0.0058275	0.49768
HMGCS2	ENSG00000134240	1	120289619	120313528	61	15	313467	0.2778	0.39058
REG4	ENSG00000134193	1	120335641	120356283	61	14	313467	0.93404	0.17514
ADAM30	ENSG00000134249	1	120435156	120441118	10	5	313467	0.026414	0.48946
NOTCH2	ENSG00000134250	1	120453176	120614240	139	16	313467	-0.10981	0.54372
FAM72B	ENSG00000188610	1	120835756	120856681	1	1	313467	0.30844	0.37887
PPIAL4G	ENSG00000236334	1	143766144	143769881	1	1	313467	2.6634	0.0038676
PDE4DIP	ENSG00000178104	1	144835157	145078186	16	8	313467	0.56987	0.28438
RP11-458D21.5	ENSG00000255168	1	145207145	145320796	1	1	313467	0.2114	0.41629
NBPF10	ENSG00000163386	1	145287772	145371303	3	3	313467	-0.66534	0.74708
HFE2	ENSG00000168509	1	145411095	145418545	5	3	313467	-0.57324	0.71676
TXNIP	ENSG00000117289	1	145436469	145443635	9	5	313467	-1.3633	0.9136
POLR3GL	ENSG00000121851	1	145455236	145472388	6	4	313467	-0.86291	0.80591
ANKRD34A	ENSG00000181039	1	145468508	145476646	6	5	313467	-0.35517	0.63877
LIX1L	ENSG00000152022	1	145475085	145502669	20	8	313467	-1.1532	0.87558
RBM8A	ENSG00000131795	1	145505598	145514536	9	5	313467	-1.0165	0.84531
PEX11B	ENSG00000131779	1	145514252	145524730	7	4	313467	-0.89548	0.81473
ITGA10	ENSG00000143127	1	145522891	145544868	27	10	313467	-1.5786	0.94278
ANKRD35	ENSG00000198483	1	145547230	145569526	55	11	313467	-0.46758	0.67996
PIAS3	ENSG00000131788	1	145573233	145587546	9	5	313467	0.51169	0.30443
NUDT17	ENSG00000186364	1	145585115	145591439	7	5	313467	-1.7154	0.95686
POLR3C	ENSG00000186141	1	145591605	145613025	28	7	313467	-1.15	0.87494
RNF115	ENSG00000121848	1	145609036	145697218	132	13	313467	-1.3508	0.91162
CD160	ENSG00000117281	1	145694798	145717614	25	4	313467	-0.49255	0.68884
PDZK1	ENSG00000174827	1	145724918	145765074	9	6	313467	-0.036122	0.51441
GPR89A	ENSG00000117262	1	145763411	145829103	1	1	313467	-0.45344	0.67489
PRKAB2	ENSG00000131791	1	146625685	146646129	78	14	313467	-1.2472	0.89384
FMO5	ENSG00000131781	1	146645930	146716700	399	24	313467	0.054462	0.47828
CHD1L	ENSG00000131778	1	146712291	146768443	251	27	313467	-0.69413	0.7562
BCL9	ENSG00000116128	1	147011182	147099017	285	49	313467	1.6485	0.049623
ACP6	ENSG00000162836	1	147100453	147144618	129	20	313467	-0.56787	0.71494
GJA5	ENSG00000143140	1	147227332	147247484	75	12	313467	-1.1111	0.86674
GJA8	ENSG00000121634	1	147372946	147382393	37	11	313467	-0.67598	0.75047
GPR89B	ENSG00000188092	1	147398506	147466753	38	2	313467	-0.15382	0.56112
NBPF14	ENSG00000122497	1	148002642	148027863	1	1	313467	1.1992	0.11523
NBPF15	ENSG00000243452	1	148553979	148597267	6	2	313467	0.92107	0.17851
FCGR1A	ENSG00000150337	1	149752227	149765074	7	2	313467	0.16433	0.43474
HIST2H2BF	ENSG00000203814	1	149753245	149785928	32	5	313467	0.23361	0.40764
HIST2H3D	ENSG00000183598	1	149783826	149787236	10	3	313467	0.21419	0.4152
HIST2H3C	ENSG00000203811	1	149810110	149814765	1	1	313467	1.109	0.13372
HIST2H2AA3	ENSG00000183558	1	149812505	149816478	5	2	313467	0.85908	0.19515
HIST2H2AA4	ENSG00000203812	1	149820643	149824191	2	1	313467	1.155	0.12404
HIST2H3A	ENSG00000203852	1	149822181	149826836	1	1	313467	1.2132	0.11252
HIST2H2BE	ENSG00000184678	1	149855010	149860232	3	2	313467	0.079086	0.46848
HIST2H2AC	ENSG00000184260	1	149856525	149859961	2	2	313467	0.28128	0.38925
BOLA1	ENSG00000178096	1	149857440	149873351	34	6	313467	-0.42326	0.66395
HIST2H2AB	ENSG00000184270	1	149858019	149861466	2	2	313467	-0.54249	0.70626
SV2A	ENSG00000159164	1	149873870	149891434	22	7	313467	-1.205	0.8859
SF3B4	ENSG00000143368	1	149894209	149902236	16	2	313467	-1.2389	0.8923
MTMR11	ENSG00000014914	1	149899543	149910791	21	5	313467	-0.69726	0.75718
OTUD7B	ENSG00000163113	1	149908705	149984625	87	14	313467	-0.91633	0.82025
VPS45	ENSG00000136631	1	150037369	150118505	109	11	313467	-0.50093	0.69179
PLEKHO1	ENSG00000023902	1	150119373	150137916	32	8	313467	-1.0073	0.8431
ANP32E	ENSG00000143401	1	150189717	150210504	35	6	313467	0.10585	0.45785
CA14	ENSG00000118298	1	150227554	150238478	8	6	313467	0.55557	0.28925
APH1A	ENSG00000117362	1	150236804	150243980	6	3	313467	1.0879	0.13833
C1orf54	ENSG00000118292	1	150238600	150254327	19	6	313467	0.73475	0.23125
C1orf51	ENSG00000159208	1	150252953	150260505	11	5	313467	0.56649	0.28553
MRPS21	ENSG00000187145	1	150264289	150282414	82	13	313467	-0.10111	0.54027
PRPF3	ENSG00000117360	1	150291925	150326671	111	17	313467	-0.39783	0.65462
RPRD2	ENSG00000163125	1	150333567	150450042	396	24	313467	-0.37671	0.64681
TARS2	ENSG00000143374	1	150457887	150481078	85	14	313467	-0.8011	0.78846
ECM1	ENSG00000143369	1	150478538	150487265	23	9	313467	-0.68953	0.75476
ADAMTSL4	ENSG00000143382	1	150519884	150534413	37	17	313467	-0.85565	0.80391
AL356356.1	ENSG00000225996	1	150519897	150525367	10	7	313467	0.0081026	0.49677
ADAMTSL4-AS1	ENSG00000203804	1	150532480	150535969	3	3	313467	-0.024413	0.50974
MCL1	ENSG00000143384	1	150546032	150554066	24	9	313467	-0.89229	0.81388
ENSA	ENSG00000143420	1	150572327	150604088	69	18	313467	-0.59805	0.7251
GOLPH3L	ENSG00000143457	1	150617701	150671630	160	15	313467	-0.58887	0.72202
HORMAD1	ENSG00000143452	1	150669536	150695364	75	10	313467	-0.51772	0.69767
CTSS	ENSG00000163131	1	150701672	150740433	91	15	313467	-0.80454	0.78946
CTSK	ENSG00000143387	1	150767684	150782799	17	6	313467	-0.30263	0.61891
ARNT	ENSG00000143437	1	150781181	150851244	128	22	313467	0.75223	0.22596
SETDB1	ENSG00000143379	1	150896739	150938213	90	18	313467	0.67959	0.24838
CERS2	ENSG00000143418	1	150932059	150949479	42	11	313467	1.019	0.15411
ANXA9	ENSG00000143412	1	150952493	150969110	45	13	313467	2.6357	0.0041977
FAM63A	ENSG00000143409	1	150968025	150982851	41	13	313467	2.2491	0.012252
PRUNE	ENSG00000143363	1	150978896	151009189	89	23	313467	1.5692	0.058297
BNIPL	ENSG00000163141	1	151007046	151021076	38	13	313467	2.1115	0.017365
C1orf56	ENSG00000143443	1	151018216	151025462	7	5	313467	1.0635	0.14378
CDC42SE1	ENSG00000197622	1	151022447	151044801	36	14	313467	1.809	0.035225
MLLT11	ENSG00000213190	1	151028234	151041970	22	10	313467	1.8734	0.030507
GABPB2	ENSG00000143458	1	151041054	151099018	144	25	313467	1.7423	0.040724
SEMA6C	ENSG00000143434	1	151103161	151121104	50	15	313467	1.7188	0.042828
TNFAIP8L2	ENSG00000163154	1	151127105	151133225	3	2	313467	1.4571	0.072546
SCNM1	ENSG00000163156	1	151127140	151143773	13	7	313467	1.6631	0.048145
LYSMD1	ENSG00000163155	1	151131224	151140424	6	3	313467	1.5911	0.055789
TMOD4	ENSG00000163157	1	151141462	151150760	8	4	313467	0.56407	0.28635
VPS72	ENSG00000163159	1	151141463	151169797	25	11	313467	0.42189	0.33655
PIP5K1A	ENSG00000143398	1	151168425	151223012	80	17	313467	0.11512	0.45417
PSMD4	ENSG00000159352	1	151225179	151240955	26	7	313467	0.1558	0.4381
RP11-126K1.2	ENSG00000232671	1	151251500	151256405	6	3	313467	0.85921	0.19511
ZNF687	ENSG00000143373	1	151252094	151265656	14	6	313467	0.28835	0.38654
PI4KB	ENSG00000143393	1	151263273	151302191	35	9	313467	1.1422	0.12669
RFX5	ENSG00000143390	1	151312116	151321833	6	4	313467	-0.19003	0.57536
SELENBP1	ENSG00000143416	1	151335778	151347209	23	13	313467	0.39915	0.34489
PSMB4	ENSG00000159377	1	151370010	151375420	8	2	313467	-1.3615	0.91333
POGZ	ENSG00000143442	1	151374200	151433941	78	9	313467	-0.82597	0.79559
CGN	ENSG00000143375	1	151480986	151512168	41	11	313467	0.15309	0.43916
TUFT1	ENSG00000143367	1	151510781	151557059	77	20	313467	0.24359	0.40378
SNX27	ENSG00000143376	1	151582541	151672567	137	22	313467	-0.60765	0.72829
CELF3	ENSG00000159409	1	151673880	151691290	31	9	313467	-1.2168	0.88816
AL589765.1	ENSG00000240510	1	151680909	151703070	43	15	313467	-0.58025	0.71913
RIIAD1	ENSG00000178796	1	151680909	151703281	43	15	313467	-0.58025	0.71913
MRPL9	ENSG00000143436	1	151731119	151738040	19	7	313467	-0.24004	0.59485
OAZ3	ENSG00000143450	1	151733445	151744808	32	7	313467	-0.60762	0.72828
TDRKH	ENSG00000182134	1	151741583	151765892	85	11	313467	-0.97195	0.83446
LINGO4	ENSG00000213171	1	151771740	151780630	11	3	313467	-0.075758	0.53019
RORC	ENSG00000143365	1	151777547	151806348	66	19	313467	-1.2075	0.88639
C2CD4D	ENSG00000225556	1	151809295	151815033	17	6	313467	-0.46592	0.67936
THEM5	ENSG00000196407	1	151818739	151828173	19	6	313467	-0.61623	0.73113
THEM4	ENSG00000159445	1	151845060	151884284	102	14	313467	0.95401	0.17004
S100A10	ENSG00000197747	1	151954391	151968866	32	6	313467	0.58883	0.27799
S100A11	ENSG00000163191	1	152003982	152022383	29	8	313467	0.75701	0.22452
TCHHL1	ENSG00000182898	1	152055620	152063540	7	6	313467	-0.34907	0.63648
TCHH	ENSG00000159450	1	152077793	152088556	8	4	313467	0.7296	0.23282
RPTN	ENSG00000215853	1	152125071	152133704	11	7	313467	0.48067	0.31538
HRNR	ENSG00000197915	1	152183558	152198669	56	9	313467	-0.83873	0.79919
FLG	ENSG00000143631	1	152273651	152299679	79	11	313467	-1.027	0.84779
FLG2	ENSG00000143520	1	152320211	152334482	19	4	313467	-1.0273	0.84786
CRNN	ENSG00000143536	1	152380719	152388739	17	3	313467	1.9214	0.027343
LCE5A	ENSG00000186207	1	152481320	152485653	20	8	313467	1.4907	0.068023
CRCT1	ENSG00000169509	1	152484978	152489486	17	4	313467	1.5327	0.062671
LCE3E	ENSG00000185966	1	152537130	152541248	3	3	313467	-0.011045	0.50441
LCE3D	ENSG00000163202	1	152550857	152554980	10	3	313467	0.43619	0.33135
LCE3B	ENSG00000187238	1	152584287	152587574	1	1	313467	-1.1717	0.87934
LCE3A	ENSG00000185962	1	152594310	152597579	8	2	313467	0.40574	0.34247
LCE2D	ENSG00000187223	1	152633872	152638135	9	4	313467	-0.088953	0.53544
LCE2C	ENSG00000187180	1	152645771	152650050	9	3	313467	0.10633	0.45766
LCE2B	ENSG00000159455	1	152645771	152660877	42	7	313467	0.95484	0.16983
LCE2A	ENSG00000187173	1	152668840	152672918	13	3	313467	0.22805	0.40981
LCE4A	ENSG00000187170	1	152678636	152682967	8	4	313467	-0.55896	0.7119
C1orf68	ENSG00000198854	1	152689998	152693905	25	2	313467	-0.79357	0.78628
KPRP	ENSG00000203786	1	152728506	152735529	22	5	313467	-0.42538	0.66472
LCE1F	ENSG00000240386	1	152746848	152750445	11	4	313467	-0.11615	0.54623
LCE1E	ENSG00000186226	1	152756690	152761902	17	6	313467	0.18577	0.42631
LCE1D	ENSG00000172155	1	152767227	152771657	5	3	313467	-1.1113	0.86678
LCE1C	ENSG00000197084	1	152776311	152781107	23	8	313467	-0.78994	0.78522
LCE1B	ENSG00000196734	1	152782447	152786585	9	6	313467	0.061599	0.47544
LCE1A	ENSG00000186844	1	152797949	152801573	2	2	313467	-0.60871	0.72864
LCE6A	ENSG00000235942	1	152813344	152817459	2	2	313467	-0.41182	0.65977
SMCP	ENSG00000163206	1	152848793	152858523	7	3	313467	-0.72618	0.76614
IVL	ENSG00000163207	1	152879021	152885362	21	3	313467	-0.51493	0.6967
SPRR4	ENSG00000184148	1	152941142	152946050	11	5	313467	-0.10316	0.54108
SPRR1A	ENSG00000169474	1	152954557	152959289	25	4	313467	0.6529	0.25691
SPRR3	ENSG00000163209	1	152972223	152977332	40	4	313467	-0.023314	0.5093
SPRR1B	ENSG00000169469	1	153001678	153006376	46	4	313467	-0.13843	0.55505
SPRR2D	ENSG00000163216	1	153011201	153016407	26	4	313467	-0.18823	0.57465
SPRR2A	ENSG00000241794	1	153027589	153032013	4	2	313467	0.29812	0.3828
SPRR2B	ENSG00000196805	1	153041700	153115927	218	27	313467	-0.17859	0.57087
SPRR2E	ENSG00000203785	1	153064611	153080660	50	10	313467	0.17841	0.4292
SPRR2F	ENSG00000244094	1	153083590	153087991	9	6	313467	-0.98515	0.83772
SPRR2G	ENSG00000159516	1	153121058	153125345	8	2	313467	0.30539	0.38004
LELP1	ENSG00000203784	1	153173919	153178596	5	3	313467	-2.169	0.98496
PRR9	ENSG00000203783	1	153188060	153192793	10	2	313467	-0.43807	0.66933
LOR	ENSG00000203782	1	153230176	153235598	17	7	313467	-0.85431	0.80353
PGLYRP3	ENSG00000159527	1	153269338	153285194	45	9	313467	0.36873	0.35616
PGLYRP4	ENSG00000163218	1	153301596	153323316	113	10	313467	-0.53333	0.7031
S100A9	ENSG00000163220	1	153328330	153334503	7	4	313467	-0.23003	0.59096
S100A12	ENSG00000163221	1	153345184	153350125	5	2	313467	0.68175	0.2477
S100A8	ENSG00000143546	1	153361508	153365664	9	2	313467	0.56434	0.28626
S100A7A	ENSG00000184330	1	153387000	153396701	21	6	313467	-0.83612	0.79846
S100A7L2	ENSG00000197364	1	153408534	153414425	13	6	313467	-1.07	0.85769
S100A7	ENSG00000143556	1	153429220	153435177	10	5	313467	0.11665	0.45357
S100A6	ENSG00000197956	1	153506075	153510720	10	3	313467	-0.17882	0.57096
S100A5	ENSG00000196420	1	153508623	153516241	13	5	313467	0.012972	0.49483
S100A4	ENSG00000196154	1	153515089	153524612	37	5	313467	-0.41516	0.66099
S100A3	ENSG00000188015	1	153518805	153523848	26	5	313467	-0.39334	0.65297
S100A2	ENSG00000196754	1	153532584	153542366	15	6	313467	0.12462	0.45041
S100A16	ENSG00000188643	1	153578362	153587621	12	6	313467	-0.36517	0.64251
S100A14	ENSG00000189334	1	153585731	153591462	10	3	313467	0.08997	0.46416
S100A13	ENSG00000189171	1	153590263	153608568	47	11	313467	-0.4386	0.66953
S100A1	ENSG00000160678	1	153598402	153605513	16	6	313467	-0.043379	0.5173
CHTOP	ENSG00000160679	1	153604525	153619782	39	9	313467	-0.47681	0.68325
SNAPIN	ENSG00000143553	1	153629130	153635306	10	3	313467	0.27942	0.38996
ILF2	ENSG00000143621	1	153633512	153645524	19	7	313467	-0.38151	0.64859
NPR1	ENSG00000169418	1	153649113	153667468	25	11	313467	0.095882	0.46181
INTS3	ENSG00000143624	1	153698543	153747555	82	20	313467	0.88247	0.18876
SLC27A3	ENSG00000143554	1	153744830	153753633	12	6	313467	0.42775	0.33442
GATAD2B	ENSG00000143614	1	153776201	153897451	236	28	313467	-0.95639	0.83056
DENND4B	ENSG00000198837	1	153900977	153921172	31	9	313467	0.062296	0.47516
CRTC2	ENSG00000160741	1	153919145	153933101	21	8	313467	-0.27508	0.60837
SLC39A1	ENSG00000143570	1	153930575	153942188	21	9	313467	-1.165	0.87798
CREB3L4	ENSG00000143578	1	153938010	153947839	15	5	313467	-1.6371	0.9492
JTB	ENSG00000143543	1	153945745	153952164	4	3	313467	-0.32647	0.62797
RAB13	ENSG00000143545	1	153953127	153960834	6	3	313467	-0.94127	0.82672
RPS27	ENSG00000177954	1	153961235	153965626	8	7	313467	-0.96175	0.83191
NUP210L	ENSG00000143552	1	153964161	154129592	270	33	313467	-1.0942	0.86307
TPM3	ENSG00000143549	1	154126784	154169124	69	14	313467	-0.25237	0.59962
C1orf189	ENSG00000163263	1	154170848	154180809	6	4	313467	-0.88568	0.81211
C1orf43	ENSG00000143612	1	154178182	154195104	25	10	313467	-1.5392	0.93812
UBAP2L	ENSG00000143569	1	154190655	154244986	100	19	313467	-1.1241	0.86952
HAX1	ENSG00000143575	1	154242987	154249351	8	4	313467	-1.4141	0.92133
AQP10	ENSG00000143595	1	154291566	154298801	24	7	313467	-2.1678	0.98491
ATP8B2	ENSG00000143515	1	154296029	154324783	69	13	313467	-1.5905	0.94414
IL6R	ENSG00000160712	1	154375669	154442926	161	25	313467	-0.36685	0.64314
SHE	ENSG00000169291	1	154441248	154476589	53	12	313467	-1.3466	0.91095
TDRD10	ENSG00000163239	1	154472695	154521623	182	16	313467	0.059475	0.47629
UBE2Q1	ENSG00000160714	1	154520053	154533504	14	5	313467	-1.3524	0.91188
CHRNB2	ENSG00000160716	1	154538257	154553502	28	12	313467	-0.3221	0.62631
ADAR	ENSG00000160710	1	154553538	154602475	105	13	313467	-0.36296	0.64168
AL606500.1	ENSG00000268141	1	154583067	154586190	6	3	313467	-0.72158	0.76472
KCNN3	ENSG00000143603	1	154668931	154844756	512	99	313467	0.34853	0.36372
PMVK	ENSG00000163344	1	154896210	154911467	29	9	313467	0.37969	0.35209
PBXIP1	ENSG00000163346	1	154915552	154930599	21	12	313467	1.5407	0.061698
PYGO2	ENSG00000163348	1	154928502	154938329	10	7	313467	1.5466	0.060986
SHC1	ENSG00000160691	1	154933774	154948871	20	9	313467	0.86445	0.19367
CKS1B	ENSG00000173207	1	154945129	154952725	7	4	313467	1.9234	0.027216
FLAD1	ENSG00000160688	1	154953814	154966587	19	6	313467	1.3644	0.086223
LENEP	ENSG00000163352	1	154964062	154967791	4	3	313467	0.60368	0.27303
ZBTB7B	ENSG00000160685	1	154973127	154991998	24	11	313467	1.5597	0.059419
DCST2	ENSG00000163354	1	154989996	155008257	38	12	313467	1.2002	0.11504
DCST1	ENSG00000163357	1	155004300	155024406	31	13	313467	0.86168	0.19443
ADAM15	ENSG00000143537	1	155021042	155036252	24	11	313467	-0.7954	0.78681
EFNA4	ENSG00000243364	1	155034207	155043029	8	4	313467	-0.20291	0.5804
EFNA3	ENSG00000251246	1	155034224	155060283	43	13	313467	-0.16755	0.56653
EFNA3	ENSG00000143590	1	155034224	155061014	45	13	313467	-0.080291	0.532
EFNA1	ENSG00000169242	1	155097936	155108333	19	8	313467	0.56558	0.28584
SLC50A1	ENSG00000169241	1	155105820	155112329	10	5	313467	0.63084	0.26407
DPM3	ENSG00000179085	1	155111367	155115071	8	5	313467	-0.20356	0.58065
KRTCAP2	ENSG00000163463	1	155140884	155147951	12	5	313467	0.62391	0.26634
RP11-201K10.3	ENSG00000273088	1	155140885	155161748	36	14	313467	0.18992	0.42468
TRIM46	ENSG00000163462	1	155143873	155158447	24	10	313467	0.63592	0.26242
MUC1	ENSG00000185499	1	155157300	155164707	12	7	313467	-0.74108	0.77068
THBS3	ENSG00000169231	1	155164379	155180842	22	11	313467	-0.033277	0.51327
MTX1	ENSG00000173171	1	155176490	155184615	10	7	313467	-1.1547	0.87589
GBA	ENSG00000177628	1	155203243	155216490	21	7	313467	0.66522	0.25295
FAM189B	ENSG00000160767	1	155215996	155227274	25	5	313467	0.17742	0.42959
SCAMP3	ENSG00000116521	1	155224770	155234221	18	7	313467	0.63988	0.26113
CLK2	ENSG00000176444	1	155231659	155250282	28	8	313467	-0.15151	0.56021
HCN3	ENSG00000143630	1	155245374	155260639	30	8	313467	-0.29852	0.61735
PKLR	ENSG00000143627	1	155258630	155273225	22	7	313467	-1.1166	0.86791
FDPS	ENSG00000160752	1	155276539	155291457	17	6	313467	0.79175	0.21425
RUSC1	ENSG00000160753	1	155288687	155301905	6	5	313467	-0.93746	0.82574
ASH1L	ENSG00000116539	1	155304059	155534598	201	34	313467	-1.2228	0.88929
MSTO1	ENSG00000125459	1	155577979	155719153	160	30	313467	0.28895	0.38631
YY1AP1	ENSG00000163374	1	155628237	155660791	36	14	313467	-1.3124	0.9053
DAP3	ENSG00000132676	1	155655751	155709801	75	18	313467	-0.95175	0.82939
GON4L	ENSG00000116580	1	155718508	155831191	182	22	313467	-0.68381	0.75295
SYT11	ENSG00000132718	1	155827300	155855990	39	12	313467	0.82888	0.20359
RIT1	ENSG00000143622	1	155866599	155883195	36	9	313467	0.35529	0.36118
KIAA0907	ENSG00000132680	1	155881834	155906191	37	9	313467	0.50566	0.30655
RXFP4	ENSG00000173080	1	155909480	155913625	3	2	313467	0.78977	0.21483
ARHGEF2	ENSG00000116584	1	155915630	155978861	95	18	313467	0.055931	0.4777
SSR2	ENSG00000163479	1	155977839	155992750	25	10	313467	0.57741	0.28183
UBQLN4	ENSG00000160803	1	156004092	156025585	33	13	313467	1.5777	0.057312
LAMTOR2	ENSG00000116586	1	156022543	156029301	11	7	313467	0.67346	0.25033
RAB25	ENSG00000132698	1	156028951	156041295	9	6	313467	-0.60336	0.72686
MEX3A	ENSG00000254726	1	156040804	156053789	20	10	313467	-1.6709	0.95263
LMNA	ENSG00000160789	1	156050364	156110880	158	20	313467	-1.1003	0.8644
SEMA4A	ENSG00000196189	1	156115157	156148543	61	16	313467	-0.43013	0.66645
SLC25A44	ENSG00000160785	1	156161880	156183587	38	9	313467	0.51437	0.3035
PMF1-BGLAP	ENSG00000260238	1	156180773	156214123	103	16	313467	-0.22865	0.59043
PMF1	ENSG00000160783	1	156180784	156213874	102	16	313467	-0.22782	0.59011
BGLAP	ENSG00000242252	1	156209753	156214112	6	3	313467	-1.3388	0.90968
PAQR6	ENSG00000160781	1	156212206	156219881	12	7	313467	-1.2862	0.90081
SMG5	ENSG00000198952	1	156218015	156254620	92	14	313467	-1.301	0.90336
TMEM79	ENSG00000163472	1	156250726	156263976	25	5	313467	-0.37311	0.64547
C1orf85	ENSG00000198715	1	156258880	156267463	15	6	313467	0.24146	0.4046
VHLL	ENSG00000189030	1	156267415	156271428	12	4	313467	-0.97976	0.8364
CCT3	ENSG00000163468	1	156277759	156339664	136	19	313467	-0.90544	0.81738
TSACC	ENSG00000163467	1	156305105	156317786	24	9	313467	-0.79902	0.78786
RHBG	ENSG00000132677	1	156337003	156356011	61	14	313467	-1.5849	0.9435
C1orf61	ENSG00000125462	1	156373042	156402493	33	12	313467	-0.67573	0.75039
MEF2D	ENSG00000116604	1	156432519	156472620	82	17	313467	0.37704	0.35307
IQGAP3	ENSG00000183856	1	156494197	156544396	93	14	313467	-0.96944	0.83384
TTC24	ENSG00000187862	1	156547519	156557562	36	8	313467	-1.9286	0.97311
APOA1BP	ENSG00000163382	1	156559554	156565091	29	3	313467	-1.1244	0.86957
GPATCH4	ENSG00000160818	1	156563279	156573288	69	8	313467	-1.177	0.8804
HAPLN2	ENSG00000132702	1	156587086	156596517	20	4	313467	-0.10839	0.54316
BCAN	ENSG00000132692	1	156609182	156630324	36	14	313467	-1.0543	0.85412
NES	ENSG00000132688	1	156637555	156649189	21	6	313467	-0.66894	0.74823
CRABP2	ENSG00000143320	1	156668398	156677608	7	5	313467	-0.019483	0.50777
ISG20L2	ENSG00000143319	1	156690683	156700591	21	10	313467	-0.06964	0.52776
RRNAD1	ENSG00000143303	1	156696234	156707752	23	9	313467	0.01861	0.49258
MRPL24	ENSG00000143314	1	156706095	156713382	19	10	313467	-0.79647	0.78712
HDGF	ENSG00000143321	1	156710899	156738717	77	19	313467	-0.21621	0.58559
PRCC	ENSG00000143294	1	156718402	156771607	156	22	313467	0.2755	0.39147
SH2D2A	ENSG00000027869	1	156775035	156788654	26	9	313467	0.37572	0.35356
NTRK1	ENSG00000198400	1	156783432	156852642	154	29	313467	0.91718	0.17953
INSRR	ENSG00000027644	1	156808855	156830810	24	12	313467	1.1895	0.11712
PEAR1	ENSG00000187800	1	156861490	156887226	100	16	313467	-1.6575	0.95129
LRRC71	ENSG00000160838	1	156888442	156903886	44	8	313467	-1.3119	0.90522
ARHGEF11	ENSG00000132694	1	156903632	157017162	267	29	313467	-0.8608	0.80533
ETV3L	ENSG00000253831	1	157060836	157071600	38	14	313467	0.089286	0.46443
ETV3	ENSG00000117036	1	157089983	157110266	22	9	313467	-0.70252	0.75882
FCRL5	ENSG00000143297	1	157482167	157524310	85	14	313467	2.2912	0.010977
FCRL4	ENSG00000163518	1	157542539	157569870	75	15	313467	-0.56374	0.71353
FCRL3	ENSG00000160856	1	157643111	157672647	60	12	313467	2.0706	0.0192
FCRL2	ENSG00000132704	1	157714523	157748922	74	21	313467	0.80709	0.20981
FCRL1	ENSG00000163534	1	157763193	157791895	80	15	313467	0.19221	0.42379
CD5L	ENSG00000073754	1	157799704	157870046	229	27	313467	-0.80269	0.78892
KIRREL	ENSG00000183853	1	157961063	158071052	367	63	313467	0.4546	0.3247
CD1D	ENSG00000158473	1	158147737	158155686	13	3	313467	0.35858	0.35996
CD1A	ENSG00000158477	1	158221927	158229059	21	8	313467	-0.25984	0.60251
CD1C	ENSG00000158481	1	158257576	158264420	8	6	313467	0.48234	0.31478
CD1B	ENSG00000158485	1	158296741	158303321	11	7	313467	-0.60436	0.7272
CD1E	ENSG00000158488	1	158321254	158328343	16	6	313467	-0.04138	0.5165
OR10T2	ENSG00000186306	1	158367312	158371256	20	6	313467	-0.14735	0.55857
OR10K2	ENSG00000180708	1	158388718	158392656	16	5	313467	-0.33435	0.63094
OR10K1	ENSG00000173285	1	158433272	158437344	13	6	313467	-0.12657	0.55036
OR10R2	ENSG00000198965	1	158447668	158451675	12	5	313467	-0.16929	0.56722
OR6Y1	ENSG00000197532	1	158515918	158519895	13	7	313467	-0.39204	0.65249
OR6P1	ENSG00000186440	1	158531441	158535394	18	7	313467	-0.80779	0.79039
OR10X1	ENSG00000186400	1	158547709	158551689	11	4	313467	-0.39386	0.65316
OR10Z1	ENSG00000198967	1	158574229	158578170	14	6	313467	-9.0708e-05	0.50004
SPTA1	ENSG00000163554	1	158579496	158658488	212	29	313467	-1.0845	0.86093
OR6K2	ENSG00000196171	1	158668369	158672486	10	5	313467	-0.20851	0.58258
OR6K3	ENSG00000203757	1	158685958	158689953	7	3	313467	0.26821	0.39427
OR6K6	ENSG00000180433	1	158722510	158726681	10	4	313467	0.83971	0.20054
OR6N1	ENSG00000197403	1	158734466	158738492	28	8	313467	-0.021642	0.50863
OR6N2	ENSG00000188340	1	158745472	158749425	21	10	313467	-0.57961	0.71891
MNDA	ENSG00000163563	1	158799107	158820296	57	15	313467	0.24151	0.40458
PYHIN1	ENSG00000163564	1	158898586	158947844	125	20	313467	-1.517	0.93536
IFI16	ENSG00000163565	1	158967758	159025945	253	20	313467	-1.8698	0.96924
AIM2	ENSG00000163568	1	159031274	159118886	166	24	313467	0.28208	0.38894
CADM3	ENSG00000162706	1	159139399	159174103	78	20	313467	0.42269	0.33626
DARC	ENSG00000213088	1	159171097	159177290	23	9	313467	-0.62871	0.73523
FCER1A	ENSG00000179639	1	159257504	159279014	72	17	313467	0.52442	0.29999
OR10J3	ENSG00000196266	1	159282460	159286449	10	6	313467	-0.63694	0.73792
OR10J1	ENSG00000196184	1	159407512	159411600	15	8	313467	-0.59977	0.72567
OR10J5	ENSG00000184155	1	159503793	159507842	8	5	313467	0.76111	0.22329
APCS	ENSG00000132703	1	159555615	159559655	22	7	313467	0.044089	0.48242
CRP	ENSG00000132693	1	159681079	159686379	10	5	313467	-0.82824	0.79623
DUSP23	ENSG00000158716	1	159748722	159753333	17	6	313467	1.0707	0.14216
FCRL6	ENSG00000181036	1	159768301	159787041	67	11	313467	-0.90699	0.81779
SLAMF8	ENSG00000158714	1	159794540	159808039	26	11	313467	0.069232	0.4724
C1orf204	ENSG00000188004	1	159803264	159827137	56	16	313467	-0.19466	0.57717
VSIG8	ENSG00000243284	1	159823106	159834447	43	13	313467	0.41296	0.33982
RP11-190A12.7	ENSG00000256029	1	159826690	159844843	70	13	313467	0.48241	0.31476
CCDC19	ENSG00000213085	1	159841154	159871953	89	15	313467	0.37454	0.354
AL590560.1	ENSG00000269620	1	159878884	159882159	4	3	313467	-1.2246	0.88964
TAGLN2	ENSG00000158710	1	159886897	159897522	33	14	313467	-0.48982	0.68787
IGSF9	ENSG00000085552	1	159895829	159917386	65	17	313467	-1.7266	0.95788
SLAMF9	ENSG00000162723	1	159920282	159926044	18	5	313467	-0.43023	0.66649
PIGM	ENSG00000143315	1	159996462	160003783	12	5	313467	-0.20274	0.58033
KCNJ10	ENSG00000177807	1	160006257	160042038	70	21	313467	-0.48234	0.68522
KCNJ9	ENSG00000162728	1	160049360	160061353	26	8	313467	-0.46972	0.68072
IGSF8	ENSG00000162729	1	160060130	160070733	17	5	313467	-0.40083	0.65573
ATP1A2	ENSG00000018625	1	160083549	160114381	107	24	313467	-0.59054	0.72259
ATP1A4	ENSG00000132681	1	160119360	160157767	136	32	313467	-0.89023	0.81333
CASQ1	ENSG00000143318	1	160158285	160172676	31	13	313467	0.37824	0.35263
PEA15	ENSG00000162734	1	160173127	160186166	17	9	313467	-0.68479	0.75326
DCAF8	ENSG00000132716	1	160184505	160256920	102	17	313467	0.19714	0.42186
DCAF8	ENSG00000258465	1	160186254	160256920	100	17	313467	0.1822	0.42771
PEX19	ENSG00000162735	1	160245602	160258138	17	7	313467	-0.63632	0.73772
COPA	ENSG00000122218	1	160258063	160315190	92	20	313467	0.6502	0.25778
NCSTN	ENSG00000162736	1	160311062	160329742	48	14	313467	-0.80006	0.78816
NHLH1	ENSG00000171786	1	160334857	160343638	17	7	313467	-0.4036	0.65675
VANGL2	ENSG00000162738	1	160368376	160399468	82	19	313467	0.78111	0.21737
SLAMF6	ENSG00000162739	1	160453820	160495052	92	18	313467	-0.44676	0.67248
CD84	ENSG00000066294	1	160509885	160551306	145	17	313467	0.071576	0.47147
SLAMF1	ENSG00000117090	1	160576890	160619085	128	27	313467	0.064657	0.47422
CD48	ENSG00000117091	1	160647536	160683641	156	25	313467	-0.92585	0.82274
SLAMF7	ENSG00000026751	1	160707037	160725611	40	10	313467	1.3477	0.088872
LY9	ENSG00000122224	1	160763864	160799051	102	14	313467	0.22361	0.41153
CD244	ENSG00000122223	1	160798950	160834692	101	13	313467	0.93146	0.17581
ITLN1	ENSG00000179914	1	160845329	160856960	43	5	313467	-0.3115	0.62229
ITLN2	ENSG00000158764	1	160913815	160926589	37	13	313467	0.88775	0.18734
F11R	ENSG00000158769	1	160964001	160993138	91	14	313467	1.4932	0.067698
RP11-544M22.13	ENSG00000270149	1	160966747	161010752	123	19	313467	1.3548	0.087736
TSTD1	ENSG00000215845	1	161006421	161010780	11	6	313467	-0.047526	0.51895
USF1	ENSG00000158773	1	161008041	161017767	33	9	313467	1.3509	0.088366
ARHGAP30	ENSG00000186517	1	161015736	161041760	59	16	313467	0.62043	0.26749
AL591806.1	ENSG00000268154	1	161033655	161036943	4	3	313467	-1.1561	0.87619
PVRL4	ENSG00000143217	1	161039785	161061389	49	18	313467	0.32954	0.37087
KLHDC9	ENSG00000162755	1	161066151	161071136	12	9	313467	-0.23383	0.59244
PFDN2	ENSG00000143256	1	161069346	161089901	45	12	313467	-0.5154	0.69686
NIT1	ENSG00000158793	1	161085876	161096235	11	5	313467	0.56673	0.28545
DEDD	ENSG00000158796	1	161089764	161104478	23	8	313467	0.22885	0.40949
UFC1	ENSG00000143222	1	161120566	161129646	18	7	313467	0.50249	0.30766
USP21	ENSG00000143258	1	161127240	161136513	11	8	313467	0.60716	0.27187
PPOX	ENSG00000143224	1	161134200	161148803	26	10	313467	-1.275	0.89885
B4GALT3	ENSG00000158850	1	161140100	161149287	15	7	313467	-1.1098	0.86645
ADAMTS4	ENSG00000158859	1	161153098	161170846	37	15	313467	-0.82036	0.79399
NDUFS2	ENSG00000158864	1	161164894	161185185	40	16	313467	-0.93104	0.82408
FCER1G	ENSG00000158869	1	161183024	161191489	26	11	313467	-1.1398	0.87282
AL590714.1	ENSG00000268387	1	161188160	161193296	21	8	313467	-0.53106	0.70231
APOA2	ENSG00000158874	1	161191082	161195421	17	6	313467	-0.23046	0.59113
TOMM40L	ENSG00000158882	1	161193793	161201408	14	6	313467	-1.8633	0.96879
NR1I3	ENSG00000143257	1	161198456	161210092	39	12	313467	-1.0454	0.85207
PCP4L1	ENSG00000248485	1	161226517	161256240	135	23	313467	0.45993	0.32278
MPZ	ENSG00000158887	1	161273525	161281762	20	10	313467	-0.37112	0.64473
SDHC	ENSG00000143252	1	161282047	161333984	288	17	313467	1.608	0.053919
C1orf192	ENSG00000188931	1	161333521	161339664	34	5	313467	2.0746	0.019011
FCGR2A	ENSG00000143226	1	161473220	161494803	71	18	313467	-0.9077	0.81798
HSPA6	ENSG00000173110	1	161492036	161497681	24	8	313467	-1.0399	0.85082
FCGR3A	ENSG00000203747	1	161510549	161602917	127	25	313467	-0.61562	0.73093
FCGR2B	ENSG00000072694	1	161549101	161649444	134	26	313467	-0.84113	0.79986
FCGR3B	ENSG00000162747	1	161591986	161603753	16	7	313467	-0.72934	0.7671
FCRLA	ENSG00000132185	1	161674762	161685142	52	16	313467	0.83829	0.20093
FCRLB	ENSG00000162746	1	161689353	161698933	46	12	313467	0.29583	0.38368
DUSP12	ENSG00000081721	1	161717548	161728028	42	10	313467	0.8877	0.18735
ATF6	ENSG00000118217	1	161734084	161934860	626	36	313467	2.1084	0.017497
OLFML2B	ENSG00000162745	1	161951982	161995644	136	28	313467	-1.1645	0.87788
NOS1AP	ENSG00000198929	1	162037564	162354321	1228	87	313467	-0.38123	0.64848
RP11-565P22.6	ENSG00000254706	1	162333197	162352905	73	26	313467	1.512	0.065265
C1orf226	ENSG00000239887	1	162334698	162357600	82	26	313467	1.5962	0.055218
C1orf111	ENSG00000171722	1	162341993	162348660	26	14	313467	1.0323	0.15097
SH2D1B	ENSG00000198574	1	162364056	162383928	70	11	313467	1.1863	0.11776
UHMK1	ENSG00000152332	1	162465041	162500419	100	12	313467	-2.4427	0.99271
UAP1	ENSG00000117143	1	162529323	162570627	80	20	313467	-2.0671	0.98064
DDR2	ENSG00000162733	1	162599163	162758190	421	44	313467	0.011933	0.49524
HSD17B7	ENSG00000132196	1	162758492	162783607	56	20	313467	-1.1202	0.86868
C1orf110	ENSG00000185860	1	162793248	162840605	233	32	313467	-0.18347	0.57278
RGS4	ENSG00000117152	1	163036565	163047592	22	11	313467	0.32111	0.37406
RGS5	ENSG00000143248	1	163079911	163293577	936	74	313467	-1.027	0.8478
NUF2	ENSG00000143228	1	163234366	163326554	465	43	313467	0.28132	0.38923
PBX1	ENSG00000185630	1	164522821	164869533	891	116	313467	-1.0023	0.8419
LMX1A	ENSG00000162761	1	165170104	165327952	548	70	313467	0.2587	0.39793
RXRG	ENSG00000143171	1	165369159	165416433	208	31	313467	1.3918	0.081994
LRRC52	ENSG00000162763	1	165511244	165534198	103	16	313467	0.039736	0.48415
MGST3	ENSG00000143198	1	165598098	165632033	165	27	313467	1.7855	0.037094
ALDH9A1	ENSG00000143149	1	165630453	165670100	178	21	313467	-0.45585	0.67575
TMCO1	ENSG00000143183	1	165695032	165798992	204	34	313467	-1.3412	0.91007
UCK2	ENSG00000143179	1	165794768	165881855	154	29	313467	0.2618	0.39674
FAM78B	ENSG00000188859	1	166025674	166138206	317	36	313467	-0.96017	0.83151
AL626787.1	ENSG00000267884	1	166025679	166030709	21	8	313467	-1.5374	0.9379
POGK	ENSG00000143157	1	166806681	166826581	42	11	313467	-0.72995	0.76729
TADA1	ENSG00000152382	1	166824747	166847564	77	15	313467	-0.62516	0.73407
ILDR2	ENSG00000143195	1	166881443	166946719	121	24	313467	-0.84724	0.80157
MAEL	ENSG00000143194	1	166956346	166992451	98	21	313467	-0.31997	0.6255
GPA33	ENSG00000143167	1	167021073	167061868	127	23	313467	0.78471	0.21631
DUSP27	ENSG00000198842	1	167061282	167099402	151	24	313467	1.9851	0.023567
POU2F1	ENSG00000143190	1	167188066	167397582	421	39	313467	-0.70903	0.76085
CD247	ENSG00000198821	1	167398877	167489847	301	58	313467	-0.24384	0.59632
CREG1	ENSG00000143162	1	167497914	167525004	127	24	313467	-0.31735	0.62451
RCSD1	ENSG00000198771	1	167597330	167676486	305	54	313467	-0.014543	0.5058
MPZL1	ENSG00000197965	1	167688429	167762156	227	35	313467	0.75	0.22663
ADCY10	ENSG00000143199	1	167777625	167885453	379	54	313467	-1.3832	0.9167
MPC2	ENSG00000143158	1	167884967	167908278	32	9	313467	0.22999	0.40905
DCAF6	ENSG00000143164	1	167903021	168046081	203	22	313467	-0.61763	0.73159
GPR161	ENSG00000143147	1	168052997	168108821	129	19	313467	-1.5645	0.94115
TIPRL	ENSG00000143155	1	168146171	168170950	79	11	313467	0.59938	0.27446
SFT2D2	ENSG00000213064	1	168193176	168223263	52	11	313467	0.74886	0.22697
TBX19	ENSG00000143178	1	168248278	168284664	97	21	313467	0.048365	0.48071
XCL2	ENSG00000143185	1	168509003	168515235	35	9	313467	0.90432	0.18291
XCL1	ENSG00000143184	1	168543711	168552315	31	8	313467	1.9993	0.022788
DPT	ENSG00000143196	1	168663697	168700502	174	29	313467	0.31608	0.37597
ATP1B1	ENSG00000143153	1	169072935	169102960	130	26	313467	-0.39899	0.65505
NME7	ENSG00000143156	1	169100769	169339205	978	42	313467	-1.4021	0.91956
BLZF1	ENSG00000117475	1	169335208	169366778	108	16	313467	-0.6709	0.74886
CCDC181	ENSG00000117477	1	169363108	169431907	228	24	313467	-0.71405	0.7624
SLC19A2	ENSG00000117479	1	169432147	169457241	52	17	313467	-1.395	0.9185
F5	ENSG00000198734	1	169482404	169557826	328	31	313467	-0.39202	0.65248
SELP	ENSG00000174175	1	169557087	169601431	131	25	313467	1.0926	0.13728
C1orf112	ENSG00000000460	1	169629245	169824221	994	54	313467	0.97953	0.16366
SELL	ENSG00000188404	1	169658808	169682839	112	18	313467	1.4694	0.070866
SELE	ENSG00000007908	1	169690781	169735846	341	23	313467	0.25847	0.39802
METTL18	ENSG00000171806	1	169760670	169766107	21	8	313467	0.69813	0.24255
SCYL3	ENSG00000000457	1	169817772	169865408	178	22	313467	0.79626	0.21294
KIFAP3	ENSG00000075945	1	169889467	170056349	551	30	313467	0.54907	0.29148
METTL11B	ENSG00000203740	1	170113142	170137931	77	17	313467	0.43248	0.3327
GORAB	ENSG00000120370	1	170499270	170523587	40	16	313467	0.9828	0.16285
PRRX1	ENSG00000116132	1	170629869	170709560	146	29	313467	0.096859	0.46142
MROH9	ENSG00000117501	1	170902612	171034906	466	43	313467	-1.0457	0.85214
FMO3	ENSG00000007933	1	171058018	171087959	138	18	313467	0.36364	0.35806
FMO6P	ENSG00000117507	1	171104879	171131707	123	16	313467	0.57058	0.28414
FMO2	ENSG00000094963	1	171152347	171182822	184	18	313467	1.0805	0.13996
FMO1	ENSG00000010932	1	171215638	171256117	123	26	313467	0.28947	0.38611
FMO4	ENSG00000076258	1	171281347	171312223	47	12	313467	0.25984	0.39749
PRRC2C	ENSG00000117523	1	171452651	171563650	290	25	313467	-0.082342	0.53281
MYOC	ENSG00000034971	1	171603557	171623823	90	19	313467	0.043408	0.48269
VAMP4	ENSG00000117533	1	171668300	171713387	132	17	313467	-0.15792	0.56274
METTL13	ENSG00000010165	1	171748788	171784163	128	12	313467	0.38196	0.35124
DNM3	ENSG00000197959	1	171808621	172388606	1440	92	313467	-0.22495	0.58899
PIGC	ENSG00000135845	1	172338329	172415230	191	31	313467	-0.96183	0.83193
C1orf105	ENSG00000180999	1	172387828	172438971	161	24	313467	-1.191	0.88317
SUCO	ENSG00000094975	1	172499489	172581971	140	24	313467	-0.55036	0.70897
FASLG	ENSG00000117560	1	172626154	172637014	21	9	313467	-1.4562	0.92734
TNFSF18	ENSG00000120337	1	173008100	173022103	39	9	313467	0.70245	0.2412
TNFSF4	ENSG00000117586	1	173151873	173178452	69	13	313467	0.76182	0.22308
PRDX6	ENSG00000117592	1	173444405	173458946	24	11	313467	-1.5449	0.93881
SLC9C2	ENSG00000162753	1	173468603	173574233	267	24	313467	-0.78497	0.78376
ANKRD45	ENSG00000183831	1	173577700	173641001	67	16	313467	-0.2686	0.60588
KLHL20	ENSG00000076321	1	173682080	173756840	99	19	313467	-0.17761	0.57048
CENPL	ENSG00000120334	1	173767688	173795858	34	10	313467	0.643	0.26011
DARS2	ENSG00000117593	1	173791641	173828684	43	11	313467	-0.42098	0.66312
ZBTB37	ENSG00000185278	1	173835220	173873687	113	18	313467	0.60619	0.27219
SERPINC1	ENSG00000117601	1	173871947	173888516	31	7	313467	1.1276	0.12974
RC3H1	ENSG00000135870	1	173899352	173993435	196	18	313467	1.3891	0.0824
RABGAP1L	ENSG00000152061	1	174126548	174965445	2038	43	313467	0.51719	0.30251
GPR52	ENSG00000203737	1	174415212	174419683	6	5	313467	1.9632	0.024809
CACYBP	ENSG00000116161	1	174966300	174981851	26	10	313467	-0.29622	0.61647
MRPS14	ENSG00000120333	1	174978925	174994561	33	11	313467	-0.98259	0.8371
TNN	ENSG00000120332	1	175034994	175118202	342	40	313467	-0.21749	0.58608
KIAA0040	ENSG00000235750	1	175125123	175164135	129	18	313467	-0.21731	0.58602
TNR	ENSG00000116147	1	175283330	175714906	1290	126	313467	-0.57081	0.71594
RFWD2	ENSG00000143207	1	175912967	176178629	727	48	313467	1.0528	0.14621
PAPPA2	ENSG00000116183	1	176430307	176815735	868	70	313467	0.4345	0.33196
ASTN1	ENSG00000152092	1	176825438	177136109	772	76	313467	-0.95083	0.82915
BRINP2	ENSG00000198797	1	177138633	177252558	225	34	313467	1.0684	0.14267
SEC16B	ENSG00000120341	1	177892091	177955438	252	41	313467	0.033669	0.48657
RASAL2	ENSG00000075391	1	178060864	178449644	666	47	313467	0.0024137	0.49904
TEX35	ENSG00000240021	1	178480212	178518734	106	14	313467	-0.75384	0.77453
C1orf220	ENSG00000213057	1	178509887	178519024	42	7	313467	-0.84111	0.79986
C1ORF220	ENSG00000184909	1	178509950	178518579	38	7	313467	-0.81734	0.79313
RALGPS2	ENSG00000116191	1	178692300	178890238	448	36	313467	-0.51028	0.69507
ANGPTL1	ENSG00000116194	1	178817840	178842187	51	13	313467	-1.4314	0.92384
FAM20B	ENSG00000116199	1	178992939	179046697	188	20	313467	-0.1909	0.5757
TOR3A	ENSG00000186283	1	179048512	179068158	64	17	313467	-0.72776	0.76662
ABL2	ENSG00000143322	1	179067462	179200819	347	32	313467	0.70343	0.24089
SOAT1	ENSG00000057252	1	179260925	179328815	313	30	313467	-1.0175	0.84553
AXDND1	ENSG00000162779	1	179332855	179524870	1277	37	313467	0.61663	0.26874
AL160286.1	ENSG00000269064	1	179442716	179459805	163	11	313467	0.11755	0.45321
NPHS2	ENSG00000116218	1	179518674	179547087	121	18	313467	0.5911	0.27723
TDRD5	ENSG00000162782	1	179558748	179661407	372	25	313467	0.57411	0.28295
FAM163A	ENSG00000143340	1	179710298	179786333	238	33	313467	-0.44487	0.67179
TOR1AIP2	ENSG00000169905	1	179808102	179848938	81	15	313467	-0.64	0.73892
IFRG15	ENSG00000258664	1	179832916	179836311	6	4	313467	-2.2726	0.98847
TOR1AIP1	ENSG00000143337	1	179849177	179895135	128	18	313467	-0.8256	0.79548
CEP350	ENSG00000135837	1	179921873	180085015	461	28	313467	-0.81557	0.79263
QSOX1	ENSG00000116260	1	180121969	180174165	209	23	313467	-0.82909	0.79647
LHX4	ENSG00000121454	1	180197421	180250380	228	42	313467	-0.71289	0.76204
ACBD6	ENSG00000135847	1	180243515	180474089	685	41	313467	-0.57312	0.71672
XPR1	ENSG00000143324	1	180599140	180860387	537	43	313467	-0.077979	0.53108
KIAA1614	ENSG00000135835	1	180880290	180921750	114	32	313467	-1.5086	0.9343
AL162431.1	ENSG00000234237	1	180939695	180950868	19	6	313467	-0.83209	0.79732
STX6	ENSG00000135823	1	180940861	180994047	102	17	313467	-0.62	0.73237
MR1	ENSG00000153029	1	181001067	181032074	110	25	313467	-0.78122	0.78266
IER5	ENSG00000162783	1	181055638	181060977	15	6	313467	-2.0232	0.97847
CACNA1E	ENSG00000198216	1	181380238	181778219	1077	93	313467	2.6836	0.0036416
ZNF648	ENSG00000179930	1	182022705	182032847	23	7	313467	-1.494	0.93241
GLUL	ENSG00000135821	1	182349839	182363341	51	10	313467	0.098874	0.46062
TEDDM1	ENSG00000203730	1	182366252	182371751	17	6	313467	1.0267	0.15228
RGSL1	ENSG00000121446	1	182417256	182530734	383	32	313467	-0.22451	0.58882
RNASEL	ENSG00000135828	1	182541769	182560391	35	14	313467	-0.30061	0.61814
RGS16	ENSG00000143333	1	182566758	182575543	13	6	313467	-1.0687	0.8574
RGS8	ENSG00000135824	1	182614239	182655711	116	18	313467	-0.16064	0.56381
NPL	ENSG00000135838	1	182756428	182800519	76	13	313467	-0.32324	0.62674
DHX9	ENSG00000135829	1	182806504	182857886	70	13	313467	-0.10803	0.54301
SHCBP1L	ENSG00000157060	1	182868000	182924660	80	14	313467	-1.1393	0.87272
LAMC1	ENSG00000135862	1	182990595	183115727	530	23	313467	-1.6408	0.94958
LAMC2	ENSG00000058085	1	183153373	183215035	227	23	313467	-0.83661	0.79859
NMNAT2	ENSG00000157064	1	183216372	183389737	478	43	313467	-0.88681	0.81241
SMG7	ENSG00000116698	1	183439351	183568381	258	39	313467	0.38983	0.34833
NCF2	ENSG00000116701	1	183523698	183562011	106	22	313467	-0.47608	0.68299
ARPC5	ENSG00000162704	1	183591401	183606892	102	7	313467	1.8062	0.035443
RGL1	ENSG00000143344	1	183603220	183898665	936	63	313467	1.7048	0.044116
APOBEC4	ENSG00000173627	1	183614541	183624451	51	5	313467	1.9676	0.024559
COLGALT2	ENSG00000198756	1	183897796	184008863	354	44	313467	-0.72449	0.76562
TSEN15	ENSG00000198860	1	184018811	184044346	34	10	313467	-0.1273	0.55065
C1orf21	ENSG00000116667	1	184354192	184599154	652	56	313467	-0.75953	0.77623
EDEM3	ENSG00000116406	1	184658365	184726047	132	21	313467	-0.46446	0.67884
FAM129A	ENSG00000135842	1	184758858	184945682	410	45	313467	-0.69758	0.75728
RNF2	ENSG00000121481	1	185012496	185072740	75	20	313467	-0.42622	0.66503
TRMT1L	ENSG00000121486	1	185086220	185128204	79	9	313467	-0.1566	0.56222
SWT1	ENSG00000116668	1	185124212	185261897	163	24	313467	0.32597	0.37223
IVNS1ABP	ENSG00000116679	1	185264520	185288461	29	12	313467	0.85725	0.19565
HMCN1	ENSG00000143341	1	185701683	186161085	689	56	313467	-1.1244	0.86958
PRG4	ENSG00000116690	1	186263405	186284694	45	11	313467	-0.90727	0.81787
TPR	ENSG00000047410	1	186279784	186346825	168	20	313467	-0.98211	0.83698
C1orf27	ENSG00000157181	1	186342890	186391510	110	21	313467	-1.3897	0.91769
AL596220.1	ENSG00000268662	1	186363123	186367908	7	4	313467	-0.24174	0.59551
OCLM	ENSG00000262180	1	186367704	186371587	13	7	313467	-0.89232	0.81389
PDC	ENSG00000116703	1	186411698	186432254	34	8	313467	0.32385	0.37302
PTGS2	ENSG00000073756	1	186639923	186651559	31	11	313467	0.72062	0.23557
PLA2G4A	ENSG00000116711	1	186796085	186959113	564	58	313467	-1.0041	0.84234
BRINP3	ENSG00000162670	1	190065792	190448759	789	57	313467	-0.49394	0.68933
RGS18	ENSG00000150681	1	192125587	192155945	50	16	313467	-0.45564	0.67567
RGS21	ENSG00000253148	1	192284122	192337415	145	22	313467	0.38269	0.35098
RGS1	ENSG00000090104	1	192542857	192550161	17	6	313467	0.89343	0.18581
RGS13	ENSG00000127074	1	192603275	192630390	90	14	313467	1.3155	0.094176
RGS2	ENSG00000116741	1	192776169	192782403	13	4	313467	-2.3919	0.99162
UCHL5	ENSG00000116750	1	192980380	193031237	88	17	313467	-0.62153	0.73287
TROVE2	ENSG00000116747	1	193026552	193061907	71	15	313467	-0.79323	0.78618
GLRX2	ENSG00000023572	1	193064598	193077244	30	11	313467	0.44063	0.32974
CDC73	ENSG00000134371	1	193089147	193224031	353	29	313467	-0.83088	0.79698
B3GALT2	ENSG00000162630	1	193147175	193157784	21	6	313467	-1.4457	0.92587
KCNT2	ENSG00000162687	1	196193909	196580355	725	48	313467	0.48696	0.31314
CFH	ENSG00000000971	1	196619008	196717634	261	29	313467	-0.033668	0.51343
CFHR3	ENSG00000116785	1	196741925	196764203	2	2	313467	1.7322	0.041622
CFHR1	ENSG00000244414	1	196786887	196802319	3	3	313467	-0.54181	0.70602
CFHR2	ENSG00000080910	1	196786898	196929356	319	35	313467	0.23068	0.40878
CFHR4	ENSG00000134365	1	196817371	196889102	199	24	313467	0.043155	0.48279
CFHR5	ENSG00000134389	1	196944667	196979804	74	15	313467	-0.95618	0.83051
F13B	ENSG00000143278	1	197007321	197038397	72	13	313467	-0.49325	0.68908
ASPM	ENSG00000066279	1	197052258	197117824	124	15	313467	-0.45491	0.67541
ZBTB41	ENSG00000177888	1	197121810	197171672	95	18	313467	-0.56047	0.71242
CRB1	ENSG00000134376	1	197168592	197448585	451	54	313467	-0.0044371	0.50177
DENND1B	ENSG00000213047	1	197472878	197746826	389	37	313467	-0.90682	0.81775
C1orf53	ENSG00000203724	1	197869777	197877497	12	8	313467	-0.28655	0.61277
LHX9	ENSG00000143355	1	197879037	197905608	68	17	313467	-0.91534	0.81999
NEK7	ENSG00000151414	1	198124093	198292550	600	36	313467	1.5173	0.064598
ATP6V1G3	ENSG00000151418	1	198491352	198512075	41	12	313467	0.38585	0.34981
PTPRC	ENSG00000081237	1	198605801	198727545	356	37	313467	-2.2101	0.98645
NR5A2	ENSG00000116833	1	199994730	200147552	560	74	313467	-1.8626	0.96874
ZNF281	ENSG00000162702	1	200373068	200381184	7	3	313467	-1.3843	0.91686
KIF14	ENSG00000118193	1	200519628	200591862	257	27	313467	-0.050229	0.52003
DDX59	ENSG00000118197	1	200592024	200641097	183	23	313467	-0.85335	0.80327
CAMSAP2	ENSG00000118200	1	200706686	200830832	344	34	313467	-0.40186	0.65611
GPR25	ENSG00000170128	1	200840083	200844306	17	8	313467	-0.50913	0.69467
C1orf106	ENSG00000163362	1	200858176	200885863	90	24	313467	-0.051548	0.52056
KIF21B	ENSG00000116852	1	200937520	200994828	141	18	313467	0.53432	0.29656
CACNA1S	ENSG00000081248	1	201007642	201083694	254	50	313467	0.42273	0.33625
ASCL5	ENSG00000232237	1	201082081	201098312	53	14	313467	-0.48051	0.68457
TMEM9	ENSG00000116857	1	201102900	201142702	141	28	313467	0.86924	0.19236
IGFN1	ENSG00000163395	1	201157953	201199080	169	34	313467	3.1416	0.00084011
PKP1	ENSG00000081277	1	201250580	201303121	227	23	313467	3.2448	0.0005876
TNNT2	ENSG00000118194	1	201327136	201348890	99	18	313467	1.375	0.084564
LAD1	ENSG00000159166	1	201341372	201370736	114	24	313467	0.82232	0.20545
TNNI1	ENSG00000159173	1	201372625	201400994	51	18	313467	0.31519	0.37631
PHLDA3	ENSG00000174307	1	201433620	201440365	20	9	313467	2.2931	0.010922
CSRP1	ENSG00000159176	1	201451658	201480584	121	23	313467	1.0228	0.15321
AC096677.1	ENSG00000269690	1	201590013	201593738	4	2	313467	0.11161	0.45557
NAV1	ENSG00000134369	1	201590411	201797102	486	63	313467	-1.0615	0.85577
IPO9	ENSG00000198700	1	201796269	201854422	110	21	313467	-0.99026	0.83898
SHISA4	ENSG00000198892	1	201855808	201862434	14	7	313467	-1.3226	0.90701
LMOD1	ENSG00000163431	1	201864580	201917715	134	27	313467	-1.4718	0.92946
TIMM17A	ENSG00000134375	1	201922619	201940789	50	12	313467	0.030942	0.48766
RNPEP	ENSG00000176393	1	201949500	201976275	148	22	313467	0.21094	0.41647
ELF3	ENSG00000163435	1	201975073	201987316	37	14	313467	-0.36666	0.64306
GPR37L1	ENSG00000170075	1	202089986	202103720	50	13	313467	0.7062	0.24003
ARL8A	ENSG00000143862	1	202101532	202115869	24	10	313467	-0.49491	0.68967
PTPN7	ENSG00000143851	1	202115141	202132716	44	21	313467	-0.21789	0.58624
LGR6	ENSG00000133067	1	202161029	202289909	315	42	313467	-1.5114	0.93466
UBE2T	ENSG00000077152	1	202299785	202313108	17	8	313467	-0.23025	0.59105
PPP1R12B	ENSG00000077157	1	202315827	202562834	342	32	313467	-0.6627	0.74624
SYT2	ENSG00000143858	1	202558724	202681545	304	44	313467	0.49881	0.30896
KDM5B	ENSG00000117139	1	202695526	202780598	256	25	313467	-1.36	0.91309
RP11-480I12.4	ENSG00000184774	1	202787394	202797353	39	6	313467	-1.6655	0.9521
RABIF	ENSG00000183155	1	202847085	202860263	40	9	313467	0.79145	0.21434
KLHL12	ENSG00000117153	1	202859228	202899764	96	11	313467	1.5883	0.056113
ADIPOR1	ENSG00000159346	1	202908951	202929700	64	13	313467	1.9495	0.025616
CYB5R1	ENSG00000159348	1	202929997	202938408	17	6	313467	0.29271	0.38487
TMEM183A	ENSG00000163444	1	202974514	202994976	43	13	313467	2.0782	0.018844
PPFIA4	ENSG00000143847	1	202993626	203048868	190	34	313467	0.76631	0.22174
MYOG	ENSG00000122180	1	203051260	203057164	6	4	313467	-0.94198	0.8269
ADORA1	ENSG00000163485	1	203057782	203137533	176	27	313467	-0.70077	0.75828
MYBPH	ENSG00000133055	1	203135939	203146941	34	12	313467	-1.6394	0.94943
CHI3L1	ENSG00000133048	1	203147059	203157877	39	10	313467	-1.0457	0.85214
CHIT1	ENSG00000133063	1	203180955	203244769	198	34	313467	2.1041	0.017684
BTG2	ENSG00000159388	1	203272619	203279730	17	7	313467	0.047648	0.481
FMOD	ENSG00000122176	1	203308756	203322617	50	10	313467	1.0756	0.14106
PRELP	ENSG00000188783	1	203442956	203461480	68	14	313467	-0.54151	0.70592
OPTC	ENSG00000188770	1	203461271	203478992	71	13	313467	-1.1305	0.87086
ATP2B4	ENSG00000058668	1	203593689	203714209	288	40	313467	0.1212	0.45177
LAX1	ENSG00000122188	1	203732304	203746361	46	8	313467	-0.76827	0.77884
ZC3H11A	ENSG00000058673	1	203762782	203824252	195	16	313467	-1.0947	0.86318
ZBED6	ENSG00000257315	1	203763437	203770686	19	4	313467	-1.4237	0.92273
SNRPE	ENSG00000182004	1	203828731	203840678	55	8	313467	-0.50958	0.69483
SOX13	ENSG00000143842	1	204040243	204097863	162	41	313467	-0.55234	0.70964
ETNK2	ENSG00000143845	1	204099190	204123307	56	22	313467	-0.90207	0.81649
REN	ENSG00000143839	1	204122944	204137465	54	15	313467	0.20064	0.42049
KISS1	ENSG00000170498	1	204158469	204167614	43	12	313467	0.38586	0.3498
GOLT1A	ENSG00000174567	1	204166288	204185220	45	15	313467	1.0844	0.1391
PLEKHA6	ENSG00000143850	1	204186979	204348793	536	53	313467	0.98574	0.16213
PPP1R15B	ENSG00000158615	1	204371515	204382919	21	7	313467	-0.65226	0.74288
PIK3C2B	ENSG00000133056	1	204390756	204465852	196	23	313467	-1.1331	0.87141
MDM4	ENSG00000198625	1	204483511	204543871	145	17	313467	-1.1137	0.86729
LRRN2	ENSG00000170382	1	204585298	204656861	192	31	313467	0.45948	0.32295
NFASC	ENSG00000163531	1	204795779	204992950	606	66	313467	-0.49429	0.68945
CNTN2	ENSG00000184144	1	205010325	205048627	157	25	313467	-0.69976	0.75796
TMEM81	ENSG00000174529	1	205051258	205055645	23	7	313467	0.41846	0.3378
RBBP5	ENSG00000117222	1	205054270	205093143	124	17	313467	0.41518	0.33901
DSTYK	ENSG00000133059	1	205110632	205182727	192	20	313467	0.1496	0.44054
TMCC2	ENSG00000133069	1	205195304	205243471	144	22	313467	0.42186	0.33656
NUAK2	ENSG00000163545	1	205270187	205292883	71	17	313467	0.056576	0.47744
KLHDC8A	ENSG00000162873	1	205304220	205328218	121	20	313467	-0.67998	0.75174
LEMD1	ENSG00000186007	1	205349506	205427082	239	33	313467	-0.0089596	0.50357
CDK18	ENSG00000117266	1	205471723	205502921	140	35	313467	-0.10698	0.5426
MFSD4	ENSG00000174514	1	205536013	205573046	150	28	313467	-0.89719	0.81519
ELK4	ENSG00000158711	1	205576071	205603090	74	16	313467	-0.08827	0.53517
SLC45A3	ENSG00000158715	1	205625979	205651587	79	21	313467	0.61059	0.27073
AC119673.1	ENSG00000268313	1	205680497	205685153	9	6	313467	0.16449	0.43467
NUCKS1	ENSG00000069275	1	205680947	205721404	98	20	313467	-1.1305	0.87087
RAB7L1	ENSG00000117280	1	205736114	205746588	45	11	313467	-0.88378	0.81159
SLC41A1	ENSG00000133065	1	205757221	205784876	74	20	313467	-0.34179	0.63375
PM20D1	ENSG00000162877	1	205796150	205821260	66	22	313467	-0.23757	0.59389
SLC26A9	ENSG00000174502	1	205881176	205914588	136	23	313467	0.051014	0.47966
FAM72A	ENSG00000196550	1	206134916	206156151	2	2	313467	0.96544	0.16716
AVPR1B	ENSG00000198049	1	206221976	206232639	43	7	313467	-1.3627	0.91352
C1orf186	ENSG00000196533	1	206237872	206290647	74	14	313467	-0.48175	0.68501
CTSE	ENSG00000196188	1	206315459	206333104	26	4	313467	-0.28778	0.61324
SRGAP2	ENSG00000163486	1	206514200	206638783	218	19	313467	-1.5909	0.94419
IKBKE	ENSG00000143466	1	206641791	206671223	99	24	313467	-0.56339	0.71342
C1orf147	ENSG00000162888	1	206663449	206673061	37	10	313467	-0.041823	0.51668
RASSF5	ENSG00000136653	1	206678879	206763616	212	31	313467	1.8485	0.032264
EIF2D	ENSG00000143486	1	206743620	206787904	125	21	313467	1.4657	0.071368
DYRK3	ENSG00000143479	1	206806881	206858764	142	22	313467	0.6276	0.26513
MAPKAPK2	ENSG00000162889	1	206856289	206908628	138	23	313467	-0.42146	0.66329
IL10	ENSG00000136634	1	206939947	206947839	24	8	313467	0.78587	0.21597
IL19	ENSG00000142224	1	206970215	207017324	134	27	313467	-0.25423	0.60034
IL20	ENSG00000162891	1	207036699	207043568	11	7	313467	-0.10675	0.5425
IL24	ENSG00000162892	1	207068788	207078484	23	7	313467	0.43135	0.33311
FAIM3	ENSG00000162894	1	207076731	207098592	40	10	313467	0.55714	0.28872
PIGR	ENSG00000162896	1	207100863	207121811	43	10	313467	1.1733	0.12035
FCAMR	ENSG00000162897	1	207130310	207145970	39	7	313467	0.35807	0.36015
C1orf116	ENSG00000182795	1	207190866	207208101	17	11	313467	-0.5595	0.71209
YOD1	ENSG00000180667	1	207216194	207228325	17	7	313467	0.17009	0.43247
PFKFB2	ENSG00000123836	1	207220801	207255369	56	15	313467	0.23144	0.40849
C4BPB	ENSG00000123843	1	207260187	207274338	25	8	313467	0.31567	0.37613
C4BPA	ENSG00000123838	1	207275607	207319317	121	23	313467	0.44643	0.32764
CD55	ENSG00000196352	1	207492853	207535311	96	17	313467	0.017579	0.49299
CR2	ENSG00000117322	1	207625575	207664240	91	21	313467	-0.98242	0.83705
CR1	ENSG00000203710	1	207667492	207814992	292	34	313467	0.34866	0.36367
CR1L	ENSG00000197721	1	207816458	207912761	446	37	313467	-0.31884	0.62508
CD46	ENSG00000117335	1	207923402	207969858	109	18	313467	-0.26652	0.60508
CD34	ENSG00000174059	1	208056594	208086747	104	21	313467	-1.2569	0.89561
PLXNA2	ENSG00000076356	1	208194587	208419665	652	76	313467	-0.78995	0.78522
CAMK1G	ENSG00000008118	1	209755062	209788283	123	22	313467	-0.24074	0.59512
LAMB3	ENSG00000196878	1	209787215	209827811	155	29	313467	0.4601	0.32272
G0S2	ENSG00000123689	1	209846765	209850733	11	5	313467	-0.82745	0.79601
HSD11B1	ENSG00000117594	1	209857510	209909295	101	17	313467	-2.4726	0.99329
TRAF3IP3	ENSG00000009790	1	209927377	209956668	105	16	313467	-1.0836	0.86074
C1orf74	ENSG00000162757	1	209954661	209959904	10	5	313467	-0.59372	0.72365
IRF6	ENSG00000117595	1	209958036	209981465	84	12	313467	-1.2117	0.88718
DIEXF	ENSG00000117597	1	209999352	210031910	142	19	313467	-1.9159	0.97231
SYT14	ENSG00000143469	1	210109538	210338636	433	35	313467	-0.39359	0.65306
SERTAD4	ENSG00000082497	1	210404144	210420976	19	9	313467	0.15746	0.43744
HHAT	ENSG00000054392	1	210499596	210850638	1469	123	313467	1.4419	0.074672
KCNH1	ENSG00000143473	1	210855555	211309457	1595	118	313467	-0.37044	0.64447
RCOR3	ENSG00000117625	1	211429719	211490727	227	26	313467	0.77498	0.21918
TRAF5	ENSG00000082512	1	211497957	211549288	129	23	313467	1.2251	0.11027
RD3	ENSG00000198570	1	211648864	211668259	71	20	313467	0.008908	0.49645
SLC30A1	ENSG00000170385	1	211743910	211754084	22	7	313467	1.5334	0.062594
NEK2	ENSG00000117650	1	211835114	211850960	46	12	313467	0.092482	0.46316
LPGAT1	ENSG00000123684	1	211915799	212006114	345	34	313467	-1.2283	0.89034
INTS7	ENSG00000143493	1	212112741	212210884	395	35	313467	-0.5983	0.72518
DTL	ENSG00000143476	1	212206919	212281742	292	34	313467	-0.89918	0.81572
PPP2R5A	ENSG00000066027	1	212456879	212536200	216	29	313467	-1.1353	0.87188
TMEM206	ENSG00000065600	1	212536273	212590243	158	30	313467	-0.97034	0.83406
NENF	ENSG00000117691	1	212604229	212620714	59	12	313467	0.34142	0.36639
ATF3	ENSG00000162772	1	212736676	212795119	236	41	313467	-0.15161	0.56025
FAM71A	ENSG00000162771	1	212795789	212801120	19	11	313467	-0.10144	0.5404
BATF3	ENSG00000123685	1	212858760	212875327	65	18	313467	-1.4586	0.92766
NSL1	ENSG00000117697	1	212898495	212967124	355	22	313467	-0.46444	0.67883
TATDN3	ENSG00000203705	1	212963170	212990968	147	14	313467	0.18617	0.42615
C1orf227	ENSG00000185523	1	213002483	213022991	115	17	313467	0.010239	0.49592
FLVCR1	ENSG00000162769	1	213029597	213073705	284	20	313467	-0.31702	0.62438
VASH2	ENSG00000143494	1	213121862	213166379	138	26	313467	0.71498	0.23731
ANGEL2	ENSG00000174606	1	213164524	213191168	41	11	313467	1.8936	0.029137
RPS6KC1	ENSG00000136643	1	213222589	213449116	321	32	313467	1.8006	0.035886
PROX1	ENSG00000117707	1	214154524	214215595	158	26	313467	1.2331	0.10877
SMYD2	ENSG00000143499	1	214452445	214511474	219	29	313467	2.0964	0.018023
PTPN14	ENSG00000152104	1	214521039	214727792	833	80	313467	1.6409	0.050405
CENPF	ENSG00000117724	1	214774538	214838931	234	26	313467	0.31934	0.37473
KCNK2	ENSG00000082482	1	215177118	215411436	785	52	313467	-0.97353	0.83485
KCTD3	ENSG00000136636	1	215738735	215796149	29	13	313467	-1.0555	0.85441
USH2A	ENSG00000042781	1	215795236	216598738	2421	190	313467	0.018952	0.49244
ESRRG	ENSG00000196482	1	216675588	217313097	2191	180	313467	0.20428	0.41907
GPATCH2	ENSG00000092978	1	217599334	217806424	561	65	313467	-0.85019	0.80239
SPATA17	ENSG00000162814	1	217802666	218046038	797	59	313467	-0.48147	0.68491
RRP15	ENSG00000067533	1	218456629	218512325	96	12	313467	0.5129	0.30401
TGFB2	ENSG00000092969	1	218517577	218618961	194	36	313467	-1.2662	0.89729
C1orf143	ENSG00000228208	1	218681438	218700320	70	7	313467	-0.27709	0.60914
LYPLAL1	ENSG00000143353	1	219345186	219387207	72	15	313467	-0.13211	0.55255
SLC30A10	ENSG00000196660	1	219857769	220133989	1003	54	313467	0.67628	0.24943
EPRS	ENSG00000136628	1	220140943	220222000	312	21	313467	-0.8402	0.7996
BPNT1	ENSG00000162813	1	220229824	220265804	89	20	313467	0.51666	0.3027
IARS2	ENSG00000067704	1	220265444	220322380	126	20	313467	0.84881	0.19799
RAB3GAP2	ENSG00000118873	1	220320635	220447796	282	32	313467	1.6464	0.049844
AC096644.1	ENSG00000224867	1	220602286	220610023	40	7	313467	-1.0406	0.85096
MARK1	ENSG00000116141	1	220699568	220838803	289	28	313467	0.82226	0.20546
C1orf115	ENSG00000162817	1	220861187	220873499	47	13	313467	0.37427	0.3541
2002-03-01	ENSG00000117791	1	220919567	220959150	120	17	313467	-1.1168	0.86796
2001-03-01	ENSG00000186205	1	220958101	220988735	111	27	313467	-0.17435	0.5692
HLX	ENSG00000136630	1	221049699	221059401	30	11	313467	1.0029	0.15795
DUSP10	ENSG00000143507	1	221873766	221917518	87	24	313467	-0.67874	0.75135
HHIPL2	ENSG00000143512	1	222694602	222723445	121	15	313467	0.78742	0.21552
TAF1A	ENSG00000143498	1	222730244	222765275	98	16	313467	-1.1222	0.86911
MIA3	ENSG00000154305	1	222789428	222842354	141	20	313467	-1.6601	0.95156
AIDA	ENSG00000186063	1	222840355	222888552	92	22	313467	-0.8652	0.80654
BROX	ENSG00000162819	1	222883895	222909538	39	14	313467	-1.8843	0.97024
FAM177B	ENSG00000197520	1	222908549	222925147	25	8	313467	-1.5627	0.94094
DISP1	ENSG00000154309	1	222986406	223180337	642	52	313467	-0.93743	0.82573
TLR5	ENSG00000187554	1	223281748	223318624	114	17	313467	-0.77145	0.77978
SUSD4	ENSG00000143502	1	223393161	223539544	345	38	313467	-0.26316	0.60379
C1orf65	ENSG00000178395	1	223564715	223569812	14	4	313467	-0.68485	0.75328
CAPN8	ENSG00000203697	1	223710349	223855436	304	35	313467	0.26103	0.39704
CAPN2	ENSG00000162909	1	223887295	223964720	255	26	313467	-0.57344	0.71683
TP53BP2	ENSG00000143514	1	223966601	224035674	163	20	313467	-0.20624	0.5817
AC138393.1	ENSG00000269358	1	224214760	224218371	5	1	313467	-0.46089	0.67756
FBXO28	ENSG00000143756	1	224299789	224350749	145	20	313467	-0.036394	0.51452
DEGS1	ENSG00000143753	1	224361458	224382143	62	11	313467	0.51154	0.30448
NVL	ENSG00000143748	1	224414036	224520089	218	31	313467	-0.0070994	0.50283
CNIH4	ENSG00000143771	1	224542552	224568161	48	12	313467	1.5477	0.06085
WDR26	ENSG00000162923	1	224571845	224626735	90	15	313467	1.3169	0.093941
CNIH3	ENSG00000143786	1	224620362	224929251	841	69	313467	-0.43475	0.66813
DNAH14	ENSG00000185842	1	225081964	225587996	1837	60	313467	-1.1811	0.88123
LBR	ENSG00000143815	1	225588204	225618627	77	19	313467	-0.83695	0.79869
AC092811.1	ENSG00000203691	1	225598404	225603040	13	6	313467	-1.7714	0.96175
ENAH	ENSG00000154380	1	225673537	225842844	416	31	313467	1.54	0.06178
SRP9	ENSG00000143742	1	225963531	225979168	51	14	313467	0.38984	0.34833
EPHX1	ENSG00000143819	1	225995794	226034260	141	37	313467	0.3215	0.37392
TMEM63A	ENSG00000196187	1	226032237	226072069	147	21	313467	1.4107	0.07916
LEFTY1	ENSG00000243709	1	226072982	226101082	101	18	313467	1.1176	0.13186
RP4-559A3.7	ENSG00000255835	1	226073396	226113978	126	23	313467	1.1531	0.12444
PYCR2	ENSG00000143811	1	226106578	226113978	16	9	313467	1.585	0.056483
LEFTY2	ENSG00000143768	1	226123298	226131189	14	6	313467	2.4559	0.0070258
SDE2	ENSG00000143751	1	226169403	226189032	26	10	313467	0.083767	0.46662
H3F3A	ENSG00000163041	1	226247552	226260702	20	9	313467	-1.0169	0.84539
ACBD3	ENSG00000182827	1	226331380	226376431	105	18	313467	0.2617	0.39678
MIXL1	ENSG00000185155	1	226409319	226415755	9	4	313467	-0.075733	0.53018
LIN9	ENSG00000183814	1	226417850	226499570	151	28	313467	-0.5144	0.69651
PARP1	ENSG00000143799	1	226547392	226597780	148	19	313467	-1.0914	0.86245
C1orf95	ENSG00000203685	1	226734501	226797915	200	34	313467	1.7546	0.039668
ITPKB	ENSG00000143772	1	226818391	226929024	206	39	313467	-0.24561	0.59701
PSEN2	ENSG00000143801	1	227055885	227084806	80	14	313467	1.8237	0.034099
ADCK3	ENSG00000163050	1	227083237	227176246	240	45	313467	1.1242	0.13047
CDC42BPA	ENSG00000143776	1	227176566	227508175	1914	50	313467	1.0095	0.15637
ZNF678	ENSG00000181450	1	227749244	227866144	302	27	313467	0.16933	0.43277
SNAP47	ENSG00000143740	1	227914240	227969927	148	24	313467	-0.57606	0.71771
JMJD4	ENSG00000081692	1	227917126	227925112	19	8	313467	0.025459	0.48984
PRSS38	ENSG00000185888	1	228001394	228035171	129	25	313467	0.69218	0.24441
WNT9A	ENSG00000143816	1	228105357	228137599	92	17	313467	1.5372	0.062122
WNT3A	ENSG00000154342	1	228192752	228249961	110	20	313467	1.1122	0.13303
ARF1	ENSG00000143761	1	228268361	228287912	29	9	313467	0.29477	0.38408
C1orf35	ENSG00000143793	1	228287427	228295112	11	6	313467	-0.27563	0.60858
MRPL55	ENSG00000162910	1	228293380	228299013	4	3	313467	0.15297	0.43921
GUK1	ENSG00000143774	1	228325663	228337685	17	8	313467	-0.094749	0.53774
GJC2	ENSG00000198835	1	228335553	228348527	17	7	313467	1.8767	0.030279
IBA57-AS1	ENSG00000203684	1	228350787	228355213	7	6	313467	-0.69363	0.75604
IBA57	ENSG00000181873	1	228351516	228370958	23	8	313467	-0.44182	0.67069
C1orf145	ENSG00000162913	1	228390207	228403365	32	8	313467	-0.17706	0.57027
OBSCN	ENSG00000154358	1	228393831	228567577	517	43	313467	0.22751	0.41001
TRIM11	ENSG00000154370	1	228580374	228596541	31	9	313467	0.67635	0.24941
TRIM17	ENSG00000162931	1	228594641	228606562	18	6	313467	0.69779	0.24265
HIST3H3	ENSG00000168148	1	228611546	228615026	15	4	313467	0.54416	0.29317
HIST3H2BB	ENSG00000196890	1	228643808	228647259	6	4	313467	0.43159	0.33302
HIST3H2A	ENSG00000181218	1	228644065	228647560	6	4	313467	0.43159	0.33302
RNF187	ENSG00000168159	1	228672762	228684467	33	11	313467	-0.63671	0.73784
RHOU	ENSG00000116574	1	228868824	228883416	55	9	313467	0.42094	0.3369
TMEM78	ENSG00000177800	1	229383383	229388557	9	4	313467	-0.33225	0.63015
RAB4A	ENSG00000168118	1	229404822	229442641	87	13	313467	-0.45318	0.67479
SPHAR	ENSG00000213029	1	229438129	229442248	10	5	313467	-0.010006	0.50399
CCSAP	ENSG00000154429	1	229455758	229481041	58	13	313467	-0.60699	0.72807
ACTA1	ENSG00000143632	1	229565992	229571845	12	5	313467	-0.84658	0.80139
NUP133	ENSG00000069248	1	229576045	229646103	162	18	313467	0.58184	0.28034
ABCB10	ENSG00000135776	1	229651329	229696442	82	18	313467	-1.7306	0.95824
TAF5L	ENSG00000135801	1	229727858	229763794	95	18	313467	0.96717	0.16673
URB2	ENSG00000135763	1	229759981	229796946	83	13	313467	0.81816	0.20663
GALNT2	ENSG00000143641	1	230191536	230418870	874	99	313467	-1.3878	0.91741
PGBD5	ENSG00000177614	1	230456392	230563475	419	55	313467	0.60668	0.27203
COG2	ENSG00000135775	1	230776235	230830728	203	35	313467	0.04191	0.48329
AGT	ENSG00000135744	1	230837269	230852043	75	19	313467	0.75741	0.2244
CAPN9	ENSG00000135773	1	230881130	230938749	291	38	313467	-0.095563	0.53807
C1orf198	ENSG00000119280	1	230971865	231007335	108	23	313467	1.4392	0.075042
TTC13	ENSG00000143643	1	231040989	231116621	305	31	313467	0.48956	0.31222
ARV1	ENSG00000173409	1	231112727	231137341	84	15	313467	0.62799	0.26501
FAM89A	ENSG00000182118	1	231153704	231177992	131	29	313467	-0.056589	0.52256
TRIM67	ENSG00000119283	1	231295858	231358302	212	36	313467	-0.69706	0.75712
C1orf131	ENSG00000143633	1	231358509	231378933	53	15	313467	0.50633	0.30631
GNPAT	ENSG00000116906	1	231374953	231414719	102	17	313467	0.032192	0.48716
EXOC8	ENSG00000116903	1	231467480	231475598	16	4	313467	0.29566	0.38375
SPRTN	ENSG00000010072	1	231470850	231491769	45	8	313467	0.37834	0.35259
EGLN1	ENSG00000135766	1	231498497	231562790	319	17	313467	1.151	0.12486
TSNAX	ENSG00000116918	1	231662399	231703270	61	19	313467	0.69722	0.24283
TSNAX-DISC1	ENSG00000270106	1	231662399	231955990	677	81	313467	1.4968	0.067222
DISC1	ENSG00000162946	1	231760561	232178018	1178	125	313467	0.34506	0.36503
SIPA1L2	ENSG00000116991	1	232532711	232699304	488	50	313467	0.98757	0.16168
MAP10	ENSG00000212916	1	232938643	232947092	18	5	313467	-0.84657	0.80138
NTPCR	ENSG00000135778	1	233084351	233120628	97	16	313467	-1.0555	0.85441
PCNXL2	ENSG00000135749	1	233118181	233433459	1167	83	313467	1.1961	0.11583
MLK4	ENSG00000143674	1	233461514	233521894	245	28	313467	1.752	0.03989
KCNK1	ENSG00000135750	1	233747750	233809258	181	37	313467	1.2037	0.11436
SLC35F3	ENSG00000183780	1	234038679	234461262	1516	130	313467	0.48393	0.31422
COA6	ENSG00000168275	1	234507202	234520795	57	8	313467	1.117	0.13201
TARBP1	ENSG00000059588	1	234526059	234616849	472	55	313467	0.33163	0.37008
IRF2BP2	ENSG00000168264	1	234739015	234747271	18	8	313467	0.93325	0.17535
TOMM20	ENSG00000173726	1	235271651	235294251	64	9	313467	0.14788	0.44122
RBM34	ENSG00000188739	1	235293498	235326772	81	13	313467	-0.58949	0.72223
ARID4B	ENSG00000054267	1	235293949	235493534	531	31	313467	0.51371	0.30373
GGPS1	ENSG00000152904	1	235488665	235508847	53	11	313467	0.32191	0.37376
TBCE	ENSG00000116957	1	235528675	235613283	291	29	313467	0.4927	0.31111
B3GALNT2	ENSG00000162885	1	235612238	235669781	156	18	313467	-0.45198	0.67436
GNG4	ENSG00000168243	1	235709987	235816054	348	41	313467	0.20132	0.42023
LYST	ENSG00000143669	1	235823341	236048940	317	30	313467	0.59836	0.2748
NID1	ENSG00000116962	1	236138130	236230462	256	34	313467	-1.4329	0.92406
GPR137B	ENSG00000077585	1	236303832	236386165	255	26	313467	-0.29826	0.61725
ERO1LB	ENSG00000086619	1	236377855	236447319	420	28	313467	-1.206	0.88609
EDARADD	ENSG00000186197	1	236509562	236649214	617	62	313467	-0.99108	0.83918
LGALS8	ENSG00000116977	1	236679300	236717281	266	19	313467	-0.95255	0.82959
HEATR1	ENSG00000119285	1	236711305	236769804	375	21	313467	-0.39777	0.6546
ACTN2	ENSG00000077522	1	236847754	236928931	306	43	313467	0.57377	0.28306
MTR	ENSG00000116984	1	236956610	237068281	324	25	313467	1.3616	0.08666
MT1HL1	ENSG00000244020	1	237166403	237169718	13	5	313467	-0.75551	0.77503
RYR2	ENSG00000198626	1	237203505	237998288	2848	225	313467	1.042	0.1487
ZP4	ENSG00000116996	1	238044705	238056094	50	13	313467	-1.8921	0.97076
MTRNR2L11	ENSG00000270188	1	238106024	238110575	22	5	313467	-0.68322	0.75277
CHRM3	ENSG00000133019	1	239547865	240079750	1383	110	313467	-0.28737	0.61308
FMN2	ENSG00000155816	1	240175648	240639489	1772	123	313467	0.03368	0.48657
AL646016.1	ENSG00000268365	1	240628183	240645504	48	11	313467	-0.96304	0.83224
GREM2	ENSG00000180875	1	240651873	240777449	350	67	313467	-0.44864	0.67315
RGS7	ENSG00000182901	1	240930554	241522530	2062	178	313467	-0.11912	0.54741
FH	ENSG00000091483	1	241659903	241685061	43	12	313467	0.42582	0.33512
KMO	ENSG00000117009	1	241693434	241759944	218	42	313467	-0.35583	0.63902
OPN3	ENSG00000054277	1	241752404	241842678	262	52	313467	-0.45986	0.67719
CHML	ENSG00000203668	1	241791155	241801232	31	12	313467	-0.48878	0.6875
WDR64	ENSG00000162843	1	241813580	241966435	571	61	313467	-0.42399	0.66422
EXO1	ENSG00000174371	1	242009269	242059450	256	27	313467	-0.32212	0.62632
MAP1LC3C	ENSG00000197769	1	242157792	242164375	21	8	313467	-1.6748	0.95302
PLD5	ENSG00000180287	1	242245288	242689998	1835	119	313467	-1.4236	0.92272
CEP170	ENSG00000143702	1	243286730	243420650	216	26	313467	0.73867	0.23005
AC092782.1	ENSG00000269795	1	243386058	243396911	29	8	313467	0.9046	0.18284
SDCCAG8	ENSG00000054282	1	243417320	243664394	457	52	313467	0.65028	0.25776
AKT3	ENSG00000117020	1	243650535	244016381	559	41	313467	0.66561	0.25283
ZBTB18	ENSG00000179456	1	244212585	244221778	6	4	313467	2.1081	0.017511
AL590483.1	ENSG00000268146	1	244225632	244232211	10	5	313467	-0.20971	0.58305
C1orf100	ENSG00000173728	1	244513937	244553965	136	19	313467	0.62875	0.26476
ADSS	ENSG00000035687	1	244570796	244617436	129	22	313467	0.011972	0.49522
C1orf101	ENSG00000179397	1	244615679	244805479	614	44	313467	0.22799	0.40983
DESI2	ENSG00000121644	1	244814237	244873335	140	23	313467	-0.28736	0.61308
COX20	ENSG00000203667	1	244996624	245009359	31	6	313467	-0.91682	0.82038
HNRNPU	ENSG00000153187	1	245013468	245029844	23	8	313467	0.087131	0.46528
EFCAB2	ENSG00000203666	1	245131007	245291466	451	35	313467	0.35718	0.36048
RP11-156E8.1	ENSG00000272195	1	245131652	245136390	19	4	313467	-0.17216	0.56834
KIF26B	ENSG00000162849	1	245316287	245873733	2147	226	313467	-0.29541	0.61616
SMYD3	ENSG00000185420	1	245911642	246672614	3478	146	313467	-1.0954	0.86333
TFB2M	ENSG00000162851	1	246702862	246731626	178	25	313467	1.2476	0.10609
CNST	ENSG00000162852	1	246727746	246832886	327	38	313467	2.0818	0.018679
SCCPDH	ENSG00000143653	1	246885349	246932439	167	22	313467	0.13276	0.44719
AHCTF1	ENSG00000153207	1	247001400	247097280	236	33	313467	0.93467	0.17498
ZNF695	ENSG00000197472	1	247107849	247173395	253	32	313467	0.41019	0.34083
ZNF670	ENSG00000135747	1	247107849	247244113	676	48	313467	-0.10394	0.54139
ZNF669	ENSG00000188295	1	247262264	247269674	27	9	313467	-0.29775	0.61705
C1orf229	ENSG00000221953	1	247272462	247277719	21	7	313467	-0.44533	0.67196
ZNF124	ENSG00000196418	1	247284277	247337318	207	24	313467	0.36575	0.35728
ZNF496	ENSG00000162714	1	247459714	247497148	105	19	313467	0.20806	0.41759
NLRP3	ENSG00000162711	1	247577458	247613410	173	36	313467	0.028515	0.48863
OR2B11	ENSG00000177535	1	247613255	247617308	42	14	313467	0.48102	0.31525
GCSAML	ENSG00000169224	1	247668360	247741992	260	45	313467	0.21799	0.41372
OR2C3	ENSG00000196242	1	247692434	247699141	26	9	313467	-1.1555	0.87606
OR2G2	ENSG00000177489	1	247749662	247753615	18	10	313467	0.70255	0.24117
OR2G3	ENSG00000177476	1	247766856	247770838	9	6	313467	-0.23548	0.59308
OR13G1	ENSG00000197437	1	247834320	247838365	23	4	313467	0.62149	0.26714
OR6F1	ENSG00000169214	1	247874045	247878105	17	7	313467	-0.75464	0.77477
OR14A2	ENSG00000241128	1	247885401	247889345	8	4	313467	-0.68552	0.75349
OR14K1	ENSG00000153230	1	247899917	247903861	10	4	313467	-0.42412	0.66426
OR1C1	ENSG00000221888	1	247919676	247923982	15	4	313467	-1.5691	0.94169
OR14A16	ENSG00000196772	1	247977102	247981031	26	5	313467	-2.0703	0.98079
OR11L1	ENSG00000197591	1	248003199	248007254	17	4	313467	0.576	0.28231
TRIM58	ENSG00000162722	1	248018501	248042507	108	23	313467	1.6221	0.052387
OR2W3	ENSG00000238243	1	248029277	248061449	167	29	313467	1.459	0.072277
OR2T8	ENSG00000177462	1	248082320	248086258	21	5	313467	0.76955	0.22078
OR2AJ1	ENSG00000177275	1	248095071	248099057	9	4	313467	0.49476	0.31039
OR2L13	ENSG00000196071	1	248098493	248265224	592	39	313467	1.7701	0.038355
OR2L8	ENSG00000196936	1	248110160	248114098	30	4	313467	-0.44179	0.67068
OR2AK2	ENSG00000187080	1	248126535	248130641	18	7	313467	1.1552	0.124
OR2L5	ENSG00000197454	1	248183250	248187188	8	3	313467	2.3341	0.0097956
OR2L2	ENSG00000203663	1	248199474	248203607	4	1	313467	1.8405	0.032847
[truncated: 17,834 more rows]

## Sheet: ST-1b (ID 845)
Suppl. Table 1b: MAGMA gene analysis results
Age completed full time education (UKB ID: 945)
GENE_NAME	ENSEMBL_ID	CHR	START	STOP	NSNPS	NPARAM	N	ZSTAT	P
SAMD11	ENSG00000187634	1	858260	880955	63	15	313467	-0.2394	0.5946
AL645608.1	ENSG00000268179	1	860264	868445	29	7	313467	-0.2863	0.61268
NOC2L	ENSG00000188976	1	878584	896689	59	11	313467	0.22702	0.4102
KLHL17	ENSG00000187961	1	893967	902095	31	6	313467	1.3305	0.091673
PLEKHN1	ENSG00000187583	1	899877	912245	47	17	313467	0.73895	0.22997
C1orf170	ENSG00000187642	1	909579	919497	32	9	313467	-1.9354	0.97353
HES4	ENSG00000188290	1	933342	937552	17	6	313467	-1.2839	0.9004
ISG15	ENSG00000187608	1	946803	950920	15	4	313467	-0.91039	0.81869
AGRN	ENSG00000188157	1	953503	992496	113	16	313467	-0.35033	0.63695
RNF223	ENSG00000237330	1	1005346	1011687	18	7	313467	-1.2322	0.89106
C1orf159	ENSG00000131591	1	1016198	1053741	130	16	313467	0.12472	0.45037
TTLL10	ENSG00000162571	1	1107264	1134315	172	22	313467	1.6911	0.045411
TNFRSF18	ENSG00000186891	1	1137888	1144071	20	5	313467	0.47752	0.3165
TNFRSF4	ENSG00000186827	1	1145706	1151518	19	6	313467	0.88745	0.18742
SDF4	ENSG00000078808	1	1151288	1169411	111	10	313467	0.055389	0.47791
B3GALT6	ENSG00000176022	1	1165629	1171421	25	5	313467	1.2246	0.11037
FAM132A	ENSG00000184163	1	1176826	1184102	25	6	313467	0.47279	0.31818
UBE2J2	ENSG00000160087	1	1188289	1211265	71	13	313467	-0.55012	0.70888
SCNN1D	ENSG00000162572	1	1213816	1228409	60	18	313467	0.37836	0.35258
ACAP3	ENSG00000131584	1	1226756	1246989	63	13	313467	0.21263	0.41581
PUSL1	ENSG00000169972	1	1241947	1248057	13	6	313467	-1.2481	0.89401
CPSF3L	ENSG00000127054	1	1245965	1262071	25	7	313467	-0.75077	0.7736
GLTPD1	ENSG00000224051	1	1258136	1265277	19	6	313467	-0.081039	0.53229
TAS1R3	ENSG00000169962	1	1264694	1271686	24	7	313467	-0.20222	0.58013
DVL1	ENSG00000107404	1	1269656	1286730	50	10	313467	-0.38637	0.65039
MXRA8	ENSG00000162576	1	1287069	1299157	50	8	313467	-0.36052	0.64077
AURKAIP1	ENSG00000175756	1	1308110	1312875	24	7	313467	0.39887	0.34499
CCNL2	ENSG00000221978	1	1320091	1336708	36	9	313467	0.032176	0.48717
RP4-758J18.2	ENSG00000224870	1	1332902	1338426	17	6	313467	-0.0078404	0.50313
MRPL20	ENSG00000242485	1	1336288	1344693	28	8	313467	0.052002	0.47926
ANKRD65	ENSG00000235098	1	1352800	1359149	24	5	313467	-0.23721	0.59375
TMEM88B	ENSG00000205116	1	1359508	1364167	21	6	313467	0.15163	0.43974
VWA1	ENSG00000179403	1	1368241	1379262	12	4	313467	1.3915	0.082036
ATAD3C	ENSG00000215915	1	1383069	1406538	22	4	313467	-0.18086	0.57176
ATAD3B	ENSG00000160072	1	1405143	1434228	43	7	313467	0.672	0.25079
ATAD3A	ENSG00000197785	1	1445531	1471067	77	11	313467	2.1281	0.016662
TMEM240	ENSG00000205090	1	1469554	1477833	11	5	313467	1.3016	0.096523
SSU72	ENSG00000160075	1	1476053	1512249	107	11	313467	1.1389	0.12737
AL645728.1	ENSG00000215014	1	1508355	1512373	14	3	313467	0.56362	0.28651
C1orf233	ENSG00000228594	1	1532392	1537476	4	3	313467	0.4719	0.3185
MIB2	ENSG00000197530	1	1548795	1566990	27	6	313467	0.78258	0.21694
MMP23B	ENSG00000189409	1	1565474	1571639	1	1	313467	-1.3036	0.90381
CDK11B	ENSG00000248333	1	1569603	1592473	29	4	313467	0.10765	0.45714
SLC35E2B	ENSG00000189339	1	1591939	1626167	34	8	313467	-0.58062	0.71925
CDK11A	ENSG00000008128	1	1633169	1657766	39	3	313467	1.1173	0.13193
SLC35E2	ENSG00000215790	1	1655277	1679431	10	4	313467	0.78584	0.21598
NADK	ENSG00000008130	1	1681671	1713896	76	12	313467	1.6642	0.048035
GNB1	ENSG00000078369	1	1715729	1824495	162	21	313467	1.8136	0.034867
CALML6	ENSG00000169885	1	1844266	1849735	20	5	313467	2.2479	0.012292
TMEM52	ENSG00000178821	1	1848029	1852712	17	5	313467	1.7155	0.043123
C1orf222	ENSG00000142609	1	1852396	1937276	300	24	313467	1.9871	0.023458
GABRD	ENSG00000187730	1	1948780	1963192	17	3	313467	-0.17692	0.57021
PRKCZ	ENSG00000067606	1	1979909	2117834	431	43	313467	0.64611	0.25911
C1orf86	ENSG00000162585	1	2114903	2146159	59	17	313467	-0.39203	0.65248
AL590822.2	ENSG00000269554	1	2119237	2124179	8	6	313467	0.00084933	0.49966
AL590822.1	ENSG00000203301	1	2142360	2147620	12	7	313467	0.61837	0.26817
SKI	ENSG00000157933	1	2158134	2242558	217	41	313467	0.84886	0.19798
MORN1	ENSG00000116151	1	2251692	2325146	313	50	313467	0.29057	0.38569
AL589739.1	ENSG00000269753	1	2256581	2260042	17	7	313467	0.82875	0.20362
RER1	ENSG00000157916	1	2321267	2337883	45	16	313467	0.88839	0.18717
PEX10	ENSG00000157911	1	2335236	2347236	30	11	313467	0.92343	0.17789
PLCH2	ENSG00000149527	1	2355419	2437969	237	42	313467	0.072724	0.47101
PANK4	ENSG00000157881	1	2438972	2460039	49	11	313467	1.7543	0.039685
HES5	ENSG00000197921	1	2459184	2463684	9	6	313467	-0.073799	0.52941
TNFRSF14	ENSG00000157873	1	2485078	2497821	28	7	313467	-0.30328	0.61916
FAM213B	ENSG00000157870	1	2515930	2523908	24	7	313467	-1.0919	0.86257
MMEL1	ENSG00000142606	1	2521078	2566481	190	20	313467	-1.5444	0.93876
TTC34	ENSG00000215912	1	2566415	2720286	323	29	313467	-0.4778	0.6836
ACTRT2	ENSG00000169717	1	2936046	2940465	14	2	313467	-1.6988	0.95532
PRDM16	ENSG00000142611	1	2983732	3356185	1230	150	313467	0.35377	0.36175
ARHGEF16	ENSG00000130762	1	3368990	3398677	96	12	313467	1.2456	0.10645
MEGF6	ENSG00000162591	1	3405484	3530059	444	70	313467	-0.63456	0.73714
TPRG1L	ENSG00000158109	1	3539566	3547691	28	9	313467	-0.31679	0.6243
WRAP73	ENSG00000116213	1	3546331	3571325	60	16	313467	-0.31995	0.6255
TP73	ENSG00000078900	1	3567084	3653765	291	50	313467	-0.65464	0.74365
CCDC27	ENSG00000162592	1	3666962	3689209	70	16	313467	1.1487	0.12535
SMIM1	ENSG00000235169	1	3687352	3693546	29	10	313467	0.74618	0.22778
LRRC47	ENSG00000130764	1	3695784	3715068	95	17	313467	1.7247	0.042293
CEP104	ENSG00000116198	1	3727645	3775778	331	23	313467	0.23357	0.40766
DFFB	ENSG00000169598	1	3771845	3802993	168	26	313467	-0.83742	0.79882
C1orf174	ENSG00000198912	1	3804689	3818857	67	13	313467	-0.56582	0.71424
AJAP1	ENSG00000196581	1	4712792	4853594	709	101	313467	2.2272	0.012966
NPHP4	ENSG00000131697	1	5921871	6054533	446	40	313467	0.41914	0.33756
KCNAB2	ENSG00000069424	1	6049526	6162253	314	58	313467	0.24559	0.403
AL035406.1	ENSG00000268332	1	6099630	6103399	17	11	313467	0.38747	0.34921
CHD5	ENSG00000116254	1	6160853	6242183	313	41	313467	2.8025	0.0025351
RPL22	ENSG00000116251	1	6240329	6271449	73	15	313467	-0.58385	0.72034
RNF207	ENSG00000158286	1	6263535	6282359	47	9	313467	0.19689	0.42196
ICMT	ENSG00000116237	1	6280253	6298032	41	9	313467	1.2249	0.1103
HES3	ENSG00000173673	1	6302252	6306638	9	6	313467	0.20565	0.41853
GPR153	ENSG00000158292	1	6306406	6323035	36	6	313467	0.078645	0.46866
ACOT7	ENSG00000097021	1	6323329	6456451	436	36	313467	-0.30311	0.6191
HES2	ENSG00000069812	1	6471478	6486730	56	9	313467	0.048641	0.4806
ESPN	ENSG00000187017	1	6482848	6522430	126	15	313467	-0.72701	0.76639
TNFRSF25	ENSG00000215788	1	6520211	6528255	21	7	313467	-0.012713	0.50507
PLEKHG5	ENSG00000171680	1	6525152	6582121	146	25	313467	-0.00060404	0.50024
NOL9	ENSG00000162408	1	6580407	6616595	132	7	313467	0.54066	0.29437
TAS1R1	ENSG00000173662	1	6613241	6640817	51	12	313467	-0.10593	0.54218
ZBTB48	ENSG00000204859	1	6638061	6650340	15	8	313467	-0.61247	0.72989
KLHL21	ENSG00000162413	1	6649784	6676667	56	18	313467	-0.45101	0.67401
PHF13	ENSG00000116273	1	6671745	6685093	26	7	313467	0.51143	0.30453
THAP3	ENSG00000041988	1	6682926	6696646	38	9	313467	0.29357	0.38454
DNAJC11	ENSG00000007923	1	6693228	6763984	165	24	313467	0.13501	0.4463
CAMTA1	ENSG00000171735	1	6843384	7830766	2836	260	313467	0.20679	0.41809
VAMP3	ENSG00000049245	1	7829329	7842492	45	13	313467	-0.78667	0.78426
PER3	ENSG00000049246	1	7842380	7906237	259	29	313467	-1.3438	0.91049
UTS2	ENSG00000049247	1	7902143	7915572	65	19	313467	-1.5692	0.9417
TNFRSF9	ENSG00000049249	1	7978907	8002926	54	12	313467	-0.96466	0.83264
PARK7	ENSG00000116288	1	8012351	8046565	74	17	313467	1.6503	0.049441
ERRFI1	ENSG00000116285	1	8063464	8088368	40	9	313467	1.901	0.02865
SLC45A1	ENSG00000162426	1	8375886	8405227	95	20	313467	1.6873	0.045769
RERE	ENSG00000142599	1	8411457	8879702	805	55	313467	0.1139	0.45466
ENO1	ENSG00000074800	1	8920061	8941308	37	8	313467	0.36296	0.35832
CA6	ENSG00000131686	1	9003926	9036151	123	28	313467	0.074233	0.47041
SLC2A7	ENSG00000197241	1	9062359	9088404	74	22	313467	-0.65497	0.74376
SLC2A5	ENSG00000142583	1	9094166	9150537	211	30	313467	0.42024	0.33715
GPR157	ENSG00000180758	1	9159364	9191229	82	15	313467	1.5437	0.061325
H6PD	ENSG00000049239	1	9292834	9332396	109	22	313467	-0.67376	0.74977
SPSB1	ENSG00000171621	1	9350939	9430591	348	63	313467	0.81181	0.20845
SLC25A33	ENSG00000171612	1	9597541	9646237	67	14	313467	-0.93743	0.82573
TMEM201	ENSG00000188807	1	9646932	9675935	39	10	313467	-1.627	0.94814
PIK3CD	ENSG00000171608	1	9709790	9790172	154	32	313467	1.3177	0.093794
C1orf200	ENSG00000179840	1	9711668	9716644	17	4	313467	1.7255	0.042221
CLSTN1	ENSG00000171603	1	9788084	9886584	149	23	313467	-0.53139	0.70243
CTNNBIP1	ENSG00000178585	1	9907334	9972394	71	17	313467	0.76415	0.22239
LZIC	ENSG00000162441	1	9981173	10005465	63	13	313467	-0.30659	0.62042
NMNAT1	ENSG00000173614	1	10001486	10046559	96	18	313467	-1.2376	0.89208
RBP7	ENSG00000162444	1	10055264	10077078	49	8	313467	0.88863	0.1871
UBE4B	ENSG00000130939	1	10090890	10242297	352	35	313467	-0.21219	0.58402
KIF1B	ENSG00000054523	1	10268863	10442661	633	34	313467	-0.54211	0.70613
PGD	ENSG00000142657	1	10456649	10481201	57	11	313467	-0.14302	0.55686
APITD1	ENSG00000175279	1	10488159	10513210	78	12	313467	-0.87476	0.80915
APITD1-CORT	ENSG00000251503	1	10488159	10513210	78	12	313467	-0.87476	0.80915
CORT	ENSG00000241563	1	10507776	10512959	17	6	313467	-1.4017	0.91949
DFFA	ENSG00000160049	1	10515579	10534583	22	5	313467	-1.7852	0.96289
PEX14	ENSG00000142655	1	10530345	10691815	402	39	313467	-0.94951	0.82882
CASZ1	ENSG00000130940	1	10695661	10858707	413	75	313467	0.73014	0.23265
C1orf127	ENSG00000175262	1	11005528	11044094	131	20	313467	0.12218	0.45138
TARDBP	ENSG00000120948	1	11070414	11086796	43	7	313467	-0.34075	0.63335
MASP2	ENSG00000009724	1	11085580	11109290	64	12	313467	-0.50379	0.6928
SRM	ENSG00000116649	1	11113641	11122081	15	5	313467	-1.4072	0.92032
EXOSC10	ENSG00000171824	1	11125675	11161938	120	11	313467	0.042641	0.48299
MTOR	ENSG00000198793	1	11165592	11324564	374	23	313467	-0.37935	0.64779
ANGPTL7	ENSG00000171819	1	11247398	11257038	21	5	313467	0.17886	0.42903
UBIAD1	ENSG00000120942	1	11331263	11357106	43	10	313467	-0.9571	0.83074
PTCHD2	ENSG00000204624	1	11537223	11598641	162	20	313467	-0.65649	0.74425
FBXO2	ENSG00000116661	1	11707424	11717842	17	7	313467	0.392	0.34753
FBXO44	ENSG00000132879	1	11712432	11724384	30	9	313467	0.53835	0.29517
FBXO6	ENSG00000116663	1	11722181	11735411	50	13	313467	-0.58226	0.7198
MAD2L2	ENSG00000116670	1	11733537	11753707	60	15	313467	-0.41721	0.66174
DRAXIN	ENSG00000162490	1	11749786	11786914	84	19	313467	-0.69494	0.75645
AGTRAP	ENSG00000177674	1	11794141	11815859	53	8	313467	1.8163	0.034663
C1orf167	ENSG00000215910	1	11819844	11850642	165	14	313467	-0.20872	0.58267
MTHFR	ENSG00000177000	1	11844780	11868977	108	15	313467	-0.037422	0.51493
CLCN6	ENSG00000011021	1	11864207	11904201	231	16	313467	0.17235	0.43158
NPPA	ENSG00000175206	1	11904766	11910402	28	8	313467	0.23055	0.40883
NPPB	ENSG00000120937	1	11916521	11920988	7	4	313467	-1.3157	0.90586
KIAA2013	ENSG00000116685	1	11978648	11988485	26	8	313467	-0.71205	0.76178
PLOD1	ENSG00000083444	1	11992262	12036595	123	13	313467	0.16783	0.43336
MFN2	ENSG00000116688	1	12038238	12074571	97	11	313467	0.65945	0.2548
MIIP	ENSG00000116691	1	12077523	12093102	23	6	313467	0.48276	0.31463
TNFRSF8	ENSG00000120949	1	12121434	12205264	173	32	313467	1.4384	0.075157
TNFRSF1B	ENSG00000028137	1	12225060	12270285	127	19	313467	-0.092117	0.5367
VPS13D	ENSG00000048707	1	12288124	12573099	555	41	313467	-1.2794	0.89962
DHRS3	ENSG00000162496	1	12626939	12679737	182	36	313467	1.0057	0.15728
AADACL4	ENSG00000204518	1	12702566	12728097	62	9	313467	-0.99135	0.83924
AADACL3	ENSG00000188984	1	12774118	12789726	57	10	313467	-1.0346	0.84957
C1orf158	ENSG00000157330	1	12804163	12824847	67	11	313467	-0.9099	0.81856
PRAMEF12	ENSG00000116726	1	12832984	12839049	20	5	313467	1.1211	0.13113
PRAMEF1	ENSG00000116721	1	12849546	12857777	17	4	313467	1.6064	0.054089
HNRNPCL1	ENSG00000179172	1	12906261	12910578	32	4	313467	0.5839	0.27964
PRAMEF2	ENSG00000120952	1	12914941	12922764	56	9	313467	1.1204	0.13128
PRAMEF4	ENSG00000243073	1	12938045	12948025	1	1	313467	0.22072	0.41265
PRAMEF6	ENSG00000232423	1	12997181	13119751	3	1	313467	-0.49034	0.68805
WI2-3308P17.2	ENSG00000239810	1	13051394	13054998	3	1	313467	-0.49034	0.68805
PRAMEF9	ENSG00000204501	1	13419176	13429191	1	1	313467	-0.49612	0.69009
PRAMEF18	ENSG00000204491	1	13473689	13479522	4	1	313467	-0.6302	0.73572
PRAMEF16	ENSG00000204488	1	13493254	13499260	1	1	313467	-0.072854	0.52904
LRRC38	ENSG00000162494	1	13800445	13842543	158	35	313467	-0.044672	0.51782
PDPN	ENSG00000162493	1	13907960	13945452	116	26	313467	1.088	0.13829
PRDM2	ENSG00000116731	1	14024693	14152574	415	44	313467	0.62146	0.26715
KAZN	ENSG00000189337	1	14923200	15445539	1895	223	313467	-1.3684	0.91441
TMEM51	ENSG00000171729	1	15477028	15547976	384	36	313467	0.18993	0.42468
C1orf195	ENSG00000204464	1	15489840	15499813	39	9	313467	1.2306	0.10925
FHAD1	ENSG00000142621	1	15571768	15727779	479	56	313467	0.1022	0.4593
EFHD2	ENSG00000142634	1	15734391	15757839	63	21	313467	1.0921	0.1374
CTRC	ENSG00000162438	1	15762935	15776737	25	9	313467	1.3502	0.088481
CELA2A	ENSG00000142615	1	15781223	15799586	78	17	313467	-0.85201	0.8029
CELA2B	ENSG00000215704	1	15790404	15818895	98	19	313467	-1.0652	0.85661
CASP9	ENSG00000132906	1	15816327	15855029	170	16	313467	-0.38932	0.65148
DNAJC16	ENSG00000116138	1	15851308	15919874	254	24	313467	0.10437	0.45844
AGMAT	ENSG00000116771	1	15897848	15913605	87	11	313467	0.65643	0.25577
DDI2	ENSG00000197312	1	15941995	15996539	133	15	313467	0.34938	0.3634
RSC1A1	ENSG00000215695	1	15984364	15989217	11	3	313467	0.50126	0.30809
PLEKHM2	ENSG00000116786	1	16008827	16062264	177	23	313467	-0.12346	0.54913
SLC25A34	ENSG00000162461	1	16060900	16068891	12	4	313467	0.83342	0.2023
TMEM82	ENSG00000162460	1	16066917	16075477	24	10	313467	0.66797	0.25208
FBLIM1	ENSG00000162458	1	16081102	16114089	81	19	313467	0.46274	0.32178
SPEN	ENSG00000065526	1	16172359	16267955	176	24	313467	1.6288	0.051675
ZBTB17	ENSG00000116809	1	16267364	16304627	67	15	313467	1.993	0.023131
C1orf64	ENSG00000183888	1	16328731	16336302	38	10	313467	1.845	0.032516
HSPB7	ENSG00000173641	1	16339523	16348089	73	9	313467	1.4607	0.072052
CLCNKA	ENSG00000186510	1	16343370	16361545	114	15	313467	1.5135	0.065077
CLCNKB	ENSG00000184908	1	16368272	16384803	152	17	313467	-0.39668	0.6542
FAM131C	ENSG00000185519	1	16383264	16402127	80	10	313467	0.65885	0.25499
EPHA2	ENSG00000142627	1	16449832	16484582	55	17	313467	1.2202	0.11119
ARHGEF19	ENSG00000142632	1	16523349	16541104	73	9	313467	-0.93977	0.82633
C1orf134	ENSG00000204377	1	16554368	16558038	11	3	313467	-1.0485	0.8528
RSG1	ENSG00000132881	1	16557195	16565657	20	9	313467	-1.1987	0.88468
FBXO42	ENSG00000037637	1	16572334	16680949	257	25	313467	-1.0702	0.85774
SZRD1	ENSG00000055070	1	16677070	16725640	125	19	313467	-0.94558	0.82782
SPATA21	ENSG00000187144	1	16712612	16765919	152	28	313467	-0.93251	0.82446
NECAP2	ENSG00000157191	1	16765167	16787573	53	14	313467	-1.2612	0.89638
FAM231B	ENSG00000268674	1	16863561	16867070	3	3	313467	0.31792	0.37527
CROCC	ENSG00000058453	1	17064768	17300474	275	26	313467	-0.5072	0.69399
MFAP2	ENSG00000117122	1	17299997	17309330	22	7	313467	0.49518	0.31024
ATP13A2	ENSG00000159363	1	17311453	17340423	63	16	313467	0.2963	0.3835
SDHB	ENSG00000117118	1	17344217	17382665	134	19	313467	-0.35575	0.63898
PADI2	ENSG00000117115	1	17392256	17447948	275	25	313467	0.23263	0.40802
PADI1	ENSG00000142623	1	17529621	17573500	148	40	313467	1.0947	0.13682
PADI3	ENSG00000142619	1	17573593	17611728	186	29	313467	0.029663	0.48817
PADI4	ENSG00000159339	1	17632690	17691499	317	32	313467	-1.1546	0.87588
AC004824.2	ENSG00000269468	1	17654507	17678070	165	18	313467	-0.61679	0.73131
RCC2	ENSG00000179051	1	17732256	17768220	85	18	313467	-0.48871	0.68748
ARHGEF10L	ENSG00000074964	1	17864330	18025369	370	51	313467	2.0623	0.019589
ACTL8	ENSG00000117148	1	18079808	18154558	184	27	313467	0.49089	0.31175
IGSF21	ENSG00000117154	1	18432240	18705977	967	131	313467	1.7371	0.041184
KLHDC7A	ENSG00000179023	1	18805424	18813478	55	12	313467	-0.24539	0.59692
PAX7	ENSG00000009709	1	18955500	19076360	353	65	313467	0.49887	0.30894
TAS1R2	ENSG00000179002	1	19165093	19188176	112	23	313467	0.090845	0.46381
RP13-279N23.2	ENSG00000255275	1	19174767	19249615	323	51	313467	-0.16311	0.56478
ALDH4A1	ENSG00000159423	1	19196926	19231275	144	25	313467	-0.50047	0.69163
IFFO2	ENSG00000169991	1	19229775	19285180	172	32	313467	0.84344	0.19949
UBR4	ENSG00000127481	1	19400000	19538770	295	32	313467	1.9157	0.027699
EMC1	ENSG00000127463	1	19541158	19580046	124	20	313467	1.2064	0.11383
MRTO4	ENSG00000053372	1	19576033	19587622	67	10	313467	1.2233	0.11061
AKR7A3	ENSG00000162482	1	19608052	19617744	45	9	313467	1.4342	0.075758
AKR7A2	ENSG00000053371	1	19629459	19640640	34	15	313467	0.28603	0.38743
PQLC2	ENSG00000040487	1	19636820	19656794	101	18	313467	2.5845	0.0048761
CAPZB	ENSG00000077549	1	19664267	19814066	569	45	313467	2.7272	0.0031934
MINOS1-NBL1	ENSG00000270136	1	19921473	19985549	192	32	313467	-1.0566	0.85464
MINOS1	ENSG00000173436	1	19921477	19957314	94	17	313467	-0.64673	0.7411
NBL1	ENSG00000158747	1	19965048	19985945	70	23	313467	-0.98696	0.83817
HTR6	ENSG00000158748	1	19989780	20007055	49	10	313467	0.30503	0.38017
TMCO4	ENSG00000162542	1	20007706	20128438	403	55	313467	-1.2565	0.89554
RNF186	ENSG00000178828	1	20139523	20143771	29	11	313467	0.15393	0.43883
OTUD3	ENSG00000169914	1	20207006	20240438	95	17	313467	0.39907	0.34492
PLA2G2E	ENSG00000188784	1	20245502	20252110	28	11	313467	0.51153	0.30449
PLA2G2A	ENSG00000188257	1	20300925	20308932	16	9	313467	0.73533	0.23107
PLA2G5	ENSG00000127472	1	20352672	20418683	232	30	313467	-0.86786	0.80726
PLA2G2D	ENSG00000117215	1	20437432	20448050	25	13	313467	-0.11002	0.5438
PLA2G2F	ENSG00000158786	1	20463819	20477879	21	14	313467	0.76453	0.22228
PLA2G2C	ENSG00000187980	1	20486746	20505917	60	17	313467	-0.93944	0.82625
UBXN10	ENSG00000162543	1	20510578	20523541	16	7	313467	0.74099	0.22935
VWA5B1	ENSG00000158816	1	20615412	20682387	272	35	313467	-0.61303	0.73007
CAMK2N1	ENSG00000162545	1	20807884	20814713	12	7	313467	0.24295	0.40402
MUL1	ENSG00000090432	1	20824943	20836654	38	13	313467	1.3512	0.088308
FAM43B	ENSG00000183114	1	20876932	20882512	14	5	313467	0.27421	0.39196
CDA	ENSG00000158825	1	20913441	20946401	154	22	313467	1.0648	0.14349
PINK1	ENSG00000158828	1	20957948	20979004	102	15	313467	0.49575	0.31003
DDOST	ENSG00000244038	1	20977270	20990000	54	11	313467	1.2849	0.099406
KIF17	ENSG00000117245	1	20989507	21046510	213	46	313467	0.13716	0.44545
SH2D5	ENSG00000189410	1	21045225	21061330	46	14	313467	0.28059	0.38951
HP1BP3	ENSG00000127483	1	21068154	21115816	121	21	313467	0.055487	0.47788
EIF4G3	ENSG00000075151	1	21131963	21505377	836	46	313467	-0.0077162	0.50308
ECE1	ENSG00000117298	1	21542740	21673997	372	50	313467	-0.19808	0.57851
NBPF3	ENSG00000142794	1	21764621	21812498	183	18	313467	-0.38933	0.65149
ALPL	ENSG00000162551	1	21833858	21905905	338	44	313467	-1.4746	0.92984
RAP1GAP	ENSG00000076864	1	21921708	21997801	299	54	313467	-1.5924	0.94435
USP48	ENSG00000090686	1	22003791	22112099	374	41	313467	-0.35564	0.63894
LDLRAD2	ENSG00000187942	1	22136758	22152714	50	21	313467	-0.48541	0.68631
HSPG2	ENSG00000142798	1	22147738	22265790	374	45	313467	0.16506	0.43445
CELA3B	ENSG00000219073	1	22301514	22326135	204	19	313467	0.97135	0.16569
CELA3A	ENSG00000142789	1	22326149	22340032	80	13	313467	-0.82956	0.79661
CDC42	ENSG00000070831	1	22377120	22420437	123	20	313467	-0.39776	0.6546
WNT4	ENSG00000162552	1	22442798	22472462	106	22	313467	-0.65018	0.74221
ZBTB40	ENSG00000184677	1	22776344	22858650	148	25	313467	-1.0864	0.86134
EPHA8	ENSG00000070886	1	22888057	22931087	201	34	313467	-0.49535	0.68983
C1QA	ENSG00000173372	1	22960999	22967101	26	6	313467	0.28347	0.38841
C1QC	ENSG00000159189	1	22968123	22975603	33	7	313467	-1.3731	0.91513
C1QB	ENSG00000173369	1	22977255	22989031	41	10	313467	-0.80178	0.78866
EPHB2	ENSG00000133216	1	23035332	23242818	381	57	313467	0.45407	0.32489
LACTBL1	ENSG00000215906	1	23278536	23293831	44	16	313467	1.6288	0.051675
C1orf234	ENSG00000227868	1	23336327	23344343	16	6	313467	2.4399	0.0073454
KDM1A	ENSG00000004487	1	23343941	23411182	96	18	313467	1.5984	0.054977
LUZP1	ENSG00000169641	1	23409516	23506301	195	25	313467	1.4324	0.076021
HTR1D	ENSG00000179546	1	23515993	23523222	23	5	313467	0.61323	0.26986
HNRNPR	ENSG00000125944	1	23629264	23672829	45	12	313467	-0.43704	0.66896
ZNF436	ENSG00000125945	1	23684941	23697935	39	10	313467	-0.45836	0.67665
C1orf213	ENSG00000249087	1	23693490	23699332	10	6	313467	0.69215	0.24442
TCEA3	ENSG00000204219	1	23706554	23753233	131	24	313467	1.2716	0.10177
ASAP3	ENSG00000088280	1	23754056	23813061	150	19	313467	2.0657	0.019429
E2F2	ENSG00000007968	1	23831922	23859712	57	11	313467	0.39652	0.34586
ID3	ENSG00000117318	1	23883409	23888285	13	8	313467	1.2086	0.11341
MDS2	ENSG00000197880	1	23905985	23968058	116	28	313467	0.91032	0.18133
RPL11	ENSG00000142676	1	24016269	24023915	8	4	313467	-1.2048	0.88585
TCEB3	ENSG00000011007	1	24067645	24089549	21	10	313467	-1.0464	0.85231
PITHD1	ENSG00000057757	1	24102895	24115722	9	4	313467	-0.52875	0.70151
LYPLA2	ENSG00000011009	1	24115460	24123029	5	3	313467	-1.9971	0.97709
GALE	ENSG00000117308	1	24121089	24129271	7	4	313467	-1.1884	0.88267
HMGCL	ENSG00000117305	1	24127375	24167110	59	8	313467	-2.3594	0.99085
FUCA1	ENSG00000179163	1	24170567	24196784	65	8	313467	-0.029047	0.51159
CNR2	ENSG00000188822	1	24196016	24287549	224	15	313467	-0.59577	0.72434
PNRC2	ENSG00000189266	1	24283599	24290952	8	1	313467	0.67017	0.25137
SRSF10	ENSG00000188529	1	24290294	24309417	6	1	313467	0.75575	0.2249
MYOM3	ENSG00000142661	1	24381525	24440665	191	26	313467	0.064229	0.47439
IL22RA1	ENSG00000142677	1	24445261	24471611	83	18	313467	-0.00036363	0.50015
IFNLR1	ENSG00000185436	1	24479647	24516449	137	20	313467	1.0691	0.14251
GRHL3	ENSG00000158055	1	24643812	24691972	104	27	313467	-0.61267	0.72995
STPG1	ENSG00000001460	1	24682489	24745424	183	25	313467	-0.71258	0.76195
NIPAL3	ENSG00000001461	1	24740284	24800466	178	25	313467	-0.31057	0.62194
RCAN3	ENSG00000117602	1	24827387	24868530	152	22	313467	1.5789	0.057182
NCMAP	ENSG00000184454	1	24880602	24936819	279	33	313467	-0.37341	0.64558
SRRM1	ENSG00000133226	1	24956207	25000758	55	15	313467	0.41006	0.34088
CLIC4	ENSG00000169504	1	25069848	25171815	122	22	313467	1.1569	0.12365
RUNX3	ENSG00000020633	1	25225002	25293612	128	30	313467	-0.16079	0.56387
SYF2	ENSG00000117614	1	25548170	25560993	6	5	313467	-1.3077	0.90451
C1orf63	ENSG00000117616	1	25567728	25666704	29	16	313467	-0.27755	0.60932
RHD	ENSG00000187010	1	25596884	25657936	7	5	313467	-0.024001	0.50957
TMEM50A	ENSG00000183726	1	25662408	25689852	24	8	313467	0.58092	0.28065
RHCE	ENSG00000188672	1	25687740	25758683	97	11	313467	-0.21273	0.58423
TMEM57	ENSG00000204178	1	25755388	25827700	107	9	313467	-0.20998	0.58316
LDLRAP1	ENSG00000157978	1	25868071	25896377	83	14	313467	1.329	0.091931
MAN1C1	ENSG00000117643	1	25941959	26113698	280	33	313467	-0.82593	0.79558
SEPN1	ENSG00000162430	1	26124667	26145713	57	9	313467	-1.6224	0.94765
RP1-317E23.6	ENSG00000255054	1	26135961	26151235	39	9	313467	-2.0409	0.97937
MTFR1L	ENSG00000117640	1	26143131	26160432	41	7	313467	-1.7773	0.96224
AL020996.1	ENSG00000223474	1	26144212	26149288	17	7	313467	-1.6877	0.95427
AUNIP	ENSG00000127423	1	26157414	26187903	78	7	313467	-0.60855	0.72859
PAQR7	ENSG00000182749	1	26186701	26199744	15	9	313467	-0.12137	0.5483
STMN1	ENSG00000117632	1	26209672	26235482	40	11	313467	-1.7001	0.95544
PAFAH2	ENSG00000158006	1	26285258	26326648	96	14	313467	-0.28831	0.61345
EXTL1	ENSG00000158008	1	26344375	26363955	35	10	313467	-0.97319	0.83477
SLC30A2	ENSG00000158014	1	26362743	26374624	27	7	313467	-0.64268	0.73979
TRIM63	ENSG00000158022	1	26376795	26396927	57	12	313467	-0.40967	0.65897
PDIK1L	ENSG00000175087	1	26435664	26453034	44	5	313467	-0.36789	0.64352
FAM110D	ENSG00000197245	1	26483511	26490119	23	9	313467	-0.75478	0.77481
ZNF593	ENSG00000142684	1	26494362	26499551	19	7	313467	0.33961	0.36708
CNKSR1	ENSG00000142675	1	26501894	26517377	37	13	313467	-0.061417	0.52449
CATSPER4	ENSG00000188782	1	26515052	26530459	67	13	313467	0.002059	0.49918
CEP85	ENSG00000130695	1	26558691	26606299	169	19	313467	-0.1025	0.54082
SH3BGRL3	ENSG00000142669	1	26603667	26609007	17	5	313467	-0.18291	0.57257
UBXN11	ENSG00000158062	1	26606819	26646854	155	15	313467	0.23952	0.40535
CD52	ENSG00000169442	1	26642448	26648014	25	6	313467	-0.54127	0.70584
AIM1L	ENSG00000176092	1	26647350	26682621	113	19	313467	0.45673	0.32393
ZNF683	ENSG00000176083	1	26687125	26703013	63	15	313467	0.67916	0.24852
LIN28A	ENSG00000131914	1	26735269	26757213	38	14	313467	1.3054	0.09588
DHDDS	ENSG00000117682	1	26756773	26798785	80	19	313467	1.2318	0.109
HMGN2	ENSG00000198830	1	26796941	26803463	16	7	313467	0.88868	0.18709
RPS6KA1	ENSG00000117676	1	26854252	26902521	102	18	313467	0.78142	0.21728
ARID1A	ENSG00000117713	1	27020524	27109595	133	15	313467	1.148	0.12548
PIGV	ENSG00000060642	1	27111963	27125889	14	6	313467	0.061178	0.47561
ZDHHC18	ENSG00000204160	1	27151201	27185093	55	10	313467	0.738	0.23026
SFN	ENSG00000175793	1	27187633	27191947	6	2	313467	-0.53226	0.70273
GPN2	ENSG00000142751	1	27201624	27218788	25	8	313467	-0.093871	0.53739
GPATCH3	ENSG00000198746	1	27215979	27228957	17	7	313467	0.22737	0.41007
NUDC	ENSG00000090273	1	27224729	27274353	86	18	313467	-0.30047	0.61809
NR0B2	ENSG00000131910	1	27236980	27242457	13	7	313467	0.80248	0.21114
C1orf172	ENSG00000175707	1	27275053	27288897	17	6	313467	0.62933	0.26457
TRNP1	ENSG00000253368	1	27318198	27328389	12	5	313467	0.52093	0.30121
FAM46B	ENSG00000158246	1	27330511	27341327	14	7	313467	-0.28178	0.61094
SLC9A1	ENSG00000090020	1	27424306	27495472	91	15	313467	0.34888	0.36359
WDTC1	ENSG00000142784	1	27559007	27636110	128	18	313467	0.34452	0.36523
TMEM222	ENSG00000186501	1	27646651	27663891	38	12	313467	0.3805	0.35179
SYTL1	ENSG00000142765	1	27666513	27681421	42	15	313467	0.12182	0.45152
MAP3K6	ENSG00000142733	1	27680675	27695383	36	15	313467	-0.80826	0.79053
FCN3	ENSG00000142748	1	27694603	27703315	7	6	313467	-0.58142	0.71952
CD164L2	ENSG00000174950	1	27704666	27711870	6	1	313467	-0.048246	0.51924
GPR3	ENSG00000181773	1	27717148	27723318	5	3	313467	0.48461	0.31397
WASF2	ENSG00000158195	1	27729730	27818669	151	21	313467	-0.89502	0.81461
AHDC1	ENSG00000126705	1	27859546	27932942	79	17	313467	-0.96321	0.83228
FGR	ENSG00000000938	1	27937575	27963788	51	13	313467	-0.14738	0.55858
IFI6	ENSG00000126709	1	27991572	28000729	18	6	313467	-1.1251	0.86973
FAM76A	ENSG00000009780	1	28050490	28090633	82	10	313467	0.81776	0.20675
STX12	ENSG00000117758	1	28097694	28151963	62	11	313467	0.94126	0.17329
PPP1R8	ENSG00000117751	1	28155289	28179187	31	8	313467	1.7789	0.037624
AL109927.1	ENSG00000268552	1	28176085	28179255	1	1	313467	-0.15098	0.56
THEMIS2	ENSG00000130775	1	28197055	28214196	61	16	313467	1.134	0.1284
RPA2	ENSG00000117748	1	28217035	28243257	72	10	313467	1.6564	0.048819
SMPDL3B	ENSG00000130768	1	28259504	28286668	87	14	313467	1.4516	0.073307
XKR8	ENSG00000158156	1	28283973	28295607	23	10	313467	2.4386	0.0073714
EYA3	ENSG00000158161	1	28295855	28417207	289	31	313467	-0.19054	0.57556
PTAFR	ENSG00000169403	1	28472677	28522447	55	16	313467	0.10941	0.45644
DNAJC8	ENSG00000126698	1	28524967	28561536	112	17	313467	0.0072797	0.4971
AL353354.2	ENSG00000269804	1	28525070	28528419	6	3	313467	0.25109	0.40087
AL353354.1	ENSG00000215902	1	28526013	28529152	8	3	313467	0.32432	0.37285
ATPIF1	ENSG00000130770	1	28560620	28574417	64	7	313467	0.15215	0.43953
SESN2	ENSG00000130766	1	28584038	28610002	68	19	313467	-0.45668	0.67605
MED18	ENSG00000130772	1	28653513	28663476	11	5	313467	0.63018	0.26429
PHACTR4	ENSG00000204138	1	28694114	28827881	466	27	313467	1.4559	0.072716
RCC1	ENSG00000180198	1	28830455	28866812	107	17	313467	1.0907	0.13771
TRNAU1AP	ENSG00000180098	1	28877597	28906051	59	16	313467	0.098352	0.46083
TAF12	ENSG00000120656	1	28914835	28971597	78	19	313467	0.15251	0.43939
RAB42	ENSG00000188060	1	28916712	28922955	12	8	313467	-0.34555	0.63516
GMEB1	ENSG00000162419	1	28993244	29046865	77	12	313467	-0.10911	0.54344
YTHDF2	ENSG00000198492	1	29061133	29097287	73	14	313467	-0.76331	0.77736
OPRD1	ENSG00000116329	1	29136654	29191208	189	28	313467	-0.16726	0.56642
EPB41	ENSG00000159023	1	29211603	29447553	473	42	313467	0.11783	0.4531
TMEM200B	ENSG00000253304	1	29444940	29452447	25	9	313467	0.45642	0.32405
SRSF4	ENSG00000116350	1	29473255	29510499	82	18	313467	-0.72424	0.76554
MECR	ENSG00000116353	1	29518385	29559454	111	20	313467	-0.97394	0.83496
PTPRU	ENSG00000060656	1	29561028	29654325	246	39	313467	0.52231	0.30073
MATN1	ENSG00000162510	1	31183124	31198434	54	9	313467	0.15534	0.43828
LAPTM5	ENSG00000162511	1	31204316	31232667	53	18	313467	-0.0099259	0.50396
SDC3	ENSG00000162512	1	31341314	31383608	92	27	313467	-0.25094	0.59907
PUM1	ENSG00000134644	1	31403353	31540838	300	29	313467	-0.45127	0.6741
NKAIN1	ENSG00000084628	1	31651592	31714401	265	22	313467	-0.13103	0.55212
SNRNP40	ENSG00000060688	1	31731417	31771662	116	11	313467	-0.087085	0.5347
ZCCHC17	ENSG00000121766	1	31767842	31838783	182	19	313467	0.0040816	0.49837
FABP3	ENSG00000121769	1	31837472	31851697	31	10	313467	-0.78841	0.78477
SERINC2	ENSG00000168528	1	31880412	31908525	82	13	313467	0.6843	0.24689
AC114494.1	ENSG00000268950	1	31901192	31904614	10	4	313467	-0.54274	0.70634
TINAGL1	ENSG00000142910	1	32040116	32054288	19	13	313467	-0.47614	0.68301
HCRTR1	ENSG00000121764	1	32081287	32099119	46	6	313467	1.3009	0.096653
PEF1	ENSG00000162517	1	32094463	32112497	29	6	313467	1.1224	0.13085
COL16A1	ENSG00000084636	1	32116848	32171920	102	25	313467	0.76334	0.22263
BAI2	ENSG00000121753	1	32191718	32232494	44	13	313467	-0.24274	0.59589
SPOCD1	ENSG00000134668	1	32255023	32283652	49	17	313467	-1.2696	0.89789
PTP4A2	ENSG00000184007	1	32371022	32412457	67	17	313467	-0.16236	0.56449
AL136115.1	ENSG00000212673	1	32377174	32381745	5	3	313467	0.57549	0.28248
KHDRBS1	ENSG00000121774	1	32477430	32527451	30	19	313467	0.66453	0.25318
TMEM39B	ENSG00000121775	1	32535632	32569467	54	15	313467	0.83433	0.20205
KPNA6	ENSG00000025800	1	32571639	32643169	99	20	313467	0.31355	0.37693
TXLNA	ENSG00000084652	1	32643287	32664886	42	16	313467	1.1348	0.12822
CCDC28B	ENSG00000160050	1	32663987	32671988	10	5	313467	-0.59063	0.72262
IQCC	ENSG00000160051	1	32669236	32675288	10	4	313467	-0.31425	0.62334
DCDC2B	ENSG00000222046	1	32672695	32682797	20	9	313467	1.9801	0.023844
TMEM234	ENSG00000160055	1	32679073	32689972	19	9	313467	2.0437	0.020492
EIF3I	ENSG00000084623	1	32685529	32698205	15	4	313467	0.72611	0.23389
FAM167B	ENSG00000183615	1	32710834	32715457	10	6	313467	-1.4121	0.92104
LCK	ENSG00000182866	1	32714840	32752766	45	20	313467	-0.80256	0.78889
HDAC1	ENSG00000116478	1	32755687	32800236	29	22	313467	-1.1378	0.87239
MARCKSL1	ENSG00000175130	1	32798433	32803980	3	3	313467	0.78008	0.21767
TSSK3	ENSG00000162526	1	32815122	32830913	6	5	313467	0.034395	0.48628
FAM229A	ENSG00000225828	1	32825871	32831879	3	3	313467	0.91133	0.18106
BSDC1	ENSG00000160058	1	32829704	32862332	20	14	313467	-0.018897	0.50754
RP1-27O5.3	ENSG00000254553	1	32928658	33067393	303	24	313467	0.29463	0.38414
ZBTB8B	ENSG00000273274	1	32928670	32963287	33	12	313467	0.077822	0.46898
ZBTB8A	ENSG00000160062	1	33003028	33072540	183	19	313467	0.58754	0.27842
ZBTB8OS	ENSG00000176261	1	33064773	33118504	131	15	313467	1.0683	0.14269
RBBP4	ENSG00000162521	1	33114743	33152812	104	11	313467	0.79332	0.21379
SYNC	ENSG00000162520	1	33144507	33171197	57	8	313467	0.87115	0.19184
KIAA1522	ENSG00000162522	1	33205486	33241571	54	17	313467	-0.55143	0.70933
YARS	ENSG00000134684	1	33239840	33285754	95	17	313467	0.46484	0.32102
S100PBP	ENSG00000116497	1	33280368	33325476	76	17	313467	0.26052	0.39723
FNDC5	ENSG00000160097	1	33326869	33340083	17	6	313467	0.89072	0.18654
HPCA	ENSG00000121905	1	33349595	33365042	21	7	313467	-0.51286	0.69598
TMEM54	ENSG00000121900	1	33359195	33369039	11	5	313467	-1.4975	0.93286
RNF19B	ENSG00000116514	1	33401046	33432286	75	15	313467	0.56563	0.28582
FKSG48	ENSG00000267885	1	33437268	33440642	5	3	313467	1.4392	0.075045
AK2	ENSG00000004455	1	33472585	33548597	143	22	313467	-0.18198	0.5722
ADC	ENSG00000142920	1	33544705	33587131	64	16	313467	-0.13727	0.55459
TRIM62	ENSG00000116525	1	33610003	33649660	89	12	313467	0.27404	0.39203
ZNF362	ENSG00000160094	1	33720146	33767320	98	19	313467	0.94809	0.17154
A3GALT2	ENSG00000184389	1	33771367	33788699	49	13	313467	-0.095959	0.53822
PHC2	ENSG00000134686	1	33788224	33898653	368	36	313467	0.69947	0.24213
ZSCAN20	ENSG00000121903	1	33936246	33963107	62	10	313467	-0.24761	0.59778
CSMD2	ENSG00000121904	1	33978609	34633443	1832	164	313467	0.69033	0.24499
HMGB4	ENSG00000176256	1	34324076	34331392	14	6	313467	1.0744	0.14133
C1orf94	ENSG00000142698	1	34630484	34685732	182	32	313467	-1.533	0.93736
SMIM12	ENSG00000163866	1	35177338	35327417	537	77	313467	-0.60291	0.72672
GJB5	ENSG00000189280	1	35218648	35225113	22	7	313467	-0.5842	0.72046
GJB4	ENSG00000189433	1	35223342	35230325	30	14	313467	0.25372	0.39985
GJB3	ENSG00000188910	1	35244790	35252970	26	11	313467	-0.33767	0.63219
GJA4	ENSG00000187513	1	35256599	35262348	21	7	313467	-0.98311	0.83722
DLGAP3	ENSG00000116544	1	35330037	35397186	101	32	313467	0.26243	0.3965
RP11-244H3.4	ENSG00000271741	1	35446134	35499342	94	7	313467	0.93974	0.17367
ZMYM6NB	ENSG00000243749	1	35446136	35452954	13	4	313467	0.65023	0.25777
ZMYM6	ENSG00000163867	1	35448523	35499569	87	6	313467	0.96496	0.16728
ZMYM1	ENSG00000197056	1	35523387	35582460	81	8	313467	-0.54272	0.70634
SFPQ	ENSG00000116560	1	35640979	35660749	32	4	313467	0.70328	0.24094
ZMYM4	ENSG00000146463	1	35732568	35888659	179	23	313467	-0.46107	0.67762
KIAA0319L	ENSG00000142687	1	35898091	36025551	140	25	313467	-0.44311	0.67116
NCDN	ENSG00000020129	1	36021074	36033875	14	4	313467	0.47457	0.31755
TFAP2E	ENSG00000116819	1	36036971	36061929	22	8	313467	0.10597	0.4578
PSMB2	ENSG00000126067	1	36066185	36109445	31	11	313467	0.82197	0.20555
C1orf216	ENSG00000142686	1	36178476	36187073	16	5	313467	-0.022035	0.50879
CLSPN	ENSG00000092853	1	36184819	36237568	64	10	313467	-0.11005	0.54382
AGO4	ENSG00000134698	1	36271773	36324491	66	15	313467	-0.57759	0.71823
AGO1	ENSG00000092847	1	36333409	36396211	58	17	313467	-1.0234	0.84695
AGO3	ENSG00000126070	1	36394319	36539101	116	17	313467	-0.72753	0.76655
TEKT2	ENSG00000092850	1	36547676	36554876	12	4	313467	-0.86941	0.80769
ADPRHL2	ENSG00000116863	1	36552476	36560533	6	3	313467	0.94078	0.17341
COL8A2	ENSG00000171812	1	36559837	36592821	70	14	313467	-0.73552	0.76899
TRAPPC3	ENSG00000054116	1	36601173	36617098	26	5	313467	-1.655	0.95104
MAP7D1	ENSG00000116871	1	36619180	36647450	37	12	313467	-0.34268	0.63408
THRAP3	ENSG00000054118	1	36688017	36771958	104	17	313467	-1.6864	0.95414
SH3D21	ENSG00000214193	1	36769988	36791484	30	10	313467	-1.3405	0.90996
EVA1B	ENSG00000142694	1	36786632	36791755	10	5	313467	-1.1536	0.87566
RP11-268J15.5	ENSG00000116883	1	36787335	36795822	17	5	313467	-1.4154	0.92152
STK40	ENSG00000196182	1	36804225	36853497	57	12	313467	-0.96471	0.83266
LSM10	ENSG00000181817	1	36855839	36865493	57	10	313467	-0.50104	0.69183
OSCP1	ENSG00000116885	1	36880428	36918086	162	15	313467	0.24244	0.40422
MRPS15	ENSG00000116898	1	36920319	36932038	50	9	313467	-0.15974	0.56346
CSF3R	ENSG00000119535	1	36930644	36950879	51	14	313467	0.83708	0.20127
GRIK3	ENSG00000163873	1	37260128	37501730	497	64	313467	-0.04901	0.51954
ZC3H12A	ENSG00000163874	1	37938153	37950980	21	9	313467	-0.3499	0.63679
MEAF6	ENSG00000163875	1	37957176	37982375	87	15	313467	1.7069	0.043921
SNIP1	ENSG00000163877	1	37999050	38021903	53	14	313467	1.5501	0.060564
DNALI1	ENSG00000163879	1	38020520	38033458	37	12	313467	0.86339	0.19396
GNL2	ENSG00000134697	1	38031417	38063536	87	19	313467	1.0052	0.1574
RSPO1	ENSG00000169218	1	38075951	38102595	74	18	313467	0.66732	0.25229
C1orf109	ENSG00000116922	1	38146242	38159914	51	9	313467	2.3389	0.0096701
CDCA8	ENSG00000134690	1	38156090	38176391	71	14	313467	2.6501	0.0040229
EPHA10	ENSG00000183317	1	38178552	38232805	214	28	313467	1.3255	0.092496
MANEAL	ENSG00000185090	1	38257474	38267809	18	9	313467	1.7549	0.039636
YRDC	ENSG00000196449	1	38267616	38275857	10	4	313467	0.48634	0.31336
C1orf122	ENSG00000197982	1	38270651	38276126	6	3	313467	-0.45717	0.67622
MTF1	ENSG00000188786	1	38274239	38327292	95	22	313467	0.5887	0.27803
AL929472.1	ENSG00000230610	1	38291232	38295886	10	4	313467	0.47994	0.31563
INPP5B	ENSG00000204084	1	38325369	38414729	221	32	313467	-0.36642	0.64297
SF3A3	ENSG00000183431	1	38421647	38458593	114	19	313467	-0.019996	0.50798
FHL3	ENSG00000183386	1	38461442	38473278	16	9	313467	0.032521	0.48703
UTP11L	ENSG00000183520	1	38472930	38491496	28	12	313467	0.93967	0.17369
POU3F1	ENSG00000185668	1	38508523	38514450	6	2	313467	1.586	0.056365
RRAGC	ENSG00000116954	1	39302870	39327495	68	13	313467	0.9973	0.15931
MYCBP	ENSG00000214114	1	39327636	39349289	55	12	313467	1.0595	0.14469
GJA9	ENSG00000131233	1	39329175	39349289	54	12	313467	1.0999	0.13568
RHBDL2	ENSG00000158315	1	39350479	39409471	199	28	313467	0.13179	0.44757
AKIRIN1	ENSG00000174574	1	39454895	39472731	66	11	313467	-0.72154	0.76471
NDUFS5	ENSG00000168653	1	39489990	39501308	47	7	313467	-0.38888	0.65132
MACF1	ENSG00000127603	1	39544988	39953849	902	58	313467	0.56556	0.28585
KIAA0754	ENSG00000255103	1	39874151	39883154	16	6	313467	0.49454	0.31046
BMP8A	ENSG00000183682	1	39955318	39992607	101	21	313467	-2.2664	0.98829
PABPC4	ENSG00000090621	1	40025488	40044462	49	14	313467	-1.3574	0.91267
HEYL	ENSG00000163909	1	40088825	40107617	45	20	313467	0.28978	0.38599
NT5C1A	ENSG00000116981	1	40123793	40139710	36	13	313467	1.609	0.053812
HPCAL4	ENSG00000116983	1	40143320	40159361	96	20	313467	1.0535	0.14605
PPIE	ENSG00000084072	1	40155854	40230586	219	38	313467	-0.45438	0.67522
BMP8B	ENSG00000116985	1	40221854	40256533	149	23	313467	-1.0952	0.86328
OXCT2	ENSG00000198754	1	40234195	40239020	7	4	313467	0.37041	0.35554
TRIT1	ENSG00000043514	1	40305723	40351183	136	16	313467	-0.73505	0.76884
MYCL	ENSG00000116990	1	40360098	40369928	19	10	313467	-0.085551	0.53409
MFSD2A	ENSG00000168389	1	40418802	40436638	19	9	313467	-0.45523	0.67553
CAP1	ENSG00000131236	1	40503905	40539321	137	12	313467	-0.91389	0.81961
PPT1	ENSG00000131238	1	40537379	40565375	117	16	313467	0.27578	0.39136
RLF	ENSG00000117000	1	40625045	40707593	111	23	313467	-1.0524	0.85369
TMCO2	ENSG00000188800	1	40709619	40718363	10	8	313467	-0.99338	0.83974
ZMPSTE24	ENSG00000084073	1	40721779	40760856	54	14	313467	-0.49153	0.68847
COL9A2	ENSG00000049089	1	40765159	40785488	75	16	313467	0.22138	0.4124
SMAP2	ENSG00000084070	1	40808522	40889998	219	36	313467	-0.80731	0.79026
ZFP69B	ENSG00000187801	1	40913774	40930390	73	19	313467	0.45749	0.32366
ZFP69	ENSG00000187815	1	40940887	40963015	68	15	313467	-0.57557	0.71755
EXO5	ENSG00000164002	1	40972413	40983228	49	12	313467	-0.00078104	0.50031
ZNF684	ENSG00000117010	1	40995233	41014841	74	14	313467	-0.72728	0.76647
RIMS3	ENSG00000117016	1	41085351	41133329	137	24	313467	-0.58434	0.72051
NFYC	ENSG00000066136	1	41155320	41238275	238	26	313467	0.63058	0.26416
KCNQ4	ENSG00000117013	1	41247684	41307124	160	35	313467	-1.1305	0.87087
CITED4	ENSG00000179862	1	41325729	41330018	44	9	313467	-0.34903	0.63647
CTPS1	ENSG00000171793	1	41443007	41479235	110	27	313467	0.50992	0.30505
SLFNL1	ENSG00000171790	1	41480269	41490909	41	12	313467	-0.1007	0.54011
SCMH1	ENSG00000010803	1	41491872	41709826	622	44	313467	-0.083481	0.53327
FOXO6	ENSG00000204060	1	41825594	41850262	68	20	313467	0.049245	0.48036
EDN2	ENSG00000127129	1	41943446	41952344	32	12	313467	-1.6891	0.9544
HIVEP3	ENSG00000127124	1	41971036	42503596	1440	83	313467	0.32801	0.37145
GUCA2B	ENSG00000044012	1	42617092	42622495	14	6	313467	-0.51387	0.69633
GUCA2A	ENSG00000197273	1	42627362	42632389	10	7	313467	-0.65416	0.7435
FOXJ3	ENSG00000198815	1	42641210	42803548	310	27	313467	-1.9805	0.97618
RIMKLA	ENSG00000177181	1	42844466	42889249	167	14	313467	-0.3345	0.631
ZMYND12	ENSG00000066185	1	42895000	42923938	101	15	313467	-0.53079	0.70222
PPCS	ENSG00000127125	1	42919788	42940056	47	10	313467	-1.0146	0.84486
CCDC30	ENSG00000186409	1	42927001	43121335	673	39	313467	-0.71819	0.76368
PPIH	ENSG00000171960	1	43122096	43143429	38	11	313467	-0.26957	0.60625
YBX1	ENSG00000065978	1	43146098	43169020	49	15	313467	0.56809	0.28499
CLDN19	ENSG00000164007	1	43197764	43207925	20	8	313467	-0.16262	0.56459
LEPRE1	ENSG00000117385	1	43211006	43234755	59	16	313467	-0.59249	0.72324
C1orf50	ENSG00000164008	1	43230940	43264968	57	15	313467	-0.26047	0.60275
CCDC23	ENSG00000177868	1	43271723	43284954	32	10	313467	-0.1753	0.56958
ERMAP	ENSG00000164010	1	43280795	43311660	62	17	313467	0.23971	0.40528
ZNF691	ENSG00000164011	1	43310280	43319148	10	4	313467	0.94169	0.17318
SLC2A1	ENSG00000117394	1	43390052	43426530	137	20	313467	0.69766	0.2427
FAM183A	ENSG00000186973	1	43608824	43623067	62	12	313467	0.48871	0.31252
EBNA1BP2	ENSG00000117395	1	43628846	43738607	426	38	313467	0.89271	0.186
WDR65	ENSG00000243710	1	43635820	43721029	348	31	313467	0.8221	0.20551
TMEM125	ENSG00000179178	1	43733665	43740673	18	10	313467	1.1085	0.13382
C1orf210	ENSG00000253313	1	43746554	43753288	16	9	313467	1.9524	0.025447
TIE1	ENSG00000066056	1	43764664	43789779	37	8	313467	0.1079	0.45704
MPL	ENSG00000117400	1	43801478	43819443	18	6	313467	1.3225	0.093004
CDC20	ENSG00000117399	1	43822626	43829874	12	7	313467	0.49872	0.30899
ELOVL1	ENSG00000066322	1	43828068	43835696	10	7	313467	0.87319	0.19128
MED8	ENSG00000159479	1	43848588	43857479	13	6	313467	-0.03058	0.5122
SZT2	ENSG00000198198	1	43853553	43919321	99	19	313467	-0.33711	0.63198
HYI	ENSG00000178922	1	43915824	43921660	13	6	313467	-0.18548	0.57357
PTPRF	ENSG00000142949	1	43988858	44090343	269	27	313467	-1.4792	0.93045
KDM4A	ENSG00000066135	1	44113829	44172186	100	22	313467	-1.135	0.87181
ST3GAL3	ENSG00000126091	1	44169495	44397831	572	43	313467	0.074562	0.47028
ARTN	ENSG00000117407	1	44396992	44403913	14	7	313467	-1.0861	0.86128
IPO13	ENSG00000117408	1	44410611	44434694	37	8	313467	-0.090789	0.53617
DPH2	ENSG00000132768	1	44433672	44440041	7	3	313467	-0.78205	0.78291
ATP6V0B	ENSG00000117410	1	44438159	44444967	16	8	313467	-0.67465	0.75005
B4GALT2	ENSG00000117411	1	44442615	44457840	27	9	313467	-0.34273	0.6341
CCDC24	ENSG00000159214	1	44455031	44463200	17	6	313467	-0.34174	0.63373
SLC6A9	ENSG00000196517	1	44456172	44499139	82	22	313467	-0.69127	0.7553
KLF17	ENSG00000171872	1	44582522	44601812	54	17	313467	-1.3588	0.91289
DMAP1	ENSG00000178028	1	44677127	44687353	15	7	313467	0.22248	0.41197
ERI3	ENSG00000117419	1	44685742	44822932	214	25	313467	0.42853	0.33413
RNF220	ENSG00000187147	1	44868866	45118396	674	95	313467	-1.6932	0.9548
TMEM53	ENSG00000126106	1	45099910	45142227	100	16	313467	-1.0253	0.8474
C1orf228	ENSG00000198520	1	45138364	45192263	71	27	313467	-0.53933	0.70517
KIF2C	ENSG00000142945	1	45203490	45234439	68	14	313467	0.18173	0.4279
RPS8	ENSG00000142937	1	45238923	45245451	14	9	313467	-0.29061	0.61433
BEST4	ENSG00000142959	1	45248257	45255377	8	3	313467	-0.2755	0.60853
PLK3	ENSG00000173846	1	45263897	45272662	16	5	313467	-0.16056	0.56378
TCTEX1D4	ENSG00000188396	1	45270585	45274957	7	3	313467	0.25932	0.39769
BTBD19	ENSG00000222009	1	45272154	45282257	22	6	313467	-0.0025396	0.50101
PTCH2	ENSG00000117425	1	45284516	45310735	63	14	313467	-0.0095696	0.50382
EIF2B3	ENSG00000070785	1	45315450	45454282	379	28	313467	-0.13156	0.55233
HECTD3	ENSG00000126107	1	45467212	45479001	28	7	313467	-0.16354	0.56496
UROD	ENSG00000126088	1	45475819	45482247	15	6	313467	-1.8067	0.96459
ZSWIM5	ENSG00000162415	1	45481071	45773881	642	46	313467	-0.34983	0.63677
HPDL	ENSG00000186603	1	45790545	45795347	4	3	313467	0.82171	0.20562
MUTYH	ENSG00000132781	1	45793835	45808142	22	10	313467	-0.26092	0.60292
TOE1	ENSG00000132773	1	45803342	45810647	15	9	313467	-0.41535	0.66106
TESK2	ENSG00000070759	1	45808555	45958872	255	26	313467	-1.2922	0.90185
CCDC163P	ENSG00000236624	1	45958538	45967751	15	6	313467	-0.49372	0.68925
MMACHC	ENSG00000132763	1	45963725	45977739	30	8	313467	-0.83644	0.79855
PRDX1	ENSG00000117450	1	45975708	45990719	49	8	313467	-1.1967	0.88429
AKR1A1	ENSG00000117448	1	46014215	46036721	52	12	313467	-1.4042	0.91987
NASP	ENSG00000132780	1	46047518	46085566	64	13	313467	-1.4791	0.93044
CCDC17	ENSG00000159588	1	46084716	46091729	27	5	313467	-1.6791	0.95344
GPBP1L1	ENSG00000159592	1	46091976	46155785	149	15	313467	-1.9307	0.97324
TMEM69	ENSG00000159596	1	46150886	46161115	16	3	313467	-0.78517	0.78382
IPP	ENSG00000197429	1	46158996	46218322	142	13	313467	-1.3667	0.91414
MAST2	ENSG00000086015	1	46250659	46502796	575	33	313467	-1.222	0.88915
PIK3R3	ENSG00000117461	1	46504812	46644160	268	28	313467	-1.0836	0.86072
TSPAN1	ENSG00000117472	1	46638745	46652630	14	8	313467	0.14101	0.44393
POMGNT1	ENSG00000085998	1	46653354	46687977	56	15	313467	0.47318	0.31804
LURAP1	ENSG00000171357	1	46667006	46687933	32	13	313467	0.66709	0.25236
RAD54L	ENSG00000085999	1	46711360	46745145	39	16	313467	0.3838	0.35057
LRRC41	ENSG00000132128	1	46725868	46771280	45	16	313467	0.88882	0.18705
UQCRH	ENSG00000173660	1	46767303	46783448	32	13	313467	0.21679	0.41419
NSUN4	ENSG00000117481	1	46803849	46831824	209	12	313467	-0.39957	0.65526
FAAH	ENSG00000117480	1	46857937	46880520	50	13	313467	0.59801	0.27492
DMBX1	ENSG00000197587	1	46970668	46980898	29	9	313467	-0.94268	0.82708
KNCN	ENSG00000162456	1	47010316	47019199	20	9	313467	-1.1964	0.88422
MKNK1	ENSG00000079277	1	47022090	47084515	132	18	313467	-1.9392	0.97376
MOB3C	ENSG00000142961	1	47072387	47084563	23	5	313467	-1.894	0.97089
ATPAF1	ENSG00000123472	1	47097409	47141539	87	10	313467	-0.86672	0.80695
EFCAB14	ENSG00000159658	1	47123366	47186824	131	13	313467	0.79629	0.21293
TEX38	ENSG00000186118	1	47132527	47140266	11	3	313467	0.18683	0.4259
CYP4B1	ENSG00000142973	1	47221510	47286085	147	23	313467	1.3425	0.08971
CYP4A11	ENSG00000187048	1	47393849	47409156	35	5	313467	-0.025668	0.51024
CYP4X1	ENSG00000186377	1	47425036	47517423	184	20	313467	-0.63756	0.73812
CYP4Z1	ENSG00000186160	1	47531160	47584991	167	8	313467	-1.0832	0.86065
CYP4A22	ENSG00000162365	1	47601107	47616413	60	8	313467	-1.2049	0.88587
PDZK1IP1	ENSG00000162366	1	47648265	47658716	18	10	313467	0.043767	0.48255
TAL1	ENSG00000162367	1	47680962	47699892	42	11	313467	0.14543	0.44219
STIL	ENSG00000123473	1	47714811	47781819	174	18	313467	-0.45779	0.67645
CMPK1	ENSG00000162368	1	47797469	47845511	137	20	313467	-0.76565	0.77806
FOXE3	ENSG00000186790	1	47879744	47884723	13	6	313467	1.4663	0.071289
FOXD2	ENSG00000186564	1	47899689	47907363	17	7	313467	0.66075	0.25439
TRABD2B	ENSG00000269113	1	48225200	48464567	635	54	313467	-0.21446	0.58491
FLJ00388	ENSG00000273395	1	48225979	48229290	5	4	313467	1.1641	0.1222
AL109659.1	ENSG00000269709	1	48567306	48570878	9	5	313467	0.84186	0.19993
SLC5A9	ENSG00000117834	1	48686357	48715316	58	14	313467	0.91423	0.1803
SPATA6	ENSG00000132122	1	48760044	48939845	350	39	313467	0.72637	0.2338
AGBL4	ENSG00000186094	1	48997527	50491585	2292	87	313467	1.8331	0.033395
BEND5	ENSG00000162373	1	49192195	49244641	81	17	313467	0.45594	0.32422
AL645730.2	ENSG00000227839	1	50457990	50462874	7	4	313467	2.5415	0.0055184
ELAVL4	ENSG00000162374	1	50511686	50670458	196	36	313467	1.2254	0.11021
DMRTA2	ENSG00000142700	1	50882222	50891172	16	8	313467	-1.397	0.91879
FAF1	ENSG00000185104	1	50904150	51427935	786	53	313467	-0.53685	0.70431
CDKN2C	ENSG00000123080	1	51424417	51441305	19	9	313467	0.16434	0.43473
C1orf185	ENSG00000204006	1	51565906	51614752	77	13	313467	-1.1493	0.87478
RNF11	ENSG00000123091	1	51699943	51740127	53	13	313467	0.87047	0.19202
TTC39A	ENSG00000085831	1	51751930	51812788	127	29	313467	-1.3994	0.91916
EPS15	ENSG00000085832	1	51818935	51987000	598	39	313467	-0.74343	0.77139
OSBPL9	ENSG00000117859	1	52040851	52255889	326	39	313467	-1.6636	0.9519
NRD1	ENSG00000078618	1	52253863	52346477	179	29	313467	-1.9634	0.9752
RAB3B	ENSG00000169213	1	52372628	52458436	183	24	313467	-1.071	0.8579
TXNDC12	ENSG00000117862	1	52484803	52523843	75	14	313467	-0.027755	0.51107
KTI12	ENSG00000198841	1	52496775	52501488	13	4	313467	0.30255	0.38112
BTF3L4	ENSG00000134717	1	52519797	52557388	51	13	313467	1.1566	0.12373
ZFYVE9	ENSG00000157077	1	52606046	52813358	258	30	313467	0.38866	0.34876
CC2D1B	ENSG00000154222	1	52810395	52833865	27	11	313467	-0.049026	0.51955
ORC1	ENSG00000085840	1	52837501	52872131	31	11	313467	-1.2192	0.88861
PRPF38A	ENSG00000134748	1	52868236	52887511	12	4	313467	-1.0262	0.84761
ZCCHC11	ENSG00000134744	1	52872954	53021159	227	25	313467	-1.4256	0.92301
GPX7	ENSG00000116157	1	53066044	53075723	34	9	313467	-0.63754	0.73811
FAM159A	ENSG00000182183	1	53097016	53136355	94	22	313467	0.16601	0.43408
COA7	ENSG00000162377	1	53151508	53166038	31	7	313467	0.28055	0.38953
ZYG11B	ENSG00000162378	1	53190126	53294014	324	24	313467	0.49405	0.31063
ZYG11A	ENSG00000203995	1	53306183	53361670	139	13	313467	-0.34909	0.63649
ECHDC2	ENSG00000121310	1	53360656	53394884	40	12	313467	0.22132	0.41242
SCP2	ENSG00000116171	1	53390901	53518375	508	30	313467	3.4013	0.00033539
PODN	ENSG00000174348	1	53525854	53552174	133	19	313467	3.2065	0.00067187
SLC1A7	ENSG00000162383	1	53551855	53610289	325	44	313467	1.3712	0.085155
CPT2	ENSG00000157184	1	53660101	53680869	37	10	313467	0.040618	0.4838
C1orf123	ENSG00000162384	1	53678771	53688289	19	6	313467	0.0052748	0.4979
MAGOH	ENSG00000162385	1	53691564	53706282	34	12	313467	-0.075136	0.52995
LRP8	ENSG00000157193	1	53710217	53795742	190	33	313467	0.51942	0.30173
DMRTB1	ENSG00000143006	1	53923072	53934161	40	10	313467	-1.2942	0.9022
GLIS1	ENSG00000174332	1	53970910	54201877	608	55	313467	0.1812	0.4281
NDC1	ENSG00000058804	1	54230133	54306533	122	13	313467	-1.4085	0.92051
YIPF1	ENSG00000058799	1	54316392	54358407	143	19	313467	-1.6705	0.95259
DIO1	ENSG00000211452	1	54354912	54377759	107	16	313467	-1.0742	0.85863
HSPB11	ENSG00000081870	1	54381247	54413602	75	13	313467	-0.51666	0.6973
LRRC42	ENSG00000116212	1	54409750	54434841	42	16	313467	0.089046	0.46452
LDLRAD1	ENSG00000203985	1	54473412	54485856	37	8	313467	-0.66646	0.74744
TMEM59	ENSG00000116209	1	54496347	54521177	40	10	313467	-1.1088	0.86625
TCEANC2	ENSG00000116205	1	54517260	54579192	127	19	313467	-1.6369	0.94917
AL161915.1	ENSG00000212670	1	54567968	54572750	12	5	313467	-0.57041	0.7158
CDCP2	ENSG00000157211	1	54597747	54621443	100	21	313467	-1.2024	0.8854
RP11-446E24.4	ENSG00000256407	1	54605897	54667746	174	35	313467	-0.18159	0.57205
AL357673.1	ENSG00000248835	1	54634333	54639997	13	8	313467	0.86353	0.19392
CYB5RL	ENSG00000215883	1	54637009	54667709	53	21	313467	0.33946	0.36713
MRPL37	ENSG00000116221	1	54647714	54692137	113	28	313467	-0.58047	0.7192
SSBP3	ENSG00000157216	1	54690105	54881152	535	80	313467	-1.14	0.87285
SSBP3-AS1	ENSG00000198711	1	54701710	54705736	14	9	313467	-0.19263	0.57638
ACOT11	ENSG00000162390	1	55005930	55105865	418	48	313467	-0.99804	0.84087
FAM151A	ENSG00000162391	1	55073855	55091229	67	17	313467	-0.10179	0.54054
MROH7-TTC4	ENSG00000271723	1	55105459	55208981	419	39	313467	-0.033271	0.51327
MROH7	ENSG00000184313	1	55105463	55176939	227	37	313467	0.3919	0.34757
TTC4	ENSG00000243725	1	55179495	55209330	182	12	313467	-0.3313	0.62979
PARS2	ENSG00000162396	1	55221571	55232187	39	8	313467	0.27894	0.39014
TTC22	ENSG00000006555	1	55244385	55268940	89	19	313467	0.24178	0.40447
C1orf177	ENSG00000162398	1	55269736	55308925	179	15	313467	0.55864	0.2882
DHCR24	ENSG00000116133	1	55314306	55354891	160	20	313467	0.20241	0.4198
TMEM61	ENSG00000143001	1	55444465	55458966	53	4	313467	0.7533	0.22563
BSND	ENSG00000162399	1	55462606	55477556	29	8	313467	0.12933	0.44855
PCSK9	ENSG00000169174	1	55503221	55531525	109	23	313467	1.0079	0.15675
USP24	ENSG00000162402	1	55531032	55682786	272	28	313467	1.4874	0.068449
PPAP2B	ENSG00000162407	1	56959419	57112974	478	56	313467	-0.51597	0.69706
PRKAA2	ENSG00000162409	1	57108995	57182008	280	23	313467	-0.062324	0.52485
C1orf168	ENSG00000187889	1	57183477	57287369	348	57	313467	-0.53997	0.70539
C8A	ENSG00000157131	1	57318479	57384894	234	33	313467	0.10541	0.45803
C8B	ENSG00000021852	1	57393883	57433813	139	29	313467	0.40997	0.34091
DAB1	ENSG00000173406	1	57459451	59014406	4919	362	313467	1.3976	0.081111
OMA1	ENSG00000162600	1	58880056	59014474	593	57	313467	-0.19295	0.5765
TACSTD2	ENSG00000184292	1	59040099	59045166	27	8	313467	-0.23164	0.59159
MYSM1	ENSG00000162601	1	59119411	59167764	201	18	313467	0.45174	0.32573
JUN	ENSG00000177606	1	59245465	59251785	10	5	313467	0.21072	0.41655
FGGY	ENSG00000172456	1	59760310	60234347	1129	91	313467	-0.10674	0.5425
HOOK1	ENSG00000134709	1	60278458	60343050	140	22	313467	1.4044	0.0801
CYP2J2	ENSG00000134716	1	60357980	60394462	81	17	313467	0.68445	0.24685
C1orf87	ENSG00000162598	1	60451941	60541442	209	41	313467	1.4732	0.07035
NFIA	ENSG00000162599	1	61328931	61929465	1517	159	313467	-0.48285	0.6854
TM2D1	ENSG00000162604	1	62145718	62193095	116	16	313467	0.33059	0.37048
INADL	ENSG00000132849	1	62206149	62630592	1423	98	313467	0.40524	0.34265
L1TD1	ENSG00000240563	1	62658503	62679000	169	25	313467	-1.1685	0.87869
KANK4	ENSG00000132854	1	62701651	62787085	371	40	313467	1.0237	0.15299
USP1	ENSG00000162607	1	62899968	62918475	38	5	313467	-0.85511	0.80375
DOCK7	ENSG00000116641	1	62919399	63155969	344	24	313467	-0.65184	0.74275
ANGPTL3	ENSG00000132855	1	63061158	63072830	6	3	313467	-0.71042	0.76128
AL138847.1	ENSG00000269624	1	63071437	63076249	7	2	313467	-2.3437	0.99045
ATG4C	ENSG00000125703	1	63247806	63332184	200	21	313467	-0.004902	0.50196
FOXD3	ENSG00000187140	1	63786730	63791797	6	5	313467	-0.86123	0.80544
ALG6	ENSG00000088035	1	63831261	63905233	182	26	313467	0.8704	0.19204
ITGB3BP	ENSG00000142856	1	63905441	64061392	423	31	313467	0.7988	0.2122
EFCAB7	ENSG00000203965	1	63987043	64039364	141	21	313467	1.1228	0.13077
DLEU2L	ENSG00000116652	1	64012588	64016405	8	3	313467	-0.059759	0.52383
PGM1	ENSG00000079739	1	64056947	64126916	230	42	313467	-0.55983	0.7122
ROR1	ENSG00000185483	1	64237693	64648181	1003	80	313467	-1.8001	0.96408
UBE2U	ENSG00000177414	1	64667310	64734051	183	25	313467	0.80217	0.21123
CACHD1	ENSG00000158966	1	64934428	65159741	479	70	313467	0.074539	0.47029
RAVER2	ENSG00000162437	1	65208778	65299915	191	27	313467	-0.8974	0.81525
JAK1	ENSG00000162434	1	65297912	65434187	412	40	313467	-0.35876	0.64011
AK4	ENSG00000162433	1	65611232	65698828	187	23	313467	-0.015317	0.50611
DNAJC6	ENSG00000116675	1	65711902	65882552	509	46	313467	-0.21308	0.58437
LEPR	ENSG00000116678	1	65884248	66108242	709	49	313467	0.94435	0.1725
LEPROT	ENSG00000213625	1	65884270	65902690	55	14	313467	-0.44315	0.67117
PDE4B	ENSG00000184588	1	66256197	66841259	1548	107	313467	-0.33503	0.6312
SGIP1	ENSG00000118473	1	66997066	67214982	825	48	313467	1.1892	0.11718
AL139147.1	ENSG00000248458	1	67130547	67144710	47	12	313467	1.1334	0.12853
TCTEX1D1	ENSG00000152760	1	67216142	67245470	93	16	313467	0.64273	0.2602
INSL5	ENSG00000172410	1	67262424	67268939	20	6	313467	-0.92838	0.82339
WDR78	ENSG00000152763	1	67277568	67392570	245	37	313467	-0.25101	0.5991
MIER1	ENSG00000198160	1	67388578	67455302	171	18	313467	0.038079	0.48481
SLC35D1	ENSG00000116704	1	67464015	67521782	196	22	313467	-0.10217	0.54069
C1orf141	ENSG00000203963	1	67556848	67699536	490	47	313467	0.048815	0.48053
IL23R	ENSG00000162594	1	67630083	67726662	276	35	313467	0.13989	0.44437
IL12RB2	ENSG00000081985	1	67771047	67863583	304	30	313467	-0.4504	0.67379
SERBP1	ENSG00000142864	1	67872493	67898098	38	13	313467	-0.51597	0.69706
GADD45A	ENSG00000116717	1	68148744	68155021	16	6	313467	-0.92034	0.8213
GNG12	ENSG00000172380	1	68166149	68301150	334	38	313467	-0.23513	0.59295
DIRAS3	ENSG00000162595	1	68510645	68519314	11	4	313467	0.36355	0.3581
WLS	ENSG00000116729	1	68563142	68700803	558	76	313467	-1.8959	0.97101
RPE65	ENSG00000116745	1	68893505	68917642	82	18	313467	0.08717	0.46527
DEPDC1	ENSG00000024526	1	68938835	68964904	76	13	313467	-0.74264	0.77115
LRRC7	ENSG00000033122	1	70032081	70618628	1780	110	313467	-0.99769	0.84078
LRRC40	ENSG00000066557	1	70609488	70673303	103	21	313467	-0.56936	0.71545
SRSF11	ENSG00000116754	1	70669365	70719735	70	15	313467	-0.46995	0.68081
ANKRD13C	ENSG00000118454	1	70725271	70822417	172	30	313467	0.98262	0.1629
HHLA3	ENSG00000197568	1	70818488	70852022	76	17	313467	0.99629	0.15956
CTH	ENSG00000116761	1	70874901	70906534	86	23	313467	0.92867	0.17653
PTGER3	ENSG00000050628	1	71317036	71515491	626	57	313467	-0.60925	0.72882
ZRANB2	ENSG00000132485	1	71527974	71548980	43	12	313467	1.5259	0.063522
NEGR1	ENSG00000172260	1	71860623	72750417	1916	128	313467	0.97431	0.16495
LRRIQ3	ENSG00000162620	1	74490699	74665871	316	26	313467	1.5462	0.061029
FPGT	ENSG00000254685	1	74661896	74700770	118	13	313467	0.39155	0.3477
FPGT-TNNI3K	ENSG00000259030	1	74661919	75010666	672	65	313467	-0.18561	0.57363
TNNI3K	ENSG00000116783	1	74661947	75011112	673	65	313467	-0.18277	0.57251
LRRC53	ENSG00000162621	1	74934562	74980298	41	9	313467	1.2887	0.098743
C1orf173	ENSG00000178965	1	75032795	75141422	177	23	313467	0.56793	0.28504
CRYZ	ENSG00000116791	1	75170170	75201092	97	17	313467	-1.4433	0.92554
TYW3	ENSG00000162623	1	75196836	75233362	141	14	313467	-1.1539	0.87572
LHX8	ENSG00000162624	1	75592119	75628218	74	18	313467	-1.0622	0.85593
SLC44A5	ENSG00000137968	1	75666816	76078801	1122	53	313467	-0.66524	0.74705
ACADM	ENSG00000117054	1	76188036	76254260	296	25	313467	-0.13853	0.55509
RABGGTB	ENSG00000137955	1	76249879	76261764	34	12	313467	0.22658	0.41037
MSH4	ENSG00000057468	1	76260567	76379923	490	33	313467	0.16688	0.43373
ASB17	ENSG00000154007	1	76383558	76400116	75	14	313467	-0.30846	0.62114
ST6GALNAC3	ENSG00000184005	1	76538404	77101286	1799	163	313467	2.1276	0.016687
ST6GALNAC5	ENSG00000117069	1	77331126	77532396	558	54	313467	-1.7069	0.95608
PIGK	ENSG00000142892	1	77553675	77687115	389	29	313467	1.9041	0.028451
AK5	ENSG00000154027	1	77745736	78026651	1113	86	313467	-0.56629	0.7144
ZZZ3	ENSG00000036549	1	78027101	78151104	217	29	313467	0.022253	0.49112
USP33	ENSG00000077254	1	78160672	78227537	110	25	313467	-0.24718	0.59761
FAM73A	ENSG00000180488	1	78243309	78345106	183	33	313467	-0.969	0.83373
NEXN	ENSG00000162614	1	78352198	78410580	134	25	313467	-1.2517	0.89466
FUBP1	ENSG00000162613	1	78408740	78446794	84	18	313467	-0.96332	0.83231
DNAJB4	ENSG00000162616	1	78442859	78484648	121	26	313467	-1.7083	0.95621
GIPC2	ENSG00000137960	1	78443226	78605133	448	45	313467	-1.4866	0.93144
PTGFR	ENSG00000122420	1	78767568	79006434	711	64	313467	-1.5187	0.93558
IFI44L	ENSG00000137959	1	79083607	79112830	63	16	313467	-0.13023	0.55181
IFI44	ENSG00000137965	1	79113481	79130763	26	8	313467	-0.24307	0.59602
ELTD1	ENSG00000162618	1	79354449	79474403	540	37	313467	0.18931	0.42493
LPHN2	ENSG00000117114	1	81769845	82459120	2450	202	313467	0.2726	0.39258
TTLL7	ENSG00000137941	1	84329711	84466833	424	29	313467	0.30384	0.38062
PRKACB	ENSG00000142875	1	84541745	84705181	282	31	313467	1.0201	0.15384
SAMD13	ENSG00000203943	1	84762049	84856640	165	23	313467	-1.9464	0.9742
DNASE2B	ENSG00000137976	1	84862215	84881701	81	14	313467	-0.34681	0.63563
RPF1	ENSG00000117133	1	84942942	84964473	100	19	313467	0.70293	0.24105
GNG5	ENSG00000174021	1	84963008	84974248	47	14	313467	0.96224	0.16797
CTBS	ENSG00000117151	1	85014289	85042163	84	15	313467	1.839	0.032959
C1orf180	ENSG00000180869	1	85092913	85102703	19	8	313467	-0.18478	0.5733
SSX2IP	ENSG00000117155	1	85108390	85158486	144	18	313467	-0.36605	0.64284
LPAR3	ENSG00000171517	1	85276285	85360896	265	50	313467	0.55954	0.2879
MCOLN2	ENSG00000153898	1	85390268	85464796	295	26	313467	0.33606	0.36841
WDR63	ENSG00000162643	1	85462830	85599821	416	44	313467	2.4273	0.0076055
MCOLN3	ENSG00000055732	1	85482765	85516182	67	16	313467	0.57561	0.28244
SYDE2	ENSG00000097096	1	85621556	85668729	157	22	313467	-0.71438	0.7625
C1orf52	ENSG00000162642	1	85714639	85727355	51	15	313467	0.22313	0.41172
BCL10	ENSG00000142867	1	85730931	85744773	53	16	313467	1.6462	0.049865
DDAH1	ENSG00000153904	1	85783164	86045933	761	73	313467	-1.251	0.89454
CYR61	ENSG00000142871	1	86044444	86050645	11	7	313467	-0.69859	0.7576
ZNHIT6	ENSG00000117174	1	86114106	86176116	166	26	313467	-0.64985	0.74211
COL24A1	ENSG00000171502	1	86193916	86624626	1748	92	313467	0.28649	0.38725
ODF2L	ENSG00000122417	1	86813344	86864023	150	19	313467	1.7467	0.040342
CLCA2	ENSG00000137975	1	86887769	86923241	181	23	313467	1.3555	0.087623
CLCA1	ENSG00000016490	1	86932051	86966972	133	29	313467	-0.74878	0.77301
CLCA4	ENSG00000016602	1	87010761	87047437	85	20	313467	-0.68157	0.75224
SH3GLB1	ENSG00000097033	1	87168259	87214867	101	19	313467	1.155	0.12405
2015-09-01	ENSG00000183291	1	87327132	87382107	161	17	313467	0.67405	0.25014
HS2ST1	ENSG00000153936	1	87378331	87603334	527	33	313467	-0.19255	0.57634
RP5-1052I5.2	ENSG00000267561	1	87456692	87635884	418	36	313467	-0.27567	0.6086
LMO4	ENSG00000143013	1	87792151	87815606	46	15	313467	-0.0077406	0.50309
PKN2	ENSG00000065243	1	89147905	89302938	420	26	313467	0.67048	0.25128
GTF2B	ENSG00000137947	1	89317615	89359627	134	19	313467	-0.17048	0.56768
CCBL2	ENSG00000137944	1	89400456	89460636	124	19	313467	0.66721	0.25232
RBMXL1	ENSG00000213516	1	89444139	89460643	26	11	313467	-0.30416	0.6195
GBP3	ENSG00000117226	1	89471349	89490577	47	12	313467	-1.3883	0.91748
GBP1	ENSG00000117228	1	89517002	89533043	56	13	313467	-0.10324	0.54111
GBP2	ENSG00000162645	1	89570815	89618139	139	18	313467	-0.76253	0.77713
GBP7	ENSG00000213512	1	89596434	89643723	103	17	313467	-0.44284	0.67106
GBP4	ENSG00000162654	1	89645831	89666615	51	10	313467	0.17123	0.43202
GBP5	ENSG00000154451	1	89723633	89740544	29	10	313467	0.32147	0.37393
GBP6	ENSG00000183347	1	89827617	89853020	92	21	313467	-1.2202	0.88881
LRRC8B	ENSG00000197147	1	89988395	90064423	209	25	313467	-1.3942	0.91837
LRRC8C	ENSG00000171488	1	90096631	90236462	265	28	313467	0.40421	0.34303
RP11-302M6.4	ENSG00000271949	1	90096699	90399809	579	56	313467	0.62288	0.26668
LRRC8D	ENSG00000171492	1	90284573	90403170	172	41	313467	1.6882	0.045687
ZNF326	ENSG00000162664	1	90458671	90502090	67	17	313467	-0.64433	0.74032
BARHL2	ENSG00000143032	1	91176096	91184794	19	11	313467	-0.26122	0.60304
ZNF644	ENSG00000122482	1	91379859	91489829	210	25	313467	-0.21166	0.58381
HFM1	ENSG00000162669	1	91725323	91872426	375	35	313467	-0.19407	0.57694
CDC7	ENSG00000097046	1	91964408	91992321	73	16	313467	-0.27601	0.60873
TGFBR3	ENSG00000069702	1	92144902	92373892	750	78	313467	-0.34356	0.63441
BRDT	ENSG00000137948	1	92412928	92480983	230	20	313467	0.59532	0.27581
EPHX4	ENSG00000172031	1	92493539	92530093	88	17	313467	-0.56916	0.71538
BTBD8	ENSG00000189195	1	92543862	92614393	159	21	313467	-0.10226	0.54072
KIAA1107	ENSG00000069712	1	92630542	92651280	44	8	313467	-0.075446	0.53007
C1orf146	ENSG00000203910	1	92681497	92712370	44	11	313467	-0.45522	0.67552
GLMN	ENSG00000174842	1	92710959	92766544	68	14	313467	-0.57862	0.71858
RPAP2	ENSG00000122484	1	92762522	92868613	144	24	313467	-0.65535	0.74388
GFI1	ENSG00000162676	1	92939319	92954433	27	10	313467	0.60175	0.27367
EVI5	ENSG00000067208	1	92973253	93259961	692	35	313467	-0.379	0.64766
RPL5	ENSG00000122406	1	93295582	93308481	21	4	313467	-1.4183	0.92195
FAM69A	ENSG00000154511	1	93306724	93429057	209	17	313467	-0.4453	0.67195
MTF2	ENSG00000143033	1	93542792	93605638	113	16	313467	-0.34443	0.63474
TMED5	ENSG00000117500	1	93614299	93648285	76	16	313467	-1.2111	0.88708
CCDC18	ENSG00000122483	1	93643476	93745287	266	27	313467	-1.3259	0.90756
DR1	ENSG00000117505	1	93809445	93836055	55	11	313467	-1.2339	0.89138
FNBP1L	ENSG00000137942	1	93911688	94021218	143	29	313467	-1.3606	0.91319
BCAR3	ENSG00000137936	1	94026347	94314706	974	63	313467	-1.2747	0.8988
DNTTIP2	ENSG00000067334	1	94332373	94347474	74	14	313467	0.30119	0.38163
GCLM	ENSG00000023909	1	94349761	94376966	87	16	313467	1.0423	0.14864
ABCA4	ENSG00000198691	1	94457393	94588688	498	78	313467	0.22342	0.4116
ARHGAP29	ENSG00000137962	1	94613544	94742624	247	38	313467	-2.3144	0.98968
ABCD3	ENSG00000117528	1	94881933	94985222	133	25	313467	-0.71269	0.76198
F3	ENSG00000117525	1	94993781	95009356	31	11	313467	-1.7481	0.95978
SLC44A3	ENSG00000143036	1	95283898	95361802	311	50	313467	0.2436	0.40377
CNN3	ENSG00000117519	1	95361507	95394834	140	32	313467	0.42051	0.33706
ALG14	ENSG00000172339	1	95438963	95540501	304	34	313467	0.77306	0.21974
TMEM56	ENSG00000152078	1	95580894	95664163	274	36	313467	-0.44386	0.67143
TMEM56-RWDD3	ENSG00000271092	1	95581479	95713781	443	43	313467	-0.65084	0.74243
RWDD3	ENSG00000122481	1	95697711	95713781	61	15	313467	-0.47452	0.68244
RP11-147C23.1	ENSG00000237435	1	96401457	96489436	304	35	313467	0.072577	0.47107
PTBP2	ENSG00000117569	1	97185221	97290294	254	32	313467	0.62915	0.26463
DPYD	ENSG00000188641	1	97542299	98388605	2332	163	313467	-1.4308	0.92375
SNX7	ENSG00000162627	1	99125236	99227056	368	31	313467	0.48477	0.31392
LPPR5	ENSG00000117598	1	99354806	99472588	485	56	313467	2.4498	0.007147
LPPR4	ENSG00000117600	1	99727509	99776146	144	25	313467	0.26789	0.39439
PALMD	ENSG00000099260	1	100109499	100161097	147	22	313467	1.3808	0.083665
FRRS1	ENSG00000156869	1	100173259	100234187	265	18	313467	2.1686	0.015056
AGL	ENSG00000162688	1	100313640	100390579	318	33	313467	1.566	0.058679
SLC35A3	ENSG00000117620	1	100433345	100493535	205	16	313467	0.15236	0.43945
HIAT1	ENSG00000156875	1	100501653	100549933	153	23	313467	0.5344	0.29653
SASS6	ENSG00000156876	1	100548119	100600511	108	18	313467	0.43868	0.33045
TRMT13	ENSG00000122435	1	100596706	100617053	46	16	313467	0.11567	0.45396
LRRC39	ENSG00000122477	1	100613409	100645771	62	20	313467	0.82723	0.20405
DBT	ENSG00000137992	1	100651475	100717390	144	17	313467	-0.70182	0.7586
RTCA	ENSG00000137996	1	100729763	100759325	84	13	313467	-0.6705	0.74873
CDC14A	ENSG00000079335	1	100808584	100986833	275	31	313467	-0.63743	0.73808
GPR88	ENSG00000181656	1	101001693	101008574	14	6	313467	0.1564	0.43786
VCAM1	ENSG00000162692	1	101183298	101205601	34	14	313467	0.43433	0.33203
EXTL2	ENSG00000162694	1	101336943	101363554	31	12	313467	0.4231	0.33611
SLC30A7	ENSG00000162695	1	101359632	101448309	154	22	313467	0.24124	0.40468
AC093157.1	ENSG00000269175	1	101453761	101458653	4	3	313467	-1.7266	0.95788
DPH5	ENSG00000117543	1	101454179	101493644	57	11	313467	0.56503	0.28603
S1PR1	ENSG00000170989	1	101700444	101708074	15	8	313467	-0.96009	0.8315
OLFM3	ENSG00000118733	1	102267130	102464586	700	77	313467	-0.2091	0.58281
COL11A1	ENSG00000060718	1	103341023	103576052	1179	45	313467	-1.1853	0.88206
RNPC3	ENSG00000185946	1	104066313	104098861	44	12	313467	0.054041	0.47845
AMY2B	ENSG00000240038	1	104094437	104123156	33	12	313467	0.094914	0.46219
AMY2A	ENSG00000243480	1	104157999	104169402	2	2	313467	1.0956	0.13663
AMY1C	ENSG00000187733	1	104291028	104302312	1	1	313467	-0.1631	0.56478
PRMT6	ENSG00000198890	1	107597267	107602916	7	3	313467	0.22303	0.41175
NTNG1	ENSG00000162631	1	107680629	108027080	780	97	313467	-0.6649	0.74694
VAV3	ENSG00000134215	1	108112782	108509766	1421	105	313467	-1.4219	0.92247
SLC25A24	ENSG00000085491	1	108675658	108745471	244	29	313467	-0.91717	0.82047
NBPF4	ENSG00000196427	1	108764963	108788689	8	3	313467	0.21832	0.41359
NBPF6	ENSG00000186086	1	108916421	109014624	10	3	313467	-0.50153	0.692
FAM102B	ENSG00000162636	1	109100711	109188522	179	21	313467	-0.27911	0.60992
HENMT1	ENSG00000162639	1	109189912	109206148	28	12	313467	-0.53302	0.70299
PRPF38B	ENSG00000134186	1	109232945	109245425	10	8	313467	-1.0623	0.85596
FNDC7	ENSG00000143107	1	109253279	109286365	75	23	313467	-0.61697	0.73137
STXBP3	ENSG00000116266	1	109287296	109353148	248	18	313467	0.054094	0.47843
AKNAD1	ENSG00000162641	1	109357520	109508106	576	57	313467	-0.24068	0.5951
GPSM2	ENSG00000121957	1	109415972	109478167	192	27	313467	-0.41694	0.66164
CLCC1	ENSG00000121940	1	109471130	109508111	146	28	313467	-0.64757	0.74137
WDR47	ENSG00000085433	1	109511836	109586850	221	26	313467	-0.4228	0.66378
TAF13	ENSG00000197780	1	109604108	109620624	57	15	313467	-1.2121	0.88727
TMEM167B	ENSG00000215717	1	109630425	109640556	33	9	313467	-0.40994	0.65908
C1orf194	ENSG00000179902	1	109647573	109658479	40	11	313467	-1.201	0.88513
KIAA1324	ENSG00000116299	1	109654301	109750401	355	43	313467	-0.18844	0.57473
SARS	ENSG00000031698	1	109754540	109781791	43	14	313467	0.96652	0.16689
CELSR2	ENSG00000143126	1	109790641	109819372	82	19	313467	-0.46332	0.67843
PSRC1	ENSG00000134222	1	109821178	109827808	17	9	313467	0.15239	0.43944
MYBPHL	ENSG00000221986	1	109833987	109851663	49	17	313467	0.19536	0.42256
SORT1	ENSG00000134243	1	109851192	109942573	142	21	313467	1.1536	0.12434
PSMA5	ENSG00000143106	1	109940653	109971062	50	14	313467	0.35305	0.36203
SYPL2	ENSG00000143028	1	110007180	110025759	58	9	313467	-0.21475	0.58502
ATXN7L2	ENSG00000162650	1	110024101	110036426	14	6	313467	-0.50871	0.69452
CYB561D1	ENSG00000174151	1	110034674	110046554	20	6	313467	0.47253	0.31827
AMIGO1	ENSG00000181754	1	110045797	110054360	25	9	313467	-0.95771	0.8309
GPR61	ENSG00000156097	1	110080494	110092028	16	7	313467	-0.65833	0.74484
GNAI3	ENSG00000065135	1	110089233	110137975	73	18	313467	-1.1092	0.86634
GNAT2	ENSG00000134183	1	110144889	110157679	27	11	313467	-1.2034	0.88558
AMPD2	ENSG00000116337	1	110156726	110175673	40	13	313467	-1.7433	0.95936
GSTM4	ENSG00000168765	1	110196703	110209118	31	11	313467	-0.49425	0.68943
GSTM2	ENSG00000213366	1	110208644	110253171	113	24	313467	-0.52211	0.6992
GSTM1	ENSG00000134184	1	110228436	110252661	65	14	313467	-1.0459	0.85219
GSTM5	ENSG00000134201	1	110252864	110319050	178	30	313467	0.38011	0.35193
GSTM3	ENSG00000134202	1	110275554	110286384	23	8	313467	-0.035527	0.51417
EPS8L3	ENSG00000198758	1	110291702	110308649	47	15	313467	0.54186	0.29396
CSF1	ENSG00000184371	1	110450864	110474614	48	17	313467	-0.10314	0.54108
AHCYL1	ENSG00000168710	1	110525308	110567357	24	9	313467	1.1976	0.11554
STRIP1	ENSG00000143093	1	110572199	110618263	60	14	313467	0.47221	0.31839
ALX3	ENSG00000156150	1	110601616	110615322	25	7	313467	0.67522	0.24977
UBL4B	ENSG00000186150	1	110653062	110657569	8	2	313467	-1.1453	0.87396
SLC6A17	ENSG00000197106	1	110691108	110745824	106	19	313467	-0.62766	0.73489
KCNC4	ENSG00000116396	1	110751965	110826722	234	29	313467	0.43682	0.33112
RBM15	ENSG00000162775	1	110879128	110890299	15	6	313467	-0.15312	0.56085
SLC16A4	ENSG00000168679	1	110904470	110935704	79	18	313467	-0.84613	0.80126
LAMTOR5	ENSG00000134248	1	110942871	110952564	23	7	313467	-0.1173	0.54669
PROK1	ENSG00000143125	1	110991822	111000976	34	8	313467	0.011319	0.49548
KCNA10	ENSG00000143105	1	111058839	111063797	15	6	313467	-0.33286	0.63038
KCNA2	ENSG00000177301	1	111135202	111176096	105	17	313467	1.2437	0.1068
KCNA3	ENSG00000177272	1	111213310	111219655	9	5	313467	0.83841	0.2009
CD53	ENSG00000143119	1	111413775	111443550	93	16	313467	-0.0077979	0.50311
LRIF1	ENSG00000121931	1	111488807	111508701	27	12	313467	1.1479	0.1255
DRAM2	ENSG00000156171	1	111658955	111684838	62	10	313467	0.89528	0.18532
CEPT1	ENSG00000134255	1	111680249	111728724	93	20	313467	0.56514	0.28599
DENND2D	ENSG00000162777	1	111728796	111749157	45	19	313467	0.55316	0.29008
CHI3L2	ENSG00000064886	1	111741393	111787062	160	24	313467	-0.090295	0.53597
CHIA	ENSG00000134216	1	111831484	111864188	242	28	313467	0.13809	0.44508
PIFO	ENSG00000173947	1	111886910	111896635	42	11	313467	1.1762	0.11976
OVGP1	ENSG00000085465	1	111955936	111972399	58	13	313467	2.0561	0.019887
WDR77	ENSG00000116455	1	111981512	111993998	27	8	313467	2.4261	0.0076314
ATP5F1	ENSG00000116459	1	111989486	112006395	36	11	313467	0.62242	0.26683
C1orf162	ENSG00000143110	1	112014414	112022134	15	6	313467	-0.089761	0.53576
ADORA3	ENSG00000121933	1	112024970	112108584	283	43	313467	2.2402	0.012538
RAP1A	ENSG00000116473	1	112082840	112260313	574	60	313467	0.54723	0.29211
FAM212B	ENSG00000197852	1	112222252	112300446	296	41	313467	-1.4157	0.92157
DDX20	ENSG00000064703	1	112295867	112311638	60	11	313467	-1.2102	0.8869
KCND3	ENSG00000171385	1	112312284	112533777	704	104	313467	0.18804	0.42542
CTTNBP2NL	ENSG00000143079	1	112936803	113007078	186	18	313467	0.32625	0.37212
WNT2B	ENSG00000134245	1	113007163	113073787	177	36	313467	0.48397	0.3142
ST7L	ENSG00000007341	1	113065140	113165447	244	26	313467	0.031953	0.48725
CAPZA1	ENSG00000116489	1	113159795	113215241	100	20	313467	0.07873	0.46862
MOV10	ENSG00000155363	1	113213763	113244368	67	14	313467	-0.19369	0.57679
RHOC	ENSG00000155366	1	113242728	113252056	24	10	313467	0.52761	0.29888
RP11-426L16.10	ENSG00000271810	1	113244236	113256055	35	16	313467	1.1699	0.12102
PPM1J	ENSG00000155367	1	113251616	113260099	17	10	313467	1.2147	0.11225
FAM19A3	ENSG00000184599	1	113261041	113270857	21	7	313467	-0.60229	0.72651
SLC16A1	ENSG00000155380	1	113453469	113501635	68	19	313467	-0.26027	0.60267
LRIG2	ENSG00000198799	1	113613831	113675882	132	21	313467	1.211	0.11294
MAGI3	ENSG00000081026	1	113931371	114229545	645	51	313467	-1.3813	0.9164
PHTF1	ENSG00000116793	1	114238453	114304111	125	21	313467	-0.938	0.82588
RSBN1	ENSG00000081019	1	114303454	114357098	86	21	313467	-0.87575	0.80942
PTPN22	ENSG00000134242	1	114355433	114416381	118	21	313467	-0.81203	0.79161
BCL2L15	ENSG00000188761	1	114419790	114432169	29	8	313467	-0.98611	0.83796
AP4B1	ENSG00000134262	1	114436370	114449823	27	10	313467	-1.07	0.8577
DCLRE1B	ENSG00000118655	1	114445763	114457708	20	9	313467	-0.17383	0.569
HIPK1	ENSG00000163349	1	114469814	114521426	81	21	313467	0.95028	0.17099
OLFML3	ENSG00000116774	1	114520063	114525876	17	9	313467	1.0564	0.14538
SYT6	ENSG00000134207	1	114630913	114698541	271	58	313467	-1.9157	0.9723
TRIM33	ENSG00000197323	1	114934399	115055781	353	31	313467	-0.9016	0.81637
BCAS2	ENSG00000116752	1	115109178	115126260	38	11	313467	-0.74352	0.77142
DENND2C	ENSG00000175984	1	115124469	115215043	226	28	313467	-0.87792	0.81001
AMPD1	ENSG00000116748	1	115214719	115240239	73	21	313467	-0.21484	0.58506
NRAS	ENSG00000213281	1	115246090	115261515	22	8	313467	-0.044582	0.51778
CSDE1	ENSG00000009307	1	115258534	115303297	85	16	313467	0.0045419	0.49819
SIKE1	ENSG00000052723	1	115311100	115325306	6	4	313467	0.43638	0.33128
SYCP1	ENSG00000198765	1	115395424	115538991	359	29	313467	0.32564	0.37235
TSHB	ENSG00000134200	1	115570415	115577941	35	7	313467	-0.11547	0.54597
TSPAN2	ENSG00000134198	1	115589632	115634121	193	28	313467	-0.22189	0.5878
NGF	ENSG00000134259	1	115827539	115882857	190	36	313467	-0.039448	0.51573
VANGL1	ENSG00000173218	1	116182574	116241845	195	32	313467	-1.1575	0.87646
CASQ2	ENSG00000118729	1	116241628	116313402	358	30	313467	-0.85318	0.80322
NHLH2	ENSG00000177551	1	116377998	116388538	34	8	313467	-0.19965	0.57912
SLC22A15	ENSG00000163393	1	116517119	116613675	246	30	313467	0.0031478	0.49874
MAB21L3	ENSG00000173212	1	116652376	116678861	81	18	313467	-1.1828	0.88155
ATP1A1	ENSG00000163399	1	116913290	116953883	69	10	313467	3.1443	0.00083239
AL136376.1	ENSG00000269279	1	116914890	116928718	27	9	313467	2.5313	0.0056828
CD58	ENSG00000116815	1	117056157	117115661	55	13	313467	1.094	0.13699
IGSF3	ENSG00000143061	1	117116031	117212375	108	26	313467	0.9978	0.15919
C1orf137	ENSG00000203864	1	117234734	117250225	20	10	313467	-0.005855	0.50234
CD2	ENSG00000116824	1	117295007	117312850	31	8	313467	1.2944	0.097766
PTGFRN	ENSG00000134247	1	117450679	117533980	254	29	313467	-0.31099	0.6221
CD101	ENSG00000134256	1	117542382	117580167	112	28	313467	-0.37091	0.64465
TTF2	ENSG00000116830	1	117600925	117651075	116	26	313467	-0.8832	0.81144
TRIM45	ENSG00000134253	1	117652682	117667209	47	12	313467	-0.3004	0.61806
VTCN1	ENSG00000134258	1	117685209	117755556	196	33	313467	0.7895	0.21491
MAN1A2	ENSG00000198162	1	117908071	118072494	505	36	313467	-0.48972	0.68783
FAM46C	ENSG00000183508	1	118146556	118171994	92	10	313467	-0.33899	0.63269
GDAP2	ENSG00000196505	1	118405107	118474253	59	17	313467	0.40936	0.34114
WDR3	ENSG00000065183	1	118470343	118510165	44	16	313467	0.35774	0.36027
SPAG17	ENSG00000155761	1	118495484	118729846	441	40	313467	2.5475	0.0054252
TBX15	ENSG00000092607	1	119424669	119534179	312	38	313467	0.95096	0.17081
WARS2	ENSG00000116874	1	119572839	119685294	313	33	313467	0.91572	0.17991
HAO2	ENSG00000116882	1	119909402	119937753	69	13	313467	0.11574	0.45393
HSD3B2	ENSG00000203859	1	119955554	119966658	28	6	313467	0.00020334	0.49992
HSD3B1	ENSG00000203857	1	120047821	120058681	9	4	313467	-0.18481	0.57331
ZNF697	ENSG00000143067	1	120161045	120192396	82	17	313467	0.65205	0.25719
PHGDH	ENSG00000092621	1	120200421	120287838	204	28	313467	-0.73443	0.76866
HMGCS2	ENSG00000134240	1	120289619	120313528	61	16	313467	-1.3965	0.91872
REG4	ENSG00000134193	1	120335641	120356283	61	14	313467	1.2237	0.11054
ADAM30	ENSG00000134249	1	120435156	120441118	10	5	313467	0.70965	0.23896
NOTCH2	ENSG00000134250	1	120453176	120614240	139	16	313467	-0.14979	0.55953
FAM72B	ENSG00000188610	1	120835756	120856681	1	1	313467	0.13389	0.44674
PPIAL4G	ENSG00000236334	1	143766144	143769881	1	1	313467	1.2297	0.1094
PDE4DIP	ENSG00000178104	1	144835157	145078186	16	8	313467	-0.44016	0.67009
RP11-458D21.5	ENSG00000255168	1	145207145	145320796	1	1	313467	-0.82886	0.79641
NBPF10	ENSG00000163386	1	145287772	145371303	3	3	313467	-0.045019	0.51795
HFE2	ENSG00000168509	1	145411095	145418545	5	3	313467	0.34031	0.36681
TXNIP	ENSG00000117289	1	145436469	145443635	9	5	313467	-1.3333	0.90878
POLR3GL	ENSG00000121851	1	145455236	145472388	6	4	313467	-1.2833	0.9003
ANKRD34A	ENSG00000181039	1	145468508	145476646	6	5	313467	0.17315	0.43127
LIX1L	ENSG00000152022	1	145475085	145502669	20	8	313467	-0.81742	0.79316
RBM8A	ENSG00000131795	1	145505598	145514536	9	5	313467	-0.89014	0.81331
PEX11B	ENSG00000131779	1	145514252	145524730	7	4	313467	-0.85791	0.80453
ITGA10	ENSG00000143127	1	145522891	145544868	27	10	313467	-0.52266	0.69939
ANKRD35	ENSG00000198483	1	145547230	145569526	55	11	313467	0.40969	0.34102
PIAS3	ENSG00000131788	1	145573233	145587546	9	5	313467	0.075887	0.46975
NUDT17	ENSG00000186364	1	145585115	145591439	7	5	313467	-0.39438	0.65335
POLR3C	ENSG00000186141	1	145591605	145613025	28	7	313467	-0.30902	0.62135
RNF115	ENSG00000121848	1	145609036	145697218	132	13	313467	0.058694	0.4766
CD160	ENSG00000117281	1	145694798	145717614	25	4	313467	0.47167	0.31858
PDZK1	ENSG00000174827	1	145724918	145765074	9	6	313467	-0.44348	0.67129
GPR89A	ENSG00000117262	1	145763411	145829103	1	1	313467	-2.0724	0.98089
PRKAB2	ENSG00000131791	1	146625685	146646129	78	14	313467	-1.1029	0.86495
FMO5	ENSG00000131781	1	146645930	146716700	399	24	313467	-1.3082	0.90459
CHD1L	ENSG00000131778	1	146712291	146768443	251	27	313467	-1.8804	0.96997
BCL9	ENSG00000116128	1	147011182	147099017	285	49	313467	-0.11517	0.54584
ACP6	ENSG00000162836	1	147100453	147144618	129	20	313467	0.17213	0.43167
GJA5	ENSG00000143140	1	147227332	147247484	75	12	313467	-0.92572	0.8227
GJA8	ENSG00000121634	1	147372946	147382393	37	11	313467	-0.22836	0.59032
GPR89B	ENSG00000188092	1	147398506	147466753	38	2	313467	-0.43823	0.66939
NBPF14	ENSG00000122497	1	148002642	148027863	1	1	313467	0.30157	0.38149
NBPF15	ENSG00000243452	1	148553979	148597267	6	2	313467	-0.76786	0.77871
FCGR1A	ENSG00000150337	1	149752227	149765074	7	2	313467	-0.27876	0.60978
HIST2H2BF	ENSG00000203814	1	149753245	149785928	32	5	313467	-0.32339	0.6268
HIST2H3D	ENSG00000183598	1	149783826	149787236	10	3	313467	0.62603	0.26565
HIST2H3C	ENSG00000203811	1	149810110	149814765	1	1	313467	1.3551	0.087691
HIST2H2AA3	ENSG00000183558	1	149812505	149816478	5	2	313467	1.134	0.1284
HIST2H2AA4	ENSG00000203812	1	149820643	149824191	2	1	313467	1.4076	0.079625
HIST2H3A	ENSG00000203852	1	149822181	149826836	1	1	313467	1.504	0.066288
HIST2H2BE	ENSG00000184678	1	149855010	149860232	3	2	313467	-0.62965	0.73554
HIST2H2AC	ENSG00000184260	1	149856525	149859961	2	2	313467	-0.54834	0.70827
BOLA1	ENSG00000178096	1	149857440	149873351	34	5	313467	-0.61583	0.731
HIST2H2AB	ENSG00000184270	1	149858019	149861466	2	2	313467	-1.2738	0.89864
SV2A	ENSG00000159164	1	149873870	149891434	22	7	313467	-0.49386	0.6893
SF3B4	ENSG00000143368	1	149894209	149902236	16	2	313467	-0.18766	0.57443
MTMR11	ENSG00000014914	1	149899543	149910791	21	5	313467	-1.2532	0.89493
OTUD7B	ENSG00000163113	1	149908705	149984625	87	15	313467	-0.77288	0.7802
VPS45	ENSG00000136631	1	150037369	150118505	109	11	313467	-1.5018	0.93342
PLEKHO1	ENSG00000023902	1	150119373	150137916	32	7	313467	-0.71948	0.76408
ANP32E	ENSG00000143401	1	150189717	150210504	35	6	313467	-0.4064	0.65777
CA14	ENSG00000118298	1	150227554	150238478	8	6	313467	-0.27908	0.60991
APH1A	ENSG00000117362	1	150236804	150243980	6	3	313467	-0.60831	0.72851
C1orf54	ENSG00000118292	1	150238600	150254327	19	6	313467	-0.70408	0.75931
C1orf51	ENSG00000159208	1	150252953	150260505	11	5	313467	-1.6346	0.94894
MRPS21	ENSG00000187145	1	150264289	150282414	82	13	313467	-1.0983	0.86397
PRPF3	ENSG00000117360	1	150291925	150326671	111	16	313467	-0.16037	0.5637
RPRD2	ENSG00000163125	1	150333567	150450042	396	24	313467	-1.1298	0.87072
TARS2	ENSG00000143374	1	150457887	150481078	85	14	313467	-0.89569	0.81479
ECM1	ENSG00000143369	1	150478538	150487265	23	9	313467	-1.6708	0.95261
ADAMTSL4	ENSG00000143382	1	150519884	150534413	37	18	313467	-0.33349	0.63062
AL356356.1	ENSG00000225996	1	150519897	150525367	10	7	313467	0.039187	0.48437
ADAMTSL4-AS1	ENSG00000203804	1	150532480	150535969	3	3	313467	0.43456	0.33194
MCL1	ENSG00000143384	1	150546032	150554066	24	9	313467	0.55015	0.29111
ENSA	ENSG00000143420	1	150572327	150604088	69	18	313467	-0.28976	0.614
GOLPH3L	ENSG00000143457	1	150617701	150671630	160	15	313467	-1.3567	0.91256
HORMAD1	ENSG00000143452	1	150669536	150695364	75	11	313467	-1.3014	0.90343
CTSS	ENSG00000163131	1	150701672	150740433	91	15	313467	-1.4069	0.92027
CTSK	ENSG00000143387	1	150767684	150782799	17	6	313467	-1.3608	0.91321
ARNT	ENSG00000143437	1	150781181	150851244	128	21	313467	-1.161	0.87719
SETDB1	ENSG00000143379	1	150896739	150938213	90	19	313467	0.40673	0.3421
CERS2	ENSG00000143418	1	150932059	150949479	42	11	313467	-0.25418	0.60032
ANXA9	ENSG00000143412	1	150952493	150969110	45	13	313467	-0.3524	0.63773
FAM63A	ENSG00000143409	1	150968025	150982851	41	13	313467	-0.6756	0.75035
PRUNE	ENSG00000143363	1	150978896	151009189	89	23	313467	-0.033025	0.51317
BNIPL	ENSG00000163141	1	151007046	151021076	38	13	313467	0.2979	0.38289
C1orf56	ENSG00000143443	1	151018216	151025462	7	6	313467	-0.25486	0.60058
CDC42SE1	ENSG00000197622	1	151022447	151044801	36	14	313467	0.96901	0.16627
MLLT11	ENSG00000213190	1	151028234	151041970	22	10	313467	1.2648	0.10297
GABPB2	ENSG00000143458	1	151041054	151099018	144	26	313467	-0.15199	0.5604
SEMA6C	ENSG00000143434	1	151103161	151121104	50	15	313467	-0.20242	0.58021
TNFAIP8L2	ENSG00000163154	1	151127105	151133225	3	2	313467	0.86271	0.19415
SCNM1	ENSG00000163156	1	151127140	151143773	13	7	313467	0.42354	0.33595
LYSMD1	ENSG00000163155	1	151131224	151140424	6	3	313467	-0.091276	0.53636
TMOD4	ENSG00000163157	1	151141462	151150760	8	5	313467	0.52498	0.2998
VPS72	ENSG00000163159	1	151141463	151169797	25	11	313467	0.99726	0.15932
PIP5K1A	ENSG00000143398	1	151168425	151223012	80	18	313467	0.45818	0.32341
PSMD4	ENSG00000159352	1	151225179	151240955	26	8	313467	0.84883	0.19799
RP11-126K1.2	ENSG00000232671	1	151251500	151256405	6	3	313467	-0.32353	0.62685
ZNF687	ENSG00000143373	1	151252094	151265656	14	6	313467	-0.42424	0.6643
PI4KB	ENSG00000143393	1	151263273	151302191	35	9	313467	-0.10134	0.54036
RFX5	ENSG00000143390	1	151312116	151321833	6	4	313467	0.079505	0.46832
SELENBP1	ENSG00000143416	1	151335778	151347209	23	13	313467	0.40311	0.34343
PSMB4	ENSG00000159377	1	151370010	151375420	8	2	313467	-0.27181	0.60712
POGZ	ENSG00000143442	1	151374200	151433941	78	9	313467	-0.93575	0.8253
CGN	ENSG00000143375	1	151480986	151512168	41	11	313467	-1.6564	0.95118
TUFT1	ENSG00000143367	1	151510781	151557059	77	21	313467	-0.10755	0.54282
SNX27	ENSG00000143376	1	151582541	151672567	137	21	313467	0.099546	0.46035
CELF3	ENSG00000159409	1	151673880	151691290	31	9	313467	-0.64945	0.74198
AL589765.1	ENSG00000240510	1	151680909	151703070	43	15	313467	-0.72013	0.76428
RIIAD1	ENSG00000178796	1	151680909	151703281	43	15	313467	-0.72013	0.76428
MRPL9	ENSG00000143436	1	151731119	151738040	19	7	313467	0.5628	0.28679
OAZ3	ENSG00000143450	1	151733445	151744808	32	7	313467	0.65467	0.25634
TDRKH	ENSG00000182134	1	151741583	151765892	85	11	313467	0.79689	0.21276
LINGO4	ENSG00000213171	1	151771740	151780630	11	3	313467	0.36102	0.35904
RORC	ENSG00000143365	1	151777547	151806348	66	18	313467	-0.74665	0.77236
C2CD4D	ENSG00000225556	1	151809295	151815033	17	6	313467	-0.27221	0.60727
THEM5	ENSG00000196407	1	151818739	151828173	19	6	313467	0.59879	0.27466
THEM4	ENSG00000159445	1	151845060	151884284	102	14	313467	0.20445	0.419
S100A10	ENSG00000197747	1	151954391	151968866	32	5	313467	-0.50648	0.69374
S100A11	ENSG00000163191	1	152003982	152022383	29	8	313467	0.53725	0.29555
TCHHL1	ENSG00000182898	1	152055620	152063540	7	6	313467	-0.88991	0.81324
TCHH	ENSG00000159450	1	152077793	152088556	8	4	313467	-0.75753	0.77563
RPTN	ENSG00000215853	1	152125071	152133704	11	7	313467	0.12645	0.44969
HRNR	ENSG00000197915	1	152183558	152198669	56	8	313467	0.51254	0.30414
FLG	ENSG00000143631	1	152273651	152299679	79	10	313467	1.023	0.15316
FLG2	ENSG00000143520	1	152320211	152334482	19	4	313467	1.4427	0.074547
CRNN	ENSG00000143536	1	152380719	152388739	17	3	313467	1.9555	0.025263
LCE5A	ENSG00000186207	1	152481320	152485653	20	7	313467	1.6029	0.054474
CRCT1	ENSG00000169509	1	152484978	152489486	17	4	313467	-0.40865	0.6586
LCE3E	ENSG00000185966	1	152537130	152541248	3	3	313467	-0.93366	0.82476
LCE3D	ENSG00000163202	1	152550857	152554980	10	3	313467	-0.39859	0.6549
LCE3B	ENSG00000187238	1	152584287	152587574	1	1	313467	-4.0577e-05	0.50002
LCE3A	ENSG00000185962	1	152594310	152597579	8	2	313467	-0.12053	0.54797
LCE2D	ENSG00000187223	1	152633872	152638135	9	4	313467	0.57893	0.28132
LCE2C	ENSG00000187180	1	152645771	152650050	9	3	313467	-1.0256	0.84745
LCE2B	ENSG00000159455	1	152645771	152660877	42	7	313467	-1.1542	0.87578
LCE2A	ENSG00000187173	1	152668840	152672918	13	3	313467	0.59479	0.27599
LCE4A	ENSG00000187170	1	152678636	152682967	8	4	313467	-0.58146	0.71953
C1orf68	ENSG00000198854	1	152689998	152693905	25	2	313467	-0.59318	0.72347
KPRP	ENSG00000203786	1	152728506	152735529	22	5	313467	-0.29032	0.61421
LCE1F	ENSG00000240386	1	152746848	152750445	11	4	313467	0.15736	0.43748
LCE1E	ENSG00000186226	1	152756690	152761902	17	6	313467	-1.4523	0.92679
LCE1D	ENSG00000172155	1	152767227	152771657	5	3	313467	0.75532	0.22503
LCE1C	ENSG00000197084	1	152776311	152781107	23	8	313467	-0.65435	0.74356
LCE1B	ENSG00000196734	1	152782447	152786585	9	6	313467	-0.54081	0.70568
LCE1A	ENSG00000186844	1	152797949	152801573	2	2	313467	0.63584	0.26244
LCE6A	ENSG00000235942	1	152813344	152817459	2	2	313467	-1.7078	0.95616
SMCP	ENSG00000163206	1	152848793	152858523	7	3	313467	0.54333	0.29345
IVL	ENSG00000163207	1	152879021	152885362	21	3	313467	-0.86812	0.80734
SPRR4	ENSG00000184148	1	152941142	152946050	11	4	313467	-1.7682	0.96149
SPRR1A	ENSG00000169474	1	152954557	152959289	25	4	313467	-0.39823	0.65477
SPRR3	ENSG00000163209	1	152972223	152977332	40	4	313467	-2.2394	0.98744
SPRR1B	ENSG00000169469	1	153001678	153006376	46	4	313467	-1.6859	0.95409
SPRR2D	ENSG00000163216	1	153011201	153016407	26	4	313467	-1.4674	0.92886
SPRR2A	ENSG00000241794	1	153027589	153032013	4	2	313467	-1.7413	0.95918
SPRR2B	ENSG00000196805	1	153041700	153115927	218	27	313467	-1.3033	0.90377
SPRR2E	ENSG00000203785	1	153064611	153080660	50	10	313467	-0.65753	0.74458
SPRR2F	ENSG00000244094	1	153083590	153087991	9	6	313467	-0.27468	0.60822
SPRR2G	ENSG00000159516	1	153121058	153125345	8	2	313467	-1.1932	0.88361
LELP1	ENSG00000203784	1	153173919	153178596	5	3	313467	1.4403	0.074896
PRR9	ENSG00000203783	1	153188060	153192793	10	2	313467	-0.48428	0.68591
LOR	ENSG00000203782	1	153230176	153235598	17	7	313467	0.90968	0.1815
PGLYRP3	ENSG00000159527	1	153269338	153285194	45	9	313467	-0.63273	0.73655
PGLYRP4	ENSG00000163218	1	153301596	153323316	113	10	313467	-1.2187	0.88852
S100A9	ENSG00000163220	1	153328330	153334503	7	5	313467	0.32685	0.37189
S100A12	ENSG00000163221	1	153345184	153350125	5	2	313467	-1.6889	0.95438
S100A8	ENSG00000143546	1	153361508	153365664	9	2	313467	0.9083	0.18186
S100A7A	ENSG00000184330	1	153387000	153396701	21	6	313467	0.43664	0.33119
S100A7L2	ENSG00000197364	1	153408534	153414425	13	6	313467	-0.24432	0.59651
S100A7	ENSG00000143556	1	153429220	153435177	10	4	313467	-0.60027	0.72584
S100A6	ENSG00000197956	1	153506075	153510720	10	3	313467	-0.083915	0.53344
S100A5	ENSG00000196420	1	153508623	153516241	13	5	313467	-0.048699	0.51942
S100A4	ENSG00000196154	1	153515089	153524612	37	5	313467	-1.9569	0.97482
S100A3	ENSG00000188015	1	153518805	153523848	26	5	313467	-1.9822	0.97627
S100A2	ENSG00000196754	1	153532584	153542366	15	5	313467	-0.54964	0.70872
S100A16	ENSG00000188643	1	153578362	153587621	12	6	313467	-0.50809	0.69431
S100A14	ENSG00000189334	1	153585731	153591462	10	3	313467	-0.88913	0.81303
S100A13	ENSG00000189171	1	153590263	153608568	47	11	313467	-0.2478	0.59786
S100A1	ENSG00000160678	1	153598402	153605513	16	6	313467	0.30032	0.38197
CHTOP	ENSG00000160679	1	153604525	153619782	39	9	313467	1.6115	0.053539
SNAPIN	ENSG00000143553	1	153629130	153635306	10	3	313467	-0.56314	0.71333
ILF2	ENSG00000143621	1	153633512	153645524	19	7	313467	-0.21807	0.58631
NPR1	ENSG00000169418	1	153649113	153667468	25	11	313467	-0.09399	0.53744
INTS3	ENSG00000143624	1	153698543	153747555	82	20	313467	-0.32242	0.62643
SLC27A3	ENSG00000143554	1	153744830	153753633	12	6	313467	-1.1075	0.86597
GATAD2B	ENSG00000143614	1	153776201	153897451	236	28	313467	-0.53143	0.70244
DENND4B	ENSG00000198837	1	153900977	153921172	31	9	313467	-0.82259	0.79463
CRTC2	ENSG00000160741	1	153919145	153933101	21	8	313467	0.28072	0.38946
SLC39A1	ENSG00000143570	1	153930575	153942188	21	9	313467	-0.37137	0.64482
CREB3L4	ENSG00000143578	1	153938010	153947839	15	5	313467	-0.19365	0.57677
JTB	ENSG00000143543	1	153945745	153952164	4	3	313467	-1.2658	0.8972
RAB13	ENSG00000143545	1	153953127	153960834	6	3	313467	-1.0064	0.84288
RPS27	ENSG00000177954	1	153961235	153965626	8	6	313467	0.58847	0.27811
NUP210L	ENSG00000143552	1	153964161	154129592	270	31	313467	-0.033175	0.51323
TPM3	ENSG00000143549	1	154126784	154169124	69	14	313467	-0.89799	0.81541
C1orf189	ENSG00000163263	1	154170848	154180809	6	4	313467	0.26962	0.39373
C1orf43	ENSG00000143612	1	154178182	154195104	25	9	313467	-1.0175	0.84553
UBAP2L	ENSG00000143569	1	154190655	154244986	100	19	313467	-0.52562	0.70043
HAX1	ENSG00000143575	1	154242987	154249351	8	4	313467	-1.2728	0.89846
AQP10	ENSG00000143595	1	154291566	154298801	24	7	313467	-0.50426	0.69296
ATP8B2	ENSG00000143515	1	154296029	154324783	69	13	313467	0.51731	0.30247
IL6R	ENSG00000160712	1	154375669	154442926	161	25	313467	-0.41519	0.661
SHE	ENSG00000169291	1	154441248	154476589	53	12	313467	-1.2205	0.88886
TDRD10	ENSG00000163239	1	154472695	154521623	182	17	313467	-1.1688	0.87875
UBE2Q1	ENSG00000160714	1	154520053	154533504	14	5	313467	-0.84516	0.80099
CHRNB2	ENSG00000160716	1	154538257	154553502	28	12	313467	-0.28267	0.61129
ADAR	ENSG00000160710	1	154553538	154602475	105	13	313467	0.75104	0.22631
AL606500.1	ENSG00000268141	1	154583067	154586190	6	3	313467	-0.86451	0.80635
KCNN3	ENSG00000143603	1	154668931	154844756	512	96	313467	-1.3697	0.91461
PMVK	ENSG00000163344	1	154896210	154911467	29	8	313467	-1.2256	0.88982
PBXIP1	ENSG00000163346	1	154915552	154930599	21	11	313467	-0.91341	0.81949
PYGO2	ENSG00000163348	1	154928502	154938329	10	7	313467	-1.5466	0.93902
SHC1	ENSG00000160691	1	154933774	154948871	20	9	313467	-0.30425	0.61953
CKS1B	ENSG00000173207	1	154945129	154952725	7	4	313467	-0.39957	0.65526
FLAD1	ENSG00000160688	1	154953814	154966587	19	6	313467	-1.4822	0.93086
LENEP	ENSG00000163352	1	154964062	154967791	4	3	313467	-1.0749	0.85879
ZBTB7B	ENSG00000160685	1	154973127	154991998	24	11	313467	0.35147	0.36262
DCST2	ENSG00000163354	1	154989996	155008257	38	11	313467	0.6483	0.2584
DCST1	ENSG00000163357	1	155004300	155024406	31	13	313467	1.0472	0.14751
ADAM15	ENSG00000143537	1	155021042	155036252	24	11	313467	1.0805	0.13996
EFNA4	ENSG00000243364	1	155034207	155043029	8	4	313467	-0.13646	0.55427
EFNA3	ENSG00000251246	1	155034224	155060283	43	12	313467	-0.57657	0.71789
EFNA3	ENSG00000143590	1	155034224	155061014	45	12	313467	-0.61263	0.72994
EFNA1	ENSG00000169242	1	155097936	155108333	19	8	313467	0.90145	0.18367
SLC50A1	ENSG00000169241	1	155105820	155112329	10	5	313467	0.060374	0.47593
DPM3	ENSG00000179085	1	155111367	155115071	8	5	313467	-1.9981	0.97715
KRTCAP2	ENSG00000163463	1	155140884	155147951	12	6	313467	0.0093302	0.49628
RP11-201K10.3	ENSG00000273088	1	155140885	155161748	36	14	313467	-0.66024	0.74545
TRIM46	ENSG00000163462	1	155143873	155158447	24	10	313467	-0.47205	0.68155
MUC1	ENSG00000185499	1	155157300	155164707	12	7	313467	-0.63853	0.73844
THBS3	ENSG00000169231	1	155164379	155180842	22	10	313467	-0.61529	0.73082
MTX1	ENSG00000173171	1	155176490	155184615	10	6	313467	-0.3345	0.631
GBA	ENSG00000177628	1	155203243	155216490	21	7	313467	-0.48798	0.68722
FAM189B	ENSG00000160767	1	155215996	155227274	25	4	313467	-0.53341	0.70313
SCAMP3	ENSG00000116521	1	155224770	155234221	18	7	313467	-0.67887	0.75139
CLK2	ENSG00000176444	1	155231659	155250282	28	7	313467	-0.45065	0.67388
HCN3	ENSG00000143630	1	155245374	155260639	30	7	313467	-0.79192	0.7858
PKLR	ENSG00000143627	1	155258630	155273225	22	7	313467	0.18714	0.42577
FDPS	ENSG00000160752	1	155276539	155291457	17	6	313467	-0.39888	0.65501
RUSC1	ENSG00000160753	1	155288687	155301905	6	5	313467	-0.51557	0.69692
ASH1L	ENSG00000116539	1	155304059	155534598	201	33	313467	-0.71346	0.76222
MSTO1	ENSG00000125459	1	155577979	155719153	160	30	313467	-0.54688	0.70777
YY1AP1	ENSG00000163374	1	155628237	155660791	36	14	313467	-0.81922	0.79367
DAP3	ENSG00000132676	1	155655751	155709801	75	18	313467	-0.37877	0.64757
GON4L	ENSG00000116580	1	155718508	155831191	182	22	313467	-0.15215	0.56046
SYT11	ENSG00000132718	1	155827300	155855990	39	12	313467	-0.23664	0.59353
RIT1	ENSG00000143622	1	155866599	155883195	36	9	313467	-0.65098	0.74247
KIAA0907	ENSG00000132680	1	155881834	155906191	37	9	313467	-1.0665	0.8569
RXFP4	ENSG00000173080	1	155909480	155913625	3	2	313467	-1.5163	0.93527
ARHGEF2	ENSG00000116584	1	155915630	155978861	95	17	313467	-0.084281	0.53358
SSR2	ENSG00000163479	1	155977839	155992750	25	10	313467	-0.22104	0.58747
UBQLN4	ENSG00000160803	1	156004092	156025585	33	13	313467	-1.1711	0.87923
LAMTOR2	ENSG00000116586	1	156022543	156029301	11	7	313467	-0.49237	0.68877
RAB25	ENSG00000132698	1	156028951	156041295	9	6	313467	0.0049559	0.49802
MEX3A	ENSG00000254726	1	156040804	156053789	20	10	313467	-0.94532	0.82775
LMNA	ENSG00000160789	1	156050364	156110880	158	21	313467	-0.064117	0.52556
SEMA4A	ENSG00000196189	1	156115157	156148543	61	15	313467	-0.92765	0.82321
SLC25A44	ENSG00000160785	1	156161880	156183587	38	9	313467	0.81258	0.20823
PMF1-BGLAP	ENSG00000260238	1	156180773	156214123	103	16	313467	0.75028	0.22654
PMF1	ENSG00000160783	1	156180784	156213874	102	15	313467	0.75734	0.22442
BGLAP	ENSG00000242252	1	156209753	156214112	6	3	313467	0.96284	0.16781
PAQR6	ENSG00000160781	1	156212206	156219881	12	7	313467	0.0148	0.4941
SMG5	ENSG00000198952	1	156218015	156254620	92	13	313467	-0.45052	0.67383
TMEM79	ENSG00000163472	1	156250726	156263976	25	5	313467	-0.56647	0.71446
C1orf85	ENSG00000198715	1	156258880	156267463	15	6	313467	-0.0034627	0.50138
VHLL	ENSG00000189030	1	156267415	156271428	12	4	313467	0.0031417	0.49875
CCT3	ENSG00000163468	1	156277759	156339664	136	17	313467	-0.92636	0.82287
TSACC	ENSG00000163467	1	156305105	156317786	24	9	313467	-0.66493	0.74695
RHBG	ENSG00000132677	1	156337003	156356011	61	14	313467	1.1114	0.1332
C1orf61	ENSG00000125462	1	156373042	156402493	33	11	313467	-1.1797	0.88094
MEF2D	ENSG00000116604	1	156432519	156472620	82	17	313467	-0.29109	0.61451
IQGAP3	ENSG00000183856	1	156494197	156544396	93	13	313467	-0.071954	0.52868
TTC24	ENSG00000187862	1	156547519	156557562	36	8	313467	0.0045004	0.4982
APOA1BP	ENSG00000163382	1	156559554	156565091	29	3	313467	-0.26334	0.60386
GPATCH4	ENSG00000160818	1	156563279	156573288	69	8	313467	-0.65644	0.74423
HAPLN2	ENSG00000132702	1	156587086	156596517	20	5	313467	0.14662	0.44171
BCAN	ENSG00000132692	1	156609182	156630324	36	14	313467	-1.2272	0.89013
NES	ENSG00000132688	1	156637555	156649189	21	5	313467	-0.1197	0.54764
CRABP2	ENSG00000143320	1	156668398	156677608	7	6	313467	0.81095	0.2087
ISG20L2	ENSG00000143319	1	156690683	156700591	21	10	313467	-0.46664	0.67962
RRNAD1	ENSG00000143303	1	156696234	156707752	23	9	313467	-0.87315	0.80871
MRPL24	ENSG00000143314	1	156706095	156713382	19	10	313467	-0.83066	0.79692
HDGF	ENSG00000143321	1	156710899	156738717	77	19	313467	-0.16155	0.56417
PRCC	ENSG00000143294	1	156718402	156771607	156	22	313467	-0.39011	0.65177
SH2D2A	ENSG00000027869	1	156775035	156788654	26	8	313467	-0.34367	0.63445
NTRK1	ENSG00000198400	1	156783432	156852642	154	29	313467	0.039432	0.48427
INSRR	ENSG00000027644	1	156808855	156830810	24	12	313467	0.52535	0.29967
PEAR1	ENSG00000187800	1	156861490	156887226	100	16	313467	0.29034	0.38578
LRRC71	ENSG00000160838	1	156888442	156903886	44	9	313467	-0.25201	0.59948
ARHGEF11	ENSG00000132694	1	156903632	157017162	267	28	313467	-0.086367	0.53441
ETV3L	ENSG00000253831	1	157060836	157071600	38	15	313467	0.45825	0.32339
ETV3	ENSG00000117036	1	157089983	157110266	22	9	313467	-0.72463	0.76566
FCRL5	ENSG00000143297	1	157482167	157524310	85	14	313467	1.8958	0.028992
FCRL4	ENSG00000163518	1	157542539	157569870	75	15	313467	-0.12278	0.54886
FCRL3	ENSG00000160856	1	157643111	157672647	60	12	313467	-1.5458	0.93892
FCRL2	ENSG00000132704	1	157714523	157748922	74	20	313467	-0.9287	0.82348
FCRL1	ENSG00000163534	1	157763193	157791895	80	15	313467	-0.1966	0.57793
CD5L	ENSG00000073754	1	157799704	157870046	229	27	313467	-1.2862	0.90081
KIRREL	ENSG00000183853	1	157961063	158071052	367	63	313467	1.6283	0.051729
CD1D	ENSG00000158473	1	158147737	158155686	13	3	313467	-1.176	0.88021
CD1A	ENSG00000158477	1	158221927	158229059	21	8	313467	0.50433	0.30702
CD1C	ENSG00000158481	1	158257576	158264420	8	6	313467	0.94717	0.17178
CD1B	ENSG00000158485	1	158296741	158303321	11	7	313467	2.4324	0.0075004
CD1E	ENSG00000158488	1	158321254	158328343	16	6	313467	1.3285	0.092006
OR10T2	ENSG00000186306	1	158367312	158371256	20	5	313467	0.79689	0.21276
OR10K2	ENSG00000180708	1	158388718	158392656	16	5	313467	-0.16012	0.56361
OR10K1	ENSG00000173285	1	158433272	158437344	13	6	313467	0.015325	0.49389
OR10R2	ENSG00000198965	1	158447668	158451675	12	5	313467	-0.06711	0.52675
OR6Y1	ENSG00000197532	1	158515918	158519895	13	7	313467	-0.48264	0.68532
OR6P1	ENSG00000186440	1	158531441	158535394	18	7	313467	-0.98368	0.83736
OR10X1	ENSG00000186400	1	158547709	158551689	11	4	313467	-0.81326	0.79197
OR10Z1	ENSG00000198967	1	158574229	158578170	14	6	313467	-1.0096	0.84367
SPTA1	ENSG00000163554	1	158579496	158658488	212	28	313467	-0.66879	0.74818
OR6K2	ENSG00000196171	1	158668369	158672486	10	5	313467	-0.65505	0.74378
OR6K3	ENSG00000203757	1	158685958	158689953	7	3	313467	-1.4785	0.93036
OR6K6	ENSG00000180433	1	158722510	158726681	10	4	313467	-0.068959	0.52749
OR6N1	ENSG00000197403	1	158734466	158738492	28	8	313467	1.0973	0.13625
OR6N2	ENSG00000188340	1	158745472	158749425	21	10	313467	0.55633	0.28899
MNDA	ENSG00000163563	1	158799107	158820296	57	14	313467	2.1186	0.017064
PYHIN1	ENSG00000163564	1	158898586	158947844	125	20	313467	-0.83734	0.7988
IFI16	ENSG00000163565	1	158967758	159025945	253	19	313467	-0.88015	0.81061
AIM2	ENSG00000163568	1	159031274	159118886	166	24	313467	-1.2098	0.88681
CADM3	ENSG00000162706	1	159139399	159174103	78	20	313467	0.81134	0.20859
DARC	ENSG00000213088	1	159171097	159177290	23	9	313467	0.48699	0.31313
FCER1A	ENSG00000179639	1	159257504	159279014	72	17	313467	1.4265	0.076856
OR10J3	ENSG00000196266	1	159282460	159286449	10	5	313467	0.61421	0.26954
OR10J1	ENSG00000196184	1	159407512	159411600	15	8	313467	-0.22107	0.58748
OR10J5	ENSG00000184155	1	159503793	159507842	8	5	313467	-0.11409	0.54542
APCS	ENSG00000132703	1	159555615	159559655	22	7	313467	-1.4586	0.92767
CRP	ENSG00000132693	1	159681079	159686379	10	5	313467	0.99001	0.16108
DUSP23	ENSG00000158716	1	159748722	159753333	17	6	313467	-0.12497	0.54973
FCRL6	ENSG00000181036	1	159768301	159787041	67	11	313467	-0.084258	0.53357
SLAMF8	ENSG00000158714	1	159794540	159808039	26	10	313467	0.48841	0.31263
C1orf204	ENSG00000188004	1	159803264	159827137	56	16	313467	0.19084	0.42433
VSIG8	ENSG00000243284	1	159823106	159834447	43	13	313467	0.054806	0.47815
RP11-190A12.7	ENSG00000256029	1	159826690	159844843	70	13	313467	0.43827	0.3306
CCDC19	ENSG00000213085	1	159841154	159871953	89	15	313467	0.75246	0.22589
AL590560.1	ENSG00000269620	1	159878884	159882159	4	3	313467	1.3386	0.090351
TAGLN2	ENSG00000158710	1	159886897	159897522	33	14	313467	0.6386	0.26154
IGSF9	ENSG00000085552	1	159895829	159917386	65	17	313467	-0.79519	0.78675
SLAMF9	ENSG00000162723	1	159920282	159926044	18	5	313467	0.2307	0.40877
PIGM	ENSG00000143315	1	159996462	160003783	12	5	313467	0.6204	0.2675
KCNJ10	ENSG00000177807	1	160006257	160042038	70	21	313467	2.163	0.015269
KCNJ9	ENSG00000162728	1	160049360	160061353	26	8	313467	2.0405	0.020651
IGSF8	ENSG00000162729	1	160060130	160070733	17	5	313467	2.0075	0.02235
ATP1A2	ENSG00000018625	1	160083549	160114381	107	23	313467	3.1374	0.00085224
ATP1A4	ENSG00000132681	1	160119360	160157767	136	32	313467	1.0597	0.14465
CASQ1	ENSG00000143318	1	160158285	160172676	31	13	313467	1.6584	0.048616
PEA15	ENSG00000162734	1	160173127	160186166	17	9	313467	0.1104	0.45605
DCAF8	ENSG00000132716	1	160184505	160256920	102	18	313467	0.25586	0.39903
DCAF8	ENSG00000258465	1	160186254	160256920	100	18	313467	0.2731	0.39239
PEX19	ENSG00000162735	1	160245602	160258138	17	7	313467	0.16662	0.43384
COPA	ENSG00000122218	1	160258063	160315190	92	20	313467	-0.10629	0.54232
NCSTN	ENSG00000162736	1	160311062	160329742	48	15	313467	-0.12774	0.55082
NHLH1	ENSG00000171786	1	160334857	160343638	17	7	313467	-0.42526	0.66468
VANGL2	ENSG00000162738	1	160368376	160399468	82	19	313467	-1.0324	0.84906
SLAMF6	ENSG00000162739	1	160453820	160495052	92	19	313467	-0.18949	0.57515
CD84	ENSG00000066294	1	160509885	160551306	145	17	313467	0.48299	0.31455
SLAMF1	ENSG00000117090	1	160576890	160619085	128	28	313467	-0.9281	0.82332
CD48	ENSG00000117091	1	160647536	160683641	156	24	313467	2.741	0.0030628
SLAMF7	ENSG00000026751	1	160707037	160725611	40	10	313467	0.1048	0.45827
LY9	ENSG00000122224	1	160763864	160799051	102	13	313467	0.050739	0.47977
CD244	ENSG00000122223	1	160798950	160834692	101	13	313467	-0.51828	0.69787
ITLN1	ENSG00000179914	1	160845329	160856960	43	5	313467	0.19374	0.42319
ITLN2	ENSG00000158764	1	160913815	160926589	37	13	313467	0.64388	0.25983
F11R	ENSG00000158769	1	160964001	160993138	91	14	313467	-0.97051	0.8341
RP11-544M22.13	ENSG00000270149	1	160966747	161010752	123	19	313467	-1.1172	0.86805
TSTD1	ENSG00000215845	1	161006421	161010780	11	6	313467	-0.14124	0.55616
USF1	ENSG00000158773	1	161008041	161017767	33	9	313467	1.111	0.13329
ARHGAP30	ENSG00000186517	1	161015736	161041760	59	16	313467	-0.48434	0.68593
AL591806.1	ENSG00000268154	1	161033655	161036943	4	3	313467	-0.13345	0.55308
PVRL4	ENSG00000143217	1	161039785	161061389	49	19	313467	-0.97224	0.83453
KLHDC9	ENSG00000162755	1	161066151	161071136	12	9	313467	0.73567	0.23097
PFDN2	ENSG00000143256	1	161069346	161089901	45	12	313467	0.25608	0.39895
NIT1	ENSG00000158793	1	161085876	161096235	11	6	313467	0.070902	0.47174
DEDD	ENSG00000158796	1	161089764	161104478	23	7	313467	0.57719	0.28191
UFC1	ENSG00000143222	1	161120566	161129646	18	6	313467	0.63895	0.26143
USP21	ENSG00000143258	1	161127240	161136513	11	8	313467	-0.082036	0.53269
PPOX	ENSG00000143224	1	161134200	161148803	26	10	313467	0.15958	0.4366
B4GALT3	ENSG00000158850	1	161140100	161149287	15	7	313467	0.13702	0.44551
ADAMTS4	ENSG00000158859	1	161153098	161170846	37	15	313467	-0.3765	0.64673
NDUFS2	ENSG00000158864	1	161164894	161185185	40	17	313467	-0.65427	0.74353
FCER1G	ENSG00000158869	1	161183024	161191489	26	11	313467	-1.0502	0.85319
AL590714.1	ENSG00000268387	1	161188160	161193296	21	8	313467	-0.4859	0.68648
APOA2	ENSG00000158874	1	161191082	161195421	17	6	313467	0.074178	0.47043
TOMM40L	ENSG00000158882	1	161193793	161201408	14	6	313467	-0.11455	0.5456
NR1I3	ENSG00000143257	1	161198456	161210092	39	12	313467	-0.32379	0.62695
PCP4L1	ENSG00000248485	1	161226517	161256240	135	23	313467	-1.1813	0.88126
MPZ	ENSG00000158887	1	161273525	161281762	20	9	313467	-0.14109	0.5561
SDHC	ENSG00000143252	1	161282047	161333984	288	17	313467	-0.27281	0.6075
C1orf192	ENSG00000188931	1	161333521	161339664	34	5	313467	0.54029	0.2945
FCGR2A	ENSG00000143226	1	161473220	161494803	71	18	313467	0.44165	0.32937
HSPA6	ENSG00000173110	1	161492036	161497681	24	8	313467	0.75971	0.22371
FCGR3A	ENSG00000203747	1	161510549	161602917	127	24	313467	0.39284	0.34722
FCGR2B	ENSG00000072694	1	161549101	161649444	134	25	313467	0.31901	0.37486
FCGR3B	ENSG00000162747	1	161591986	161603753	16	6	313467	0.95665	0.16937
FCRLA	ENSG00000132185	1	161674762	161685142	52	16	313467	-0.69171	0.75544
FCRLB	ENSG00000162746	1	161689353	161698933	46	12	313467	0.77565	0.21898
DUSP12	ENSG00000081721	1	161717548	161728028	42	10	313467	-0.75516	0.77492
ATF6	ENSG00000118217	1	161734084	161934860	626	36	313467	-0.82497	0.79531
OLFML2B	ENSG00000162745	1	161951982	161995644	136	27	313467	0.63245	0.26355
NOS1AP	ENSG00000198929	1	162037564	162354321	1228	89	313467	0.58332	0.27984
RP11-565P22.6	ENSG00000254706	1	162333197	162352905	73	26	313467	-0.93144	0.82419
C1orf226	ENSG00000239887	1	162334698	162357600	82	25	313467	-1.0806	0.86005
C1orf111	ENSG00000171722	1	162341993	162348660	26	14	313467	-1.3947	0.91845
SH2D1B	ENSG00000198574	1	162364056	162383928	70	11	313467	-1.3288	0.90804
UHMK1	ENSG00000152332	1	162465041	162500419	100	11	313467	1.2569	0.10439
UAP1	ENSG00000117143	1	162529323	162570627	80	20	313467	0.94077	0.17341
DDR2	ENSG00000162733	1	162599163	162758190	421	43	313467	0.50617	0.30637
HSD17B7	ENSG00000132196	1	162758492	162783607	56	20	313467	0.97375	0.16509
C1orf110	ENSG00000185860	1	162793248	162840605	233	31	313467	-0.81034	0.79113
RGS4	ENSG00000117152	1	163036565	163047592	22	10	313467	0.39112	0.34786
RGS5	ENSG00000143248	1	163079911	163293577	936	75	313467	0.39471	0.34653
NUF2	ENSG00000143228	1	163234366	163326554	465	41	313467	-0.97345	0.83483
PBX1	ENSG00000185630	1	164522821	164869533	891	117	313467	0.1338	0.44678
LMX1A	ENSG00000162761	1	165170104	165327952	548	70	313467	-1.1622	0.87743
RXRG	ENSG00000143171	1	165369159	165416433	208	31	313467	1.9223	0.027285
LRRC52	ENSG00000162763	1	165511244	165534198	103	16	313467	-0.36776	0.64347
MGST3	ENSG00000143198	1	165598098	165632033	165	26	313467	-0.40758	0.65821
ALDH9A1	ENSG00000143149	1	165630453	165670100	178	21	313467	-0.67926	0.75151
TMCO1	ENSG00000143183	1	165695032	165798992	204	33	313467	-0.085607	0.53411
UCK2	ENSG00000143179	1	165794768	165881855	154	29	313467	-0.35793	0.6398
FAM78B	ENSG00000188859	1	166025674	166138206	317	36	313467	0.27389	0.39209
AL626787.1	ENSG00000267884	1	166025679	166030709	21	8	313467	1.5995	0.054854
POGK	ENSG00000143157	1	166806681	166826581	42	11	313467	-0.90251	0.81661
TADA1	ENSG00000152382	1	166824747	166847564	77	15	313467	-1.2865	0.90087
ILDR2	ENSG00000143195	1	166881443	166946719	121	24	313467	-0.1254	0.5499
MAEL	ENSG00000143194	1	166956346	166992451	98	20	313467	-0.71382	0.76233
GPA33	ENSG00000143167	1	167021073	167061868	127	22	313467	0.9107	0.18123
DUSP27	ENSG00000198842	1	167061282	167099402	151	24	313467	0.4244	0.33564
POU2F1	ENSG00000143190	1	167188066	167397582	421	38	313467	-0.40505	0.65728
CD247	ENSG00000198821	1	167398877	167489847	301	59	313467	-0.70817	0.76058
CREG1	ENSG00000143162	1	167497914	167525004	127	24	313467	-0.54933	0.70861
RCSD1	ENSG00000198771	1	167597330	167676486	305	54	313467	-0.84521	0.801
MPZL1	ENSG00000197965	1	167688429	167762156	227	34	313467	0.23465	0.40724
ADCY10	ENSG00000143199	1	167777625	167885453	379	57	313467	0.57728	0.28188
MPC2	ENSG00000143158	1	167884967	167908278	32	9	313467	-0.5437	0.70668
DCAF6	ENSG00000143164	1	167903021	168046081	203	21	313467	-0.70429	0.75937
GPR161	ENSG00000143147	1	168052997	168108821	129	19	313467	-1.1196	0.86856
TIPRL	ENSG00000143155	1	168146171	168170950	79	10	313467	-2.2431	0.98756
SFT2D2	ENSG00000213064	1	168193176	168223263	52	12	313467	-1.0265	0.84768
TBX19	ENSG00000143178	1	168248278	168284664	97	20	313467	-0.66141	0.74583
XCL2	ENSG00000143185	1	168509003	168515235	35	9	313467	-0.76029	0.77646
XCL1	ENSG00000143184	1	168543711	168552315	31	8	313467	-1.9056	0.97165
DPT	ENSG00000143196	1	168663697	168700502	174	29	313467	0.080667	0.46785
ATP1B1	ENSG00000143153	1	169072935	169102960	130	26	313467	-1.1917	0.88331
NME7	ENSG00000143156	1	169100769	169339205	978	41	313467	-0.4625	0.67814
BLZF1	ENSG00000117475	1	169335208	169366778	108	16	313467	0.19829	0.42141
CCDC181	ENSG00000117477	1	169363108	169431907	228	24	313467	0.5811	0.28058
SLC19A2	ENSG00000117479	1	169432147	169457241	52	17	313467	1.3722	0.085005
F5	ENSG00000198734	1	169482404	169557826	328	32	313467	-0.3874	0.65077
SELP	ENSG00000174175	1	169557087	169601431	131	25	313467	-1.1463	0.87417
C1orf112	ENSG00000000460	1	169629245	169824221	994	53	313467	-1.7078	0.95616
SELL	ENSG00000188404	1	169658808	169682839	112	18	313467	-2.0226	0.97844
SELE	ENSG00000007908	1	169690781	169735846	341	22	313467	-1.4508	0.92659
METTL18	ENSG00000171806	1	169760670	169766107	21	8	313467	-1.0191	0.84591
SCYL3	ENSG00000000457	1	169817772	169865408	178	21	313467	0.29234	0.38501
KIFAP3	ENSG00000075945	1	169889467	170056349	551	28	313467	0.5709	0.28403
METTL11B	ENSG00000203740	1	170113142	170137931	77	17	313467	-1.3966	0.91873
GORAB	ENSG00000120370	1	170499270	170523587	40	16	313467	-1.0396	0.85075
PRRX1	ENSG00000116132	1	170629869	170709560	146	28	313467	-1.8206	0.96567
MROH9	ENSG00000117501	1	170902612	171034906	466	42	313467	-0.81303	0.7919
FMO3	ENSG00000007933	1	171058018	171087959	138	18	313467	-0.23083	0.59128
FMO6P	ENSG00000117507	1	171104879	171131707	123	15	313467	0.10084	0.45984
FMO2	ENSG00000094963	1	171152347	171182822	184	18	313467	0.90439	0.1829
FMO1	ENSG00000010932	1	171215638	171256117	123	24	313467	-0.23661	0.59352
FMO4	ENSG00000076258	1	171281347	171312223	47	12	313467	-1.294	0.90216
PRRC2C	ENSG00000117523	1	171452651	171563650	290	25	313467	-0.6196	0.73224
MYOC	ENSG00000034971	1	171603557	171623823	90	18	313467	-0.46704	0.67977
VAMP4	ENSG00000117533	1	171668300	171713387	132	17	313467	0.3316	0.37009
METTL13	ENSG00000010165	1	171748788	171784163	128	12	313467	-1.907	0.97174
DNM3	ENSG00000197959	1	171808621	172388606	1440	92	313467	0.04572	0.48177
PIGC	ENSG00000135845	1	172338329	172415230	191	29	313467	-0.60556	0.7276
C1orf105	ENSG00000180999	1	172387828	172438971	161	24	313467	-0.68406	0.75303
SUCO	ENSG00000094975	1	172499489	172581971	140	24	313467	-0.98305	0.83721
FASLG	ENSG00000117560	1	172626154	172637014	21	8	313467	-1.4951	0.93256
TNFSF18	ENSG00000120337	1	173008100	173022103	39	9	313467	1.4381	0.075207
TNFSF4	ENSG00000117586	1	173151873	173178452	69	13	313467	0.5881	0.27823
PRDX6	ENSG00000117592	1	173444405	173458946	24	11	313467	-1.1138	0.86732
SLC9C2	ENSG00000162753	1	173468603	173574233	267	24	313467	-1.254	0.89508
ANKRD45	ENSG00000183831	1	173577700	173641001	67	16	313467	-1.4882	0.93165
KLHL20	ENSG00000076321	1	173682080	173756840	99	19	313467	-2.2267	0.98702
CENPL	ENSG00000120334	1	173767688	173795858	34	9	313467	-0.16132	0.56408
DARS2	ENSG00000117593	1	173791641	173828684	43	12	313467	-1.3763	0.91564
ZBTB37	ENSG00000185278	1	173835220	173873687	113	19	313467	-2.1439	0.98398
SERPINC1	ENSG00000117601	1	173871947	173888516	31	7	313467	-0.9617	0.8319
RC3H1	ENSG00000135870	1	173899352	173993435	196	19	313467	-0.75318	0.77433
RABGAP1L	ENSG00000152061	1	174126548	174965445	2038	43	313467	0.53755	0.29544
GPR52	ENSG00000203737	1	174415212	174419683	6	5	313467	-0.64017	0.73897
CACYBP	ENSG00000116161	1	174966300	174981851	26	10	313467	-0.31079	0.62202
MRPS14	ENSG00000120333	1	174978925	174994561	33	11	313467	-0.53688	0.70432
TNN	ENSG00000120332	1	175034994	175118202	342	39	313467	0.24234	0.40426
KIAA0040	ENSG00000235750	1	175125123	175164135	129	18	313467	0.1409	0.44398
TNR	ENSG00000116147	1	175283330	175714906	1290	126	313467	0.77335	0.21966
RFWD2	ENSG00000143207	1	175912967	176178629	727	48	313467	1.408	0.079565
PAPPA2	ENSG00000116183	1	176430307	176815735	868	70	313467	-0.58735	0.72151
ASTN1	ENSG00000152092	1	176825438	177136109	772	77	313467	-0.28437	0.61194
BRINP2	ENSG00000198797	1	177138633	177252558	225	34	313467	0.075775	0.4698
SEC16B	ENSG00000120341	1	177892091	177955438	252	41	313467	-1.6585	0.9514
RASAL2	ENSG00000075391	1	178060864	178449644	666	48	313467	-0.25225	0.59958
TEX35	ENSG00000240021	1	178480212	178518734	106	14	313467	-0.62741	0.73481
C1orf220	ENSG00000213057	1	178509887	178519024	42	7	313467	-0.40503	0.65727
C1ORF220	ENSG00000184909	1	178509950	178518579	38	7	313467	-0.39433	0.65333
RALGPS2	ENSG00000116191	1	178692300	178890238	448	35	313467	-0.2564	0.60118
ANGPTL1	ENSG00000116194	1	178817840	178842187	51	14	313467	0.49475	0.31039
FAM20B	ENSG00000116199	1	178992939	179046697	188	20	313467	-1.3342	0.90893
TOR3A	ENSG00000186283	1	179048512	179068158	64	17	313467	-0.14863	0.55908
ABL2	ENSG00000143322	1	179067462	179200819	347	31	313467	-0.37258	0.64527
SOAT1	ENSG00000057252	1	179260925	179328815	313	29	313467	-0.3923	0.65258
AXDND1	ENSG00000162779	1	179332855	179524870	1277	35	313467	0.65869	0.25505
AL160286.1	ENSG00000269064	1	179442716	179459805	163	11	313467	0.037231	0.48515
NPHS2	ENSG00000116218	1	179518674	179547087	121	18	313467	0.17442	0.43077
TDRD5	ENSG00000162782	1	179558748	179661407	372	25	313467	-0.88757	0.81261
FAM163A	ENSG00000143340	1	179710298	179786333	238	33	313467	0.17663	0.4299
TOR1AIP2	ENSG00000169905	1	179808102	179848938	81	15	313467	0.94128	0.17328
IFRG15	ENSG00000258664	1	179832916	179836311	6	4	313467	1.5366	0.062198
TOR1AIP1	ENSG00000143337	1	179849177	179895135	128	18	313467	1.0973	0.13626
CEP350	ENSG00000135837	1	179921873	180085015	461	29	313467	1.2693	0.10217
QSOX1	ENSG00000116260	1	180121969	180174165	209	23	313467	0.92292	0.17803
LHX4	ENSG00000121454	1	180197421	180250380	228	42	313467	-0.1664	0.56608
ACBD6	ENSG00000135847	1	180243515	180474089	685	41	313467	-1.0328	0.84916
XPR1	ENSG00000143324	1	180599140	180860387	537	42	313467	1.1785	0.1193
KIAA1614	ENSG00000135835	1	180880290	180921750	114	33	313467	-1.0534	0.85392
AL162431.1	ENSG00000234237	1	180939695	180950868	19	6	313467	0.85306	0.19681
STX6	ENSG00000135823	1	180940861	180994047	102	17	313467	0.23545	0.40693
MR1	ENSG00000153029	1	181001067	181032074	110	25	313467	-1.43	0.92364
IER5	ENSG00000162783	1	181055638	181060977	15	7	313467	-1.5802	0.94297
CACNA1E	ENSG00000198216	1	181380238	181778219	1077	90	313467	-0.44915	0.67334
ZNF648	ENSG00000179930	1	182022705	182032847	23	7	313467	-0.3808	0.64833
GLUL	ENSG00000135821	1	182349839	182363341	51	10	313467	0.79928	0.21206
TEDDM1	ENSG00000203730	1	182366252	182371751	17	6	313467	1.1382	0.12751
RGSL1	ENSG00000121446	1	182417256	182530734	383	32	313467	1.6457	0.049913
RNASEL	ENSG00000135828	1	182541769	182560391	35	14	313467	0.09758	0.46113
RGS16	ENSG00000143333	1	182566758	182575543	13	5	313467	-0.52427	0.69995
RGS8	ENSG00000135824	1	182614239	182655711	116	18	313467	0.91473	0.18017
NPL	ENSG00000135838	1	182756428	182800519	76	13	313467	1.2029	0.11451
DHX9	ENSG00000135829	1	182806504	182857886	70	13	313467	1.1931	0.11641
SHCBP1L	ENSG00000157060	1	182868000	182924660	80	14	313467	0.64719	0.25875
LAMC1	ENSG00000135862	1	182990595	183115727	530	22	313467	0.29914	0.38242
LAMC2	ENSG00000058085	1	183153373	183215035	227	23	313467	0.60904	0.27125
NMNAT2	ENSG00000157064	1	183216372	183389737	478	42	313467	0.5588	0.28815
SMG7	ENSG00000116698	1	183439351	183568381	258	38	313467	0.51212	0.30429
NCF2	ENSG00000116701	1	183523698	183562011	106	23	313467	0.28089	0.3894
ARPC5	ENSG00000162704	1	183591401	183606892	102	7	313467	-0.021048	0.5084
RGL1	ENSG00000143344	1	183603220	183898665	936	61	313467	0.14871	0.44089
APOBEC4	ENSG00000173627	1	183614541	183624451	51	6	313467	-0.18623	0.57387
COLGALT2	ENSG00000198756	1	183897796	184008863	354	44	313467	-0.06526	0.52602
TSEN15	ENSG00000198860	1	184018811	184044346	34	10	313467	0.32638	0.37207
C1orf21	ENSG00000116667	1	184354192	184599154	652	54	313467	-0.69362	0.75604
EDEM3	ENSG00000116406	1	184658365	184726047	132	21	313467	-1.981	0.97621
FAM129A	ENSG00000135842	1	184758858	184945682	410	46	313467	-0.32474	0.62731
RNF2	ENSG00000121481	1	185012496	185072740	75	20	313467	-0.043568	0.51738
TRMT1L	ENSG00000121486	1	185086220	185128204	79	9	313467	0.7402	0.22959
SWT1	ENSG00000116668	1	185124212	185261897	163	23	313467	-1.1421	0.8733
IVNS1ABP	ENSG00000116679	1	185264520	185288461	29	12	313467	0.88581	0.18786
HMCN1	ENSG00000143341	1	185701683	186161085	689	57	313467	1.0291	0.15171
PRG4	ENSG00000116690	1	186263405	186284694	45	11	313467	-0.18825	0.57466
TPR	ENSG00000047410	1	186279784	186346825	168	20	313467	0.77004	0.22064
C1orf27	ENSG00000157181	1	186342890	186391510	110	21	313467	-0.1738	0.56899
AL596220.1	ENSG00000268662	1	186363123	186367908	7	4	313467	0.893	0.18593
OCLM	ENSG00000262180	1	186367704	186371587	13	7	313467	0.59159	0.27706
PDC	ENSG00000116703	1	186411698	186432254	34	8	313467	0.04371	0.48257
PTGS2	ENSG00000073756	1	186639923	186651559	31	11	313467	0.16672	0.4338
PLA2G4A	ENSG00000116711	1	186796085	186959113	564	57	313467	-1.1434	0.87356
BRINP3	ENSG00000162670	1	190065792	190448759	789	58	313467	1.1531	0.12444
RGS18	ENSG00000150681	1	192125587	192155945	50	16	313467	-0.37716	0.64697
RGS21	ENSG00000253148	1	192284122	192337415	145	22	313467	1.8819	0.029924
RGS1	ENSG00000090104	1	192542857	192550161	17	6	313467	-0.68934	0.7547
RGS13	ENSG00000127074	1	192603275	192630390	90	13	313467	0.35244	0.36225
RGS2	ENSG00000116741	1	192776169	192782403	13	5	313467	0.8477	0.1983
UCHL5	ENSG00000116750	1	192980380	193031237	88	17	313467	1.9182	0.027542
TROVE2	ENSG00000116747	1	193026552	193061907	71	15	313467	2.2164	0.013334
GLRX2	ENSG00000023572	1	193064598	193077244	30	11	313467	1.8743	0.030447
CDC73	ENSG00000134371	1	193089147	193224031	353	29	313467	1.57	0.058203
B3GALT2	ENSG00000162630	1	193147175	193157784	21	6	313467	1.2879	0.098894
KCNT2	ENSG00000162687	1	196193909	196580355	725	46	313467	0.66131	0.25421
CFH	ENSG00000000971	1	196619008	196717634	261	28	313467	-0.58382	0.72033
CFHR3	ENSG00000116785	1	196741925	196764203	2	2	313467	1.7576	0.039408
CFHR1	ENSG00000244414	1	196786887	196802319	3	3	313467	0.63393	0.26306
CFHR2	ENSG00000080910	1	196786898	196929356	319	34	313467	-0.076417	0.53046
CFHR4	ENSG00000134365	1	196817371	196889102	199	24	313467	0.11695	0.45345
CFHR5	ENSG00000134389	1	196944667	196979804	74	14	313467	1.2995	0.096882
F13B	ENSG00000143278	1	197007321	197038397	72	13	313467	-1.3591	0.91294
ASPM	ENSG00000066279	1	197052258	197117824	124	14	313467	-0.086677	0.53454
ZBTB41	ENSG00000177888	1	197121810	197171672	95	18	313467	-0.94556	0.82781
CRB1	ENSG00000134376	1	197168592	197448585	451	52	313467	1.3343	0.09106
DENND1B	ENSG00000213047	1	197472878	197746826	389	35	313467	1.4228	0.077398
C1orf53	ENSG00000203724	1	197869777	197877497	12	8	313467	-0.84042	0.79966
LHX9	ENSG00000143355	1	197879037	197905608	68	18	313467	0.20624	0.4183
NEK7	ENSG00000151414	1	198124093	198292550	600	38	313467	-1.1706	0.87912
ATP6V1G3	ENSG00000151418	1	198491352	198512075	41	12	313467	1.0442	0.1482
PTPRC	ENSG00000081237	1	198605801	198727545	356	38	313467	-0.046456	0.51853
NR5A2	ENSG00000116833	1	199994730	200147552	560	71	313467	-1.104	0.86519
ZNF281	ENSG00000162702	1	200373068	200381184	7	3	313467	-0.8241	0.79506
KIF14	ENSG00000118193	1	200519628	200591862	257	28	313467	0.33944	0.36714
DDX59	ENSG00000118197	1	200592024	200641097	183	23	313467	-0.48007	0.68441
CAMSAP2	ENSG00000118200	1	200706686	200830832	344	35	313467	0.86995	0.19216
GPR25	ENSG00000170128	1	200840083	200844306	17	8	313467	-0.59176	0.723
C1orf106	ENSG00000163362	1	200858176	200885863	90	23	313467	0.38209	0.3512
KIF21B	ENSG00000116852	1	200937520	200994828	141	19	313467	-0.53578	0.70395
CACNA1S	ENSG00000081248	1	201007642	201083694	254	49	313467	-0.24708	0.59758
ASCL5	ENSG00000232237	1	201082081	201098312	53	14	313467	0.9914	0.16074
TMEM9	ENSG00000116857	1	201102900	201142702	141	27	313467	-0.07245	0.52888
IGFN1	ENSG00000163395	1	201157953	201199080	169	33	313467	-0.55542	0.7107
PKP1	ENSG00000081277	1	201250580	201303121	227	23	313467	0.71675	0.23676
TNNT2	ENSG00000118194	1	201327136	201348890	99	17	313467	0.4753	0.31728
LAD1	ENSG00000159166	1	201341372	201370736	114	23	313467	0.4208	0.33695
TNNI1	ENSG00000159173	1	201372625	201400994	51	18	313467	0.75031	0.22653
PHLDA3	ENSG00000174307	1	201433620	201440365	20	8	313467	-0.19649	0.57789
CSRP1	ENSG00000159176	1	201451658	201480584	121	22	313467	-0.68637	0.75376
AC096677.1	ENSG00000269690	1	201590013	201593738	4	2	313467	-0.29506	0.61603
NAV1	ENSG00000134369	1	201590411	201797102	486	64	313467	-0.34808	0.63611
IPO9	ENSG00000198700	1	201796269	201854422	110	21	313467	-1.8525	0.96802
SHISA4	ENSG00000198892	1	201855808	201862434	14	7	313467	-1.277	0.8992
LMOD1	ENSG00000163431	1	201864580	201917715	134	27	313467	-1.0966	0.86358
TIMM17A	ENSG00000134375	1	201922619	201940789	50	12	313467	0.68781	0.24579
RNPEP	ENSG00000176393	1	201949500	201976275	148	23	313467	1.2378	0.10789
ELF3	ENSG00000163435	1	201975073	201987316	37	13	313467	0.79753	0.21257
GPR37L1	ENSG00000170075	1	202089986	202103720	50	14	313467	0.50892	0.3054
ARL8A	ENSG00000143862	1	202101532	202115869	24	9	313467	-1.2407	0.89264
PTPN7	ENSG00000143851	1	202115141	202132716	44	21	313467	-0.41308	0.66023
LGR6	ENSG00000133067	1	202161029	202289909	315	43	313467	-1.5156	0.93519
UBE2T	ENSG00000077152	1	202299785	202313108	17	8	313467	0.80454	0.21054
PPP1R12B	ENSG00000077157	1	202315827	202562834	342	32	313467	1.1771	0.11958
SYT2	ENSG00000143858	1	202558724	202681545	304	45	313467	-0.38983	0.65167
KDM5B	ENSG00000117139	1	202695526	202780598	256	25	313467	-0.7367	0.76935
RP11-480I12.4	ENSG00000184774	1	202787394	202797353	39	6	313467	-1.1604	0.87705
RABIF	ENSG00000183155	1	202847085	202860263	40	9	313467	-1.3096	0.90484
KLHL12	ENSG00000117153	1	202859228	202899764	96	11	313467	-2.0584	0.98022
ADIPOR1	ENSG00000159346	1	202908951	202929700	64	13	313467	0.16131	0.43592
CYB5R1	ENSG00000159348	1	202929997	202938408	17	6	313467	0.79333	0.21379
TMEM183A	ENSG00000163444	1	202974514	202994976	43	14	313467	-0.94809	0.82846
PPFIA4	ENSG00000143847	1	202993626	203048868	190	34	313467	1.3408	0.089989
MYOG	ENSG00000122180	1	203051260	203057164	6	4	313467	0.29575	0.38371
ADORA1	ENSG00000163485	1	203057782	203137533	176	27	313467	0.069365	0.47235
MYBPH	ENSG00000133055	1	203135939	203146941	34	12	313467	-1.1071	0.86588
CHI3L1	ENSG00000133048	1	203147059	203157877	39	10	313467	0.071165	0.47163
CHIT1	ENSG00000133063	1	203180955	203244769	198	34	313467	-0.65013	0.74219
BTG2	ENSG00000159388	1	203272619	203279730	17	7	313467	-0.082817	0.533
FMOD	ENSG00000122176	1	203308756	203322617	50	11	313467	1.2077	0.11359
PRELP	ENSG00000188783	1	203442956	203461480	68	14	313467	-0.38787	0.65094
OPTC	ENSG00000188770	1	203461271	203478992	71	13	313467	-0.4218	0.66342
ATP2B4	ENSG00000058668	1	203593689	203714209	288	40	313467	0.15414	0.43875
LAX1	ENSG00000122188	1	203732304	203746361	46	8	313467	-0.82269	0.79466
ZC3H11A	ENSG00000058673	1	203762782	203824252	195	16	313467	-0.45561	0.67567
ZBED6	ENSG00000257315	1	203763437	203770686	19	4	313467	-0.0059213	0.50236
SNRPE	ENSG00000182004	1	203828731	203840678	55	8	313467	-0.98945	0.83878
SOX13	ENSG00000143842	1	204040243	204097863	162	43	313467	0.097531	0.46115
ETNK2	ENSG00000143845	1	204099190	204123307	56	22	313467	0.46495	0.32098
REN	ENSG00000143839	1	204122944	204137465	54	14	313467	0.36702	0.3568
KISS1	ENSG00000170498	1	204158469	204167614	43	11	313467	1.5189	0.064389
GOLT1A	ENSG00000174567	1	204166288	204185220	45	14	313467	1.5011	0.066662
PLEKHA6	ENSG00000143850	1	204186979	204348793	536	52	313467	-0.90819	0.81811
PPP1R15B	ENSG00000158615	1	204371515	204382919	21	7	313467	-0.075894	0.53025
PIK3C2B	ENSG00000133056	1	204390756	204465852	196	22	313467	0.63859	0.26154
MDM4	ENSG00000198625	1	204483511	204543871	145	17	313467	1.091	0.13764
LRRN2	ENSG00000170382	1	204585298	204656861	192	31	313467	0.36105	0.35903
NFASC	ENSG00000163531	1	204795779	204992950	606	67	313467	0.14599	0.44196
CNTN2	ENSG00000184144	1	205010325	205048627	157	23	313467	0.21755	0.41389
TMEM81	ENSG00000174529	1	205051258	205055645	23	7	313467	1.2346	0.10849
RBBP5	ENSG00000117222	1	205054270	205093143	124	17	313467	0.70974	0.23893
DSTYK	ENSG00000133059	1	205110632	205182727	192	20	313467	-0.12393	0.54932
TMCC2	ENSG00000133069	1	205195304	205243471	144	21	313467	0.24656	0.40262
NUAK2	ENSG00000163545	1	205270187	205292883	71	17	313467	-0.51971	0.69837
KLHDC8A	ENSG00000162873	1	205304220	205328218	121	20	313467	-0.21221	0.58403
LEMD1	ENSG00000186007	1	205349506	205427082	239	33	313467	-0.51077	0.69524
CDK18	ENSG00000117266	1	205471723	205502921	140	35	313467	-0.81139	0.79143
MFSD4	ENSG00000174514	1	205536013	205573046	150	28	313467	-0.66433	0.74676
ELK4	ENSG00000158711	1	205576071	205603090	74	15	313467	1.2562	0.10453
SLC45A3	ENSG00000158715	1	205625979	205651587	79	21	313467	-0.84201	0.80011
AC119673.1	ENSG00000268313	1	205680497	205685153	9	6	313467	-0.89981	0.81589
NUCKS1	ENSG00000069275	1	205680947	205721404	98	21	313467	-1.0186	0.8458
RAB7L1	ENSG00000117280	1	205736114	205746588	45	11	313467	-0.2599	0.60253
SLC41A1	ENSG00000133065	1	205757221	205784876	74	20	313467	-0.30295	0.61904
PM20D1	ENSG00000162877	1	205796150	205821260	66	21	313467	-0.34428	0.63468
SLC26A9	ENSG00000174502	1	205881176	205914588	136	24	313467	-1.542	0.93846
FAM72A	ENSG00000196550	1	206134916	206156151	2	2	313467	0.43681	0.33112
AVPR1B	ENSG00000198049	1	206221976	206232639	43	7	313467	-0.098562	0.53926
C1orf186	ENSG00000196533	1	206237872	206290647	74	14	313467	-0.38345	0.64931
CTSE	ENSG00000196188	1	206315459	206333104	26	5	313467	2.1117	0.017355
SRGAP2	ENSG00000163486	1	206514200	206638783	218	18	313467	-0.89754	0.81528
IKBKE	ENSG00000143466	1	206641791	206671223	99	25	313467	0.34241	0.36602
C1orf147	ENSG00000162888	1	206663449	206673061	37	10	313467	0.65695	0.25561
RASSF5	ENSG00000136653	1	206678879	206763616	212	30	313467	1.5322	0.062737
EIF2D	ENSG00000143486	1	206743620	206787904	125	21	313467	1.8242	0.03406
DYRK3	ENSG00000143479	1	206806881	206858764	142	22	313467	0.054421	0.4783
MAPKAPK2	ENSG00000162889	1	206856289	206908628	138	23	313467	-0.76147	0.77681
IL10	ENSG00000136634	1	206939947	206947839	24	8	313467	-0.37881	0.64758
IL19	ENSG00000142224	1	206970215	207017324	134	26	313467	-0.19165	0.57599
IL20	ENSG00000162891	1	207036699	207043568	11	7	313467	0.051903	0.4793
IL24	ENSG00000162892	1	207068788	207078484	23	6	313467	-0.90358	0.81689
FAIM3	ENSG00000162894	1	207076731	207098592	40	10	313467	-0.43365	0.66773
PIGR	ENSG00000162896	1	207100863	207121811	43	11	313467	-0.56958	0.71552
FCAMR	ENSG00000162897	1	207130310	207145970	39	7	313467	-1.2915	0.90173
C1orf116	ENSG00000182795	1	207190866	207208101	17	11	313467	-0.1843	0.57311
YOD1	ENSG00000180667	1	207216194	207228325	17	7	313467	-0.39047	0.65191
PFKFB2	ENSG00000123836	1	207220801	207255369	56	15	313467	-0.17543	0.56963
C4BPB	ENSG00000123843	1	207260187	207274338	25	8	313467	0.70826	0.23939
C4BPA	ENSG00000123838	1	207275607	207319317	121	23	313467	-0.89086	0.8135
CD55	ENSG00000196352	1	207492853	207535311	96	17	313467	1.2157	0.11206
CR2	ENSG00000117322	1	207625575	207664240	91	20	313467	1.5962	0.055221
CR1	ENSG00000203710	1	207667492	207814992	292	33	313467	1.893	0.029177
CR1L	ENSG00000197721	1	207816458	207912761	446	38	313467	0.61373	0.2697
CD46	ENSG00000117335	1	207923402	207969858	109	18	313467	0.056487	0.47748
CD34	ENSG00000174059	1	208056594	208086747	104	21	313467	-0.74073	0.77057
PLXNA2	ENSG00000076356	1	208194587	208419665	652	78	313467	2.1725	0.01491
CAMK1G	ENSG00000008118	1	209755062	209788283	123	22	313467	0.97616	0.16449
LAMB3	ENSG00000196878	1	209787215	209827811	155	28	313467	-0.22779	0.5901
G0S2	ENSG00000123689	1	209846765	209850733	11	5	313467	-0.15323	0.56089
HSD11B1	ENSG00000117594	1	209857510	209909295	101	17	313467	0.30883	0.37873
TRAF3IP3	ENSG00000009790	1	209927377	209956668	105	16	313467	0.93197	0.17567
C1orf74	ENSG00000162757	1	209954661	209959904	10	5	313467	0.96214	0.16799
IRF6	ENSG00000117595	1	209958036	209981465	84	11	313467	0.57801	0.28163
DIEXF	ENSG00000117597	1	209999352	210031910	142	19	313467	-0.321	0.62589
SYT14	ENSG00000143469	1	210109538	210338636	433	36	313467	0.33211	0.3699
SERTAD4	ENSG00000082497	1	210404144	210420976	19	9	313467	-1.059	0.8552
HHAT	ENSG00000054392	1	210499596	210850638	1469	122	313467	0.57734	0.28186
KCNH1	ENSG00000143473	1	210855555	211309457	1595	117	313467	0.85903	0.19516
RCOR3	ENSG00000117625	1	211429719	211490727	227	26	313467	0.23732	0.4062
TRAF5	ENSG00000082512	1	211497957	211549288	129	23	313467	0.82471	0.20477
RD3	ENSG00000198570	1	211648864	211668259	71	20	313467	1.4459	0.074107
SLC30A1	ENSG00000170385	1	211743910	211754084	22	7	313467	2.0628	0.019566
NEK2	ENSG00000117650	1	211835114	211850960	46	12	313467	-0.18689	0.57413
LPGAT1	ENSG00000123684	1	211915799	212006114	345	33	313467	0.21562	0.41464
INTS7	ENSG00000143493	1	212112741	212210884	395	35	313467	1.5907	0.055833
DTL	ENSG00000143476	1	212206919	212281742	292	34	313467	2.1119	0.017346
PPP2R5A	ENSG00000066027	1	212456879	212536200	216	28	313467	-1.2285	0.89037
TMEM206	ENSG00000065600	1	212536273	212590243	158	29	313467	-1.258	0.89581
NENF	ENSG00000117691	1	212604229	212620714	59	12	313467	0.10191	0.45941
ATF3	ENSG00000162772	1	212736676	212795119	236	39	313467	0.20153	0.42014
FAM71A	ENSG00000162771	1	212795789	212801120	19	10	313467	0.77823	0.21822
BATF3	ENSG00000123685	1	212858760	212875327	65	18	313467	0.76873	0.22103
NSL1	ENSG00000117697	1	212898495	212967124	355	22	313467	0.97515	0.16474
TATDN3	ENSG00000203705	1	212963170	212990968	147	14	313467	0.58956	0.27774
C1orf227	ENSG00000185523	1	213002483	213022991	115	17	313467	0.42578	0.33513
FLVCR1	ENSG00000162769	1	213029597	213073705	284	21	313467	-0.32193	0.62625
VASH2	ENSG00000143494	1	213121862	213166379	138	25	313467	-0.11522	0.54586
ANGEL2	ENSG00000174606	1	213164524	213191168	41	11	313467	0.8792	0.18965
RPS6KC1	ENSG00000136643	1	213222589	213449116	321	32	313467	0.38023	0.35189
PROX1	ENSG00000117707	1	214154524	214215595	158	25	313467	-0.85186	0.80285
SMYD2	ENSG00000143499	1	214452445	214511474	219	28	313467	-1.4568	0.92742
PTPN14	ENSG00000152104	1	214521039	214727792	833	81	313467	0.46795	0.31991
CENPF	ENSG00000117724	1	214774538	214838931	234	26	313467	-1.3407	0.90998
KCNK2	ENSG00000082482	1	215177118	215411436	785	55	313467	-1.1855	0.88208
KCTD3	ENSG00000136636	1	215738735	215796149	29	13	313467	0.63888	0.26145
USH2A	ENSG00000042781	1	215795236	216598738	2421	193	313467	0.93517	0.17485
ESRRG	ENSG00000196482	1	216675588	217313097	2191	181	313467	-0.99993	0.84133
GPATCH2	ENSG00000092978	1	217599334	217806424	561	65	313467	0.17528	0.43043
SPATA17	ENSG00000162814	1	217802666	218046038	797	59	313467	1.1818	0.11864
RRP15	ENSG00000067533	1	218456629	218512325	96	12	313467	-0.2498	0.59863
TGFB2	ENSG00000092969	1	218517577	218618961	194	36	313467	1.2734	0.10144
C1orf143	ENSG00000228208	1	218681438	218700320	70	7	313467	0.64201	0.26043
LYPLAL1	ENSG00000143353	1	219345186	219387207	72	15	313467	0.25565	0.39911
SLC30A10	ENSG00000196660	1	219857769	220133989	1003	52	313467	0.28704	0.38704
EPRS	ENSG00000136628	1	220140943	220222000	312	20	313467	-0.34278	0.63412
BPNT1	ENSG00000162813	1	220229824	220265804	89	20	313467	-0.5761	0.71773
IARS2	ENSG00000067704	1	220265444	220322380	126	21	313467	-1.2162	0.88804
RAB3GAP2	ENSG00000118873	1	220320635	220447796	282	31	313467	-0.4411	0.67043
AC096644.1	ENSG00000224867	1	220602286	220610023	40	7	313467	-0.35495	0.63869
MARK1	ENSG00000116141	1	220699568	220838803	289	28	313467	-1.3519	0.9118
C1orf115	ENSG00000162817	1	220861187	220873499	47	13	313467	0.019722	0.49213
2002-03-01	ENSG00000117791	1	220919567	220959150	120	17	313467	0.67883	0.24862
2001-03-01	ENSG00000186205	1	220958101	220988735	111	27	313467	-0.39135	0.65223
HLX	ENSG00000136630	1	221049699	221059401	30	10	313467	0.46789	0.31993
DUSP10	ENSG00000143507	1	221873766	221917518	87	23	313467	0.90287	0.1833
HHIPL2	ENSG00000143512	1	222694602	222723445	121	15	313467	-0.43191	0.6671
TAF1A	ENSG00000143498	1	222730244	222765275	98	16	313467	0.05476	0.47816
MIA3	ENSG00000154305	1	222789428	222842354	141	20	313467	3.0578	0.001115
AIDA	ENSG00000186063	1	222840355	222888552	92	22	313467	3.1924	0.00070538
BROX	ENSG00000162819	1	222883895	222909538	39	14	313467	3.0284	0.0012291
FAM177B	ENSG00000197520	1	222908549	222925147	25	8	313467	3.3398	0.00041925
DISP1	ENSG00000154309	1	222986406	223180337	642	53	313467	1.3699	0.085364
TLR5	ENSG00000187554	1	223281748	223318624	114	17	313467	-0.56046	0.71242
SUSD4	ENSG00000143502	1	223393161	223539544	345	37	313467	-0.74989	0.77334
C1orf65	ENSG00000178395	1	223564715	223569812	14	4	313467	-0.61227	0.72982
CAPN8	ENSG00000203697	1	223710349	223855436	304	36	313467	-0.56841	0.71512
CAPN2	ENSG00000162909	1	223887295	223964720	255	24	313467	0.84514	0.19902
TP53BP2	ENSG00000143514	1	223966601	224035674	163	19	313467	0.61441	0.26947
AC138393.1	ENSG00000269358	1	224214760	224218371	5	1	313467	0.14042	0.44416
FBXO28	ENSG00000143756	1	224299789	224350749	145	20	313467	0.37761	0.35286
DEGS1	ENSG00000143753	1	224361458	224382143	62	11	313467	-0.43253	0.66732
NVL	ENSG00000143748	1	224414036	224520089	218	30	313467	0.5283	0.29865
CNIH4	ENSG00000143771	1	224542552	224568161	48	13	313467	1.5256	0.063549
WDR26	ENSG00000162923	1	224571845	224626735	90	16	313467	-0.1657	0.5658
CNIH3	ENSG00000143786	1	224620362	224929251	841	68	313467	0.89391	0.18569
DNAH14	ENSG00000185842	1	225081964	225587996	1837	61	313467	1.6475	0.049728
LBR	ENSG00000143815	1	225588204	225618627	77	19	313467	-0.31571	0.62389
AC092811.1	ENSG00000203691	1	225598404	225603040	13	6	313467	0.10992	0.45624
ENAH	ENSG00000154380	1	225673537	225842844	416	32	313467	-1.4545	0.9271
SRP9	ENSG00000143742	1	225963531	225979168	51	14	313467	-0.4804	0.68453
EPHX1	ENSG00000143819	1	225995794	226034260	141	36	313467	0.37737	0.35295
TMEM63A	ENSG00000196187	1	226032237	226072069	147	20	313467	-0.23543	0.59306
LEFTY1	ENSG00000243709	1	226072982	226101082	101	18	313467	-0.64463	0.74042
RP4-559A3.7	ENSG00000255835	1	226073396	226113978	126	23	313467	-0.97519	0.83527
PYCR2	ENSG00000143811	1	226106578	226113978	16	9	313467	-2.2594	0.98807
LEFTY2	ENSG00000143768	1	226123298	226131189	14	7	313467	-1.828	0.96623
SDE2	ENSG00000143751	1	226169403	226189032	26	9	313467	-0.15944	0.56334
H3F3A	ENSG00000163041	1	226247552	226260702	20	9	313467	-0.2218	0.58777
ACBD3	ENSG00000182827	1	226331380	226376431	105	18	313467	-1.059	0.85521
MIXL1	ENSG00000185155	1	226409319	226415755	9	4	313467	2.6018	0.0046369
LIN9	ENSG00000183814	1	226417850	226499570	151	27	313467	1.5153	0.064854
PARP1	ENSG00000143799	1	226547392	226597780	148	19	313467	0.82157	0.20566
C1orf95	ENSG00000203685	1	226734501	226797915	200	34	313467	-0.94255	0.82704
ITPKB	ENSG00000143772	1	226818391	226929024	206	39	313467	0.14018	0.44426
PSEN2	ENSG00000143801	1	227055885	227084806	80	14	313467	0.27257	0.39259
ADCK3	ENSG00000163050	1	227083237	227176246	240	47	313467	1.486	0.068641
CDC42BPA	ENSG00000143776	1	227176566	227508175	1914	51	313467	-0.48894	0.68756
ZNF678	ENSG00000181450	1	227749244	227866144	302	28	313467	-0.86293	0.80591
SNAP47	ENSG00000143740	1	227914240	227969927	148	24	313467	0.066734	0.4734
JMJD4	ENSG00000081692	1	227917126	227925112	19	8	313467	-0.65185	0.74275
PRSS38	ENSG00000185888	1	228001394	228035171	129	24	313467	-1.2245	0.88962
WNT9A	ENSG00000143816	1	228105357	228137599	92	17	313467	0.071946	0.47132
WNT3A	ENSG00000154342	1	228192752	228249961	110	20	313467	-0.64934	0.74194
ARF1	ENSG00000143761	1	228268361	228287912	29	9	313467	-0.69545	0.75661
C1orf35	ENSG00000143793	1	228287427	228295112	11	6	313467	-0.31737	0.62452
MRPL55	ENSG00000162910	1	228293380	228299013	4	3	313467	0.62219	0.26691
GUK1	ENSG00000143774	1	228325663	228337685	17	7	313467	0.25229	0.40041
GJC2	ENSG00000198835	1	228335553	228348527	17	7	313467	1.2397	0.10754
IBA57-AS1	ENSG00000203684	1	228350787	228355213	7	5	313467	-0.11027	0.5439
IBA57	ENSG00000181873	1	228351516	228370958	23	7	313467	0.32964	0.37084
C1orf145	ENSG00000162913	1	228390207	228403365	32	8	313467	0.14192	0.44357
OBSCN	ENSG00000154358	1	228393831	228567577	517	42	313467	-0.71168	0.76167
TRIM11	ENSG00000154370	1	228580374	228596541	31	8	313467	-1.229	0.89046
TRIM17	ENSG00000162931	1	228594641	228606562	18	6	313467	-0.68709	0.75399
HIST3H3	ENSG00000168148	1	228611546	228615026	15	4	313467	-1.0421	0.85133
HIST3H2BB	ENSG00000196890	1	228643808	228647259	6	4	313467	-1.1253	0.86976
HIST3H2A	ENSG00000181218	1	228644065	228647560	6	4	313467	-1.1253	0.86976
RNF187	ENSG00000168159	1	228672762	228684467	33	10	313467	-2.2579	0.98802
RHOU	ENSG00000116574	1	228868824	228883416	55	9	313467	0.49799	0.30924
TMEM78	ENSG00000177800	1	229383383	229388557	9	4	313467	-1.4025	0.91961
RAB4A	ENSG00000168118	1	229404822	229442641	87	13	313467	2.0681	0.019314
SPHAR	ENSG00000213029	1	229438129	229442248	10	6	313467	0.7866	0.21576
CCSAP	ENSG00000154429	1	229455758	229481041	58	13	313467	1.4327	0.075966
ACTA1	ENSG00000143632	1	229565992	229571845	12	5	313467	-0.95539	0.83031
NUP133	ENSG00000069248	1	229576045	229646103	162	17	313467	-0.61047	0.72923
ABCB10	ENSG00000135776	1	229651329	229696442	82	18	313467	-0.43598	0.66858
TAF5L	ENSG00000135801	1	229727858	229763794	95	18	313467	-1.4566	0.92739
URB2	ENSG00000135763	1	229759981	229796946	83	13	313467	-1.6154	0.94688
GALNT2	ENSG00000143641	1	230191536	230418870	874	98	313467	-0.49315	0.68905
PGBD5	ENSG00000177614	1	230456392	230563475	419	55	313467	-0.18967	0.57522
COG2	ENSG00000135775	1	230776235	230830728	203	34	313467	0.83934	0.20064
AGT	ENSG00000135744	1	230837269	230852043	75	20	313467	0.88743	0.18742
CAPN9	ENSG00000135773	1	230881130	230938749	291	38	313467	0.29408	0.38435
C1orf198	ENSG00000119280	1	230971865	231007335	108	24	313467	0.42923	0.33388
TTC13	ENSG00000143643	1	231040989	231116621	305	31	313467	0.45089	0.32603
ARV1	ENSG00000173409	1	231112727	231137341	84	15	313467	-1.012	0.84424
FAM89A	ENSG00000182118	1	231153704	231177992	131	29	313467	-0.18673	0.57406
TRIM67	ENSG00000119283	1	231295858	231358302	212	35	313467	0.16935	0.43276
C1orf131	ENSG00000143633	1	231358509	231378933	53	15	313467	-0.34314	0.63425
GNPAT	ENSG00000116906	1	231374953	231414719	102	16	313467	0.44795	0.32709
EXOC8	ENSG00000116903	1	231467480	231475598	16	4	313467	-1.1214	0.86894
SPRTN	ENSG00000010072	1	231470850	231491769	45	7	313467	-1.3118	0.90521
EGLN1	ENSG00000135766	1	231498497	231562790	319	16	313467	0.060766	0.47577
TSNAX	ENSG00000116918	1	231662399	231703270	61	19	313467	1.7253	0.042233
TSNAX-DISC1	ENSG00000270106	1	231662399	231955990	677	84	313467	1.0676	0.14286
DISC1	ENSG00000162946	1	231760561	232178018	1178	128	313467	0.7599	0.22366
SIPA1L2	ENSG00000116991	1	232532711	232699304	488	53	313467	-0.56346	0.71344
MAP10	ENSG00000212916	1	232938643	232947092	18	5	313467	2.1159	0.017178
NTPCR	ENSG00000135778	1	233084351	233120628	97	16	313467	1.1157	0.13227
PCNXL2	ENSG00000135749	1	233118181	233433459	1167	83	313467	0.2557	0.39909
MLK4	ENSG00000143674	1	233461514	233521894	245	28	313467	1.9179	0.027563
KCNK1	ENSG00000135750	1	233747750	233809258	181	39	313467	-0.31373	0.62314
SLC35F3	ENSG00000183780	1	234038679	234461262	1516	129	313467	-0.056695	0.52261
COA6	ENSG00000168275	1	234507202	234520795	57	8	313467	-0.24636	0.5973
TARBP1	ENSG00000059588	1	234526059	234616849	472	55	313467	-0.26677	0.60518
IRF2BP2	ENSG00000168264	1	234739015	234747271	18	7	313467	1.5722	0.057953
TOMM20	ENSG00000173726	1	235271651	235294251	64	9	313467	-0.060483	0.52411
RBM34	ENSG00000188739	1	235293498	235326772	81	13	313467	0.015641	0.49376
ARID4B	ENSG00000054267	1	235293949	235493534	531	33	313467	-1.0514	0.85346
GGPS1	ENSG00000152904	1	235488665	235508847	53	12	313467	-1.2382	0.89218
TBCE	ENSG00000116957	1	235528675	235613283	291	28	313467	-1.8888	0.97054
B3GALNT2	ENSG00000162885	1	235612238	235669781	156	17	313467	-0.37822	0.64737
GNG4	ENSG00000168243	1	235709987	235816054	348	42	313467	-0.37465	0.64604
LYST	ENSG00000143669	1	235823341	236048940	317	30	313467	-0.75987	0.77633
NID1	ENSG00000116962	1	236138130	236230462	256	32	313467	-1.6408	0.94958
GPR137B	ENSG00000077585	1	236303832	236386165	255	26	313467	-0.56369	0.71352
ERO1LB	ENSG00000086619	1	236377855	236447319	420	27	313467	-0.022961	0.50916
EDARADD	ENSG00000186197	1	236509562	236649214	617	63	313467	-1.3436	0.91046
LGALS8	ENSG00000116977	1	236679300	236717281	266	18	313467	-0.61502	0.73073
HEATR1	ENSG00000119285	1	236711305	236769804	375	21	313467	-0.3738	0.64572
ACTN2	ENSG00000077522	1	236847754	236928931	306	41	313467	0.035428	0.48587
MTR	ENSG00000116984	1	236956610	237068281	324	25	313467	-2.1267	0.98328
MT1HL1	ENSG00000244020	1	237166403	237169718	13	5	313467	-0.22009	0.5871
RYR2	ENSG00000198626	1	237203505	237998288	2848	227	313467	1.3588	0.087101
ZP4	ENSG00000116996	1	238044705	238056094	50	13	313467	0.30298	0.38095
MTRNR2L11	ENSG00000270188	1	238106024	238110575	22	5	313467	0.34666	0.36442
CHRM3	ENSG00000133019	1	239547865	240079750	1383	111	313467	-0.44261	0.67098
FMN2	ENSG00000155816	1	240175648	240639489	1772	123	313467	0.40568	0.34249
AL646016.1	ENSG00000268365	1	240628183	240645504	48	11	313467	2.3103	0.010435
GREM2	ENSG00000180875	1	240651873	240777449	350	70	313467	1.7201	0.042703
RGS7	ENSG00000182901	1	240930554	241522530	2062	177	313467	0.59898	0.27459
FH	ENSG00000091483	1	241659903	241685061	43	12	313467	-0.072469	0.52889
KMO	ENSG00000117009	1	241693434	241759944	218	41	313467	0.22623	0.41051
OPN3	ENSG00000054277	1	241752404	241842678	262	51	313467	0.33361	0.36934
CHML	ENSG00000203668	1	241791155	241801232	31	12	313467	-0.46266	0.6782
WDR64	ENSG00000162843	1	241813580	241966435	571	62	313467	0.1149	0.45426
EXO1	ENSG00000174371	1	242009269	242059450	256	27	313467	-0.15186	0.56035
MAP1LC3C	ENSG00000197769	1	242157792	242164375	21	8	313467	-1.227	0.89009
PLD5	ENSG00000180287	1	242245288	242689998	1835	121	313467	0.41661	0.33848
CEP170	ENSG00000143702	1	243286730	243420650	216	26	313467	1.0766	0.14084
AC092782.1	ENSG00000269795	1	243386058	243396911	29	8	313467	1.2735	0.10143
SDCCAG8	ENSG00000054282	1	243417320	243664394	457	50	313467	0.16447	0.43468
AKT3	ENSG00000117020	1	243650535	244016381	559	43	313467	0.9531	0.17027
ZBTB18	ENSG00000179456	1	244212585	244221778	6	5	313467	0.16466	0.43461
AL590483.1	ENSG00000268146	1	244225632	244232211	10	4	313467	-0.98245	0.83706
C1orf100	ENSG00000173728	1	244513937	244553965	136	19	313467	-0.31051	0.62191
ADSS	ENSG00000035687	1	244570796	244617436	129	22	313467	-1.0959	0.86343
C1orf101	ENSG00000179397	1	244615679	244805479	614	43	313467	0.11538	0.45407
DESI2	ENSG00000121644	1	244814237	244873335	140	23	313467	-0.46072	0.6775
COX20	ENSG00000203667	1	244996624	245009359	31	6	313467	0.31904	0.37485
HNRNPU	ENSG00000153187	1	245013468	245029844	23	8	313467	0.29476	0.38409
EFCAB2	ENSG00000203666	1	245131007	245291466	451	35	313467	-0.61805	0.73173
RP11-156E8.1	ENSG00000272195	1	245131652	245136390	19	4	313467	-0.48561	0.68638
KIF26B	ENSG00000162849	1	245316287	245873733	2147	220	313467	0.41968	0.33736
SMYD3	ENSG00000185420	1	245911642	246672614	3478	146	313467	-0.83333	0.79767
TFB2M	ENSG00000162851	1	246702862	246731626	178	25	313467	0.73451	0.23132
CNST	ENSG00000162852	1	246727746	246832886	327	39	313467	2.1202	0.016994
SCCPDH	ENSG00000143653	1	246885349	246932439	167	21	313467	-0.19931	0.57899
AHCTF1	ENSG00000153207	1	247001400	247097280	236	32	313467	-0.92248	0.82186
ZNF695	ENSG00000197472	1	247107849	247173395	253	32	313467	1.5918	0.055719
ZNF670	ENSG00000135747	1	247107849	247244113	676	50	313467	1.2552	0.1047
ZNF669	ENSG00000188295	1	247262264	247269674	27	8	313467	-0.47097	0.68117
C1orf229	ENSG00000221953	1	247272462	247277719	21	7	313467	-1.7366	0.95877
ZNF124	ENSG00000196418	1	247284277	247337318	207	23	313467	-0.25103	0.59911
ZNF496	ENSG00000162714	1	247459714	247497148	105	19	313467	-0.079097	0.53152
NLRP3	ENSG00000162711	1	247577458	247613410	173	35	313467	0.21084	0.41651
OR2B11	ENSG00000177535	1	247613255	247617308	42	14	313467	0.6748	0.2499
GCSAML	ENSG00000169224	1	247668360	247741992	260	44	313467	-0.48	0.68439
OR2C3	ENSG00000196242	1	247692434	247699141	26	9	313467	-0.33105	0.6297
OR2G2	ENSG00000177489	1	247749662	247753615	18	10	313467	1.1822	0.11857
OR2G3	ENSG00000177476	1	247766856	247770838	9	6	313467	1.1999	0.11508
OR13G1	ENSG00000197437	1	247834320	247838365	23	4	313467	1.0157	0.15489
OR6F1	ENSG00000169214	1	247874045	247878105	17	7	313467	0.061003	0.47568
OR14A2	ENSG00000241128	1	247885401	247889345	8	3	313467	1.1597	0.12308
OR14K1	ENSG00000153230	1	247899917	247903861	10	4	313467	0.37694	0.35311
OR1C1	ENSG00000221888	1	247919676	247923982	15	4	313467	-0.025374	0.51012
OR14A16	ENSG00000196772	1	247977102	247981031	26	5	313467	-0.14741	0.55859
OR11L1	ENSG00000197591	1	248003199	248007254	17	4	313467	-0.23847	0.59424
TRIM58	ENSG00000162722	1	248018501	248042507	108	23	313467	0.22705	0.41019
OR2W3	ENSG00000238243	1	248029277	248061449	167	29	313467	-0.55017	0.7089
OR2T8	ENSG00000177462	1	248082320	248086258	21	5	313467	0.20822	0.41753
OR2AJ1	ENSG00000177275	1	248095071	248099057	9	4	313467	1.6209	0.05252
OR2L13	ENSG00000196071	1	248098493	248265224	592	39	313467	-0.25881	0.60211
OR2L8	ENSG00000196936	1	248110160	248114098	30	4	313467	0.59833	0.27481
OR2AK2	ENSG00000187080	1	248126535	248130641	18	7	313467	0.76591	0.22186
OR2L5	ENSG00000197454	1	248183250	248187188	8	3	313467	-0.064063	0.52554
OR2L2	ENSG00000203663	1	248199474	248203607	4	1	313467	0.31811	0.3752
[truncated: 17,834 more rows]

## Sheet: ST-1c (ID 1031)
Suppl. Table 1c: MAGMA gene analysis results
Frequency of friend/family visits (UKB ID: 1031)
GENE_NAME	ENSEMBL_ID	CHR	START	STOP	NSNPS	NPARAM	N	ZSTAT	P
SAMD11	ENSG00000187634	1	858260	880955	63	15	313467	0.87632	0.19043
AL645608.1	ENSG00000268179	1	860264	868445	29	7	313467	1.2123	0.11269
NOC2L	ENSG00000188976	1	878584	896689	59	11	313467	-0.17369	0.56895
KLHL17	ENSG00000187961	1	893967	902095	31	7	313467	0.75222	0.22596
PLEKHN1	ENSG00000187583	1	899877	912245	47	17	313467	1.3758	0.084435
C1orf170	ENSG00000187642	1	909579	919497	32	8	313467	-0.31539	0.62377
HES4	ENSG00000188290	1	933342	937552	17	5	313467	-0.5797	0.71894
ISG15	ENSG00000187608	1	946803	950920	15	4	313467	1.1918	0.11666
AGRN	ENSG00000188157	1	953503	992496	113	17	313467	0.9812	0.16325
RNF223	ENSG00000237330	1	1005346	1011687	18	7	313467	0.52682	0.29916
C1orf159	ENSG00000131591	1	1016198	1053741	130	16	313467	0.79867	0.21224
TTLL10	ENSG00000162571	1	1107264	1134315	172	22	313467	1.6293	0.05162
TNFRSF18	ENSG00000186891	1	1137888	1144071	20	5	313467	2.3225	0.010102
TNFRSF4	ENSG00000186827	1	1145706	1151518	19	6	313467	1.8084	0.035274
SDF4	ENSG00000078808	1	1151288	1169411	111	10	313467	1.5211	0.064116
B3GALT6	ENSG00000176022	1	1165629	1171421	25	6	313467	1.6817	0.046317
FAM132A	ENSG00000184163	1	1176826	1184102	25	6	313467	1.1549	0.12407
UBE2J2	ENSG00000160087	1	1188289	1211265	71	13	313467	0.63507	0.26269
SCNN1D	ENSG00000162572	1	1213816	1228409	60	17	313467	1.2227	0.11073
ACAP3	ENSG00000131584	1	1226756	1246989	63	13	313467	0.79907	0.21213
PUSL1	ENSG00000169972	1	1241947	1248057	13	6	313467	-1.113	0.86715
CPSF3L	ENSG00000127054	1	1245965	1262071	25	7	313467	-0.85155	0.80277
GLTPD1	ENSG00000224051	1	1258136	1265277	19	6	313467	-0.80064	0.78833
TAS1R3	ENSG00000169962	1	1264694	1271686	24	8	313467	-0.9518	0.8294
DVL1	ENSG00000107404	1	1269656	1286730	50	10	313467	-1.3723	0.91501
MXRA8	ENSG00000162576	1	1287069	1299157	50	8	313467	-1.1337	0.87154
AURKAIP1	ENSG00000175756	1	1308110	1312875	24	7	313467	0.063378	0.47473
CCNL2	ENSG00000221978	1	1320091	1336708	36	9	313467	-0.247	0.59755
RP4-758J18.2	ENSG00000224870	1	1332902	1338426	17	6	313467	-0.47732	0.68343
MRPL20	ENSG00000242485	1	1336288	1344693	28	8	313467	0.17954	0.42876
ANKRD65	ENSG00000235098	1	1352800	1359149	24	5	313467	-0.83467	0.79805
TMEM88B	ENSG00000205116	1	1359508	1364167	21	6	313467	-0.79229	0.7859
VWA1	ENSG00000179403	1	1368241	1379262	12	4	313467	0.60551	0.27242
ATAD3C	ENSG00000215915	1	1383069	1406538	22	4	313467	0.5766	0.2821
ATAD3B	ENSG00000160072	1	1405143	1434228	43	7	313467	-0.85233	0.80299
ATAD3A	ENSG00000197785	1	1445531	1471067	77	11	313467	1.3324	0.091367
TMEM240	ENSG00000205090	1	1469554	1477833	11	5	313467	1.624	0.052191
SSU72	ENSG00000160075	1	1476053	1512249	107	10	313467	1.0532	0.14612
AL645728.1	ENSG00000215014	1	1508355	1512373	14	3	313467	0.90314	0.18323
C1orf233	ENSG00000228594	1	1532392	1537476	4	2	313467	0.77276	0.21983
MIB2	ENSG00000197530	1	1548795	1566990	27	6	313467	0.97165	0.16561
MMP23B	ENSG00000189409	1	1565474	1571639	1	1	313467	1.4869	0.068517
CDK11B	ENSG00000248333	1	1569603	1592473	29	4	313467	0.48038	0.31548
SLC35E2B	ENSG00000189339	1	1591939	1626167	34	8	313467	0.046253	0.48155
CDK11A	ENSG00000008128	1	1633169	1657766	39	3	313467	1.1375	0.12767
SLC35E2	ENSG00000215790	1	1655277	1679431	10	4	313467	0.94549	0.1722
NADK	ENSG00000008130	1	1681671	1713896	76	13	313467	-1.5769	0.94259
GNB1	ENSG00000078369	1	1715729	1824495	162	21	313467	-2.3172	0.98975
CALML6	ENSG00000169885	1	1844266	1849735	20	5	313467	-1.1055	0.86553
TMEM52	ENSG00000178821	1	1848029	1852712	17	5	313467	-0.81167	0.79151
C1orf222	ENSG00000142609	1	1852396	1937276	300	24	313467	-1.0666	0.85693
GABRD	ENSG00000187730	1	1948780	1963192	17	3	313467	0.3671	0.35677
PRKCZ	ENSG00000067606	1	1979909	2117834	431	44	313467	-0.3118	0.6224
C1orf86	ENSG00000162585	1	2114903	2146159	59	17	313467	-0.6675	0.74777
AL590822.2	ENSG00000269554	1	2119237	2124179	8	6	313467	0.088448	0.46476
AL590822.1	ENSG00000203301	1	2142360	2147620	12	7	313467	-0.042105	0.51679
SKI	ENSG00000157933	1	2158134	2242558	217	41	313467	0.38691	0.34941
MORN1	ENSG00000116151	1	2251692	2325146	313	50	313467	2.659	0.003919
AL589739.1	ENSG00000269753	1	2256581	2260042	17	7	313467	1.7344	0.041428
RER1	ENSG00000157916	1	2321267	2337883	45	15	313467	0.86047	0.19476
PEX10	ENSG00000157911	1	2335236	2347236	30	11	313467	1.4816	0.069219
PLCH2	ENSG00000149527	1	2355419	2437969	237	44	313467	0.96512	0.16724
PANK4	ENSG00000157881	1	2438972	2460039	49	11	313467	0.43619	0.33135
HES5	ENSG00000197921	1	2459184	2463684	9	6	313467	-0.48672	0.68677
TNFRSF14	ENSG00000157873	1	2485078	2497821	28	7	313467	-1.3718	0.91493
FAM213B	ENSG00000157870	1	2515930	2523908	24	7	313467	-0.90172	0.8164
MMEL1	ENSG00000142606	1	2521078	2566481	190	18	313467	-1.2141	0.88764
TTC34	ENSG00000215912	1	2566415	2720286	323	30	313467	-1.5092	0.93438
ACTRT2	ENSG00000169717	1	2936046	2940465	14	2	313467	0.42349	0.33597
PRDM16	ENSG00000142611	1	2983732	3356185	1230	151	313467	1.1277	0.12973
ARHGEF16	ENSG00000130762	1	3368990	3398677	96	13	313467	-1.3239	0.90724
MEGF6	ENSG00000162591	1	3405484	3530059	444	72	313467	-2.1911	0.98578
TPRG1L	ENSG00000158109	1	3539566	3547691	28	9	313467	1.2006	0.11494
WRAP73	ENSG00000116213	1	3546331	3571325	60	16	313467	-0.89917	0.81572
TP73	ENSG00000078900	1	3567084	3653765	291	50	313467	-0.0058818	0.50235
CCDC27	ENSG00000162592	1	3666962	3689209	70	16	313467	-0.25074	0.59899
SMIM1	ENSG00000235169	1	3687352	3693546	29	11	313467	-0.29794	0.61712
LRRC47	ENSG00000130764	1	3695784	3715068	95	17	313467	-0.32726	0.62827
CEP104	ENSG00000116198	1	3727645	3775778	331	24	313467	0.24704	0.40244
DFFB	ENSG00000169598	1	3771845	3802993	168	27	313467	-0.011515	0.50459
C1orf174	ENSG00000198912	1	3804689	3818857	67	13	313467	-1.5467	0.93904
AJAP1	ENSG00000196581	1	4712792	4853594	709	99	313467	0.26056	0.39722
NPHP4	ENSG00000131697	1	5921871	6054533	446	40	313467	-1.6244	0.94786
KCNAB2	ENSG00000069424	1	6049526	6162253	314	59	313467	0.47747	0.31652
AL035406.1	ENSG00000268332	1	6099630	6103399	17	10	313467	-0.65205	0.74282
CHD5	ENSG00000116254	1	6160853	6242183	313	43	313467	0.72852	0.23315
RPL22	ENSG00000116251	1	6240329	6271449	73	15	313467	0.93631	0.17456
RNF207	ENSG00000158286	1	6263535	6282359	47	10	313467	1.4136	0.078744
ICMT	ENSG00000116237	1	6280253	6298032	41	9	313467	0.81232	0.2083
HES3	ENSG00000173673	1	6302252	6306638	9	5	313467	-0.77142	0.77977
GPR153	ENSG00000158292	1	6306406	6323035	36	6	313467	-0.7777	0.78163
ACOT7	ENSG00000097021	1	6323329	6456451	436	34	313467	-0.20547	0.5814
HES2	ENSG00000069812	1	6471478	6486730	56	9	313467	0.70545	0.24027
ESPN	ENSG00000187017	1	6482848	6522430	126	15	313467	1.0463	0.14771
TNFRSF25	ENSG00000215788	1	6520211	6528255	21	7	313467	1.5444	0.061243
PLEKHG5	ENSG00000171680	1	6525152	6582121	146	25	313467	0.52597	0.29946
NOL9	ENSG00000162408	1	6580407	6616595	132	7	313467	0.58774	0.27835
TAS1R1	ENSG00000173662	1	6613241	6640817	51	12	313467	1.3235	0.092836
ZBTB48	ENSG00000204859	1	6638061	6650340	15	8	313467	-1.2309	0.89082
KLHL21	ENSG00000162413	1	6649784	6676667	56	18	313467	-0.64595	0.74084
PHF13	ENSG00000116273	1	6671745	6685093	26	7	313467	-1.2206	0.88888
THAP3	ENSG00000041988	1	6682926	6696646	38	9	313467	-0.72103	0.76455
DNAJC11	ENSG00000007923	1	6693228	6763984	165	24	313467	-1.2324	0.89111
CAMTA1	ENSG00000171735	1	6843384	7830766	2836	261	313467	0.2316	0.40843
VAMP3	ENSG00000049245	1	7829329	7842492	45	12	313467	-1.2812	0.89993
PER3	ENSG00000049246	1	7842380	7906237	259	29	313467	-1.6596	0.9515
UTS2	ENSG00000049247	1	7902143	7915572	65	19	313467	-0.58958	0.72226
TNFRSF9	ENSG00000049249	1	7978907	8002926	54	12	313467	0.39146	0.34773
PARK7	ENSG00000116288	1	8012351	8046565	74	16	313467	0.054213	0.47838
ERRFI1	ENSG00000116285	1	8063464	8088368	40	9	313467	0.63371	0.26314
SLC45A1	ENSG00000162426	1	8375886	8405227	95	21	313467	2.1061	0.017597
RERE	ENSG00000142599	1	8411457	8879702	805	57	313467	2.5617	0.0052076
ENO1	ENSG00000074800	1	8920061	8941308	37	8	313467	-0.55797	0.71157
CA6	ENSG00000131686	1	9003926	9036151	123	28	313467	0.03398	0.48645
SLC2A7	ENSG00000197241	1	9062359	9088404	74	23	313467	-1.3225	0.90699
SLC2A5	ENSG00000142583	1	9094166	9150537	211	30	313467	-2.2499	0.98777
GPR157	ENSG00000180758	1	9159364	9191229	82	15	313467	-1.9597	0.97498
H6PD	ENSG00000049239	1	9292834	9332396	109	23	313467	-1.0441	0.85177
SPSB1	ENSG00000171621	1	9350939	9430591	348	65	313467	0.96162	0.16812
SLC25A33	ENSG00000171612	1	9597541	9646237	67	14	313467	0.16008	0.43641
TMEM201	ENSG00000188807	1	9646932	9675935	39	9	313467	1.3787	0.084001
PIK3CD	ENSG00000171608	1	9709790	9790172	154	32	313467	0.49591	0.30998
C1orf200	ENSG00000179840	1	9711668	9716644	17	4	313467	-1.2646	0.89699
CLSTN1	ENSG00000171603	1	9788084	9886584	149	23	313467	0.22963	0.40919
CTNNBIP1	ENSG00000178585	1	9907334	9972394	71	17	313467	-0.43045	0.66657
LZIC	ENSG00000162441	1	9981173	10005465	63	13	313467	1.2611	0.10363
NMNAT1	ENSG00000173614	1	10001486	10046559	96	17	313467	1.0319	0.15106
RBP7	ENSG00000162444	1	10055264	10077078	49	8	313467	0.64847	0.25834
UBE4B	ENSG00000130939	1	10090890	10242297	352	33	313467	0.89809	0.18457
KIF1B	ENSG00000054523	1	10268863	10442661	633	35	313467	0.48578	0.31356
PGD	ENSG00000142657	1	10456649	10481201	57	11	313467	-0.3376	0.63217
APITD1	ENSG00000175279	1	10488159	10513210	78	12	313467	-1.3379	0.90954
APITD1-CORT	ENSG00000251503	1	10488159	10513210	78	12	313467	-1.3379	0.90954
CORT	ENSG00000241563	1	10507776	10512959	17	6	313467	-1.4756	0.92997
DFFA	ENSG00000160049	1	10515579	10534583	22	5	313467	-1.2976	0.90278
PEX14	ENSG00000142655	1	10530345	10691815	402	40	313467	-0.04223	0.51684
CASZ1	ENSG00000130940	1	10695661	10858707	413	76	313467	-0.58229	0.71981
C1orf127	ENSG00000175262	1	11005528	11044094	131	20	313467	-1.2198	0.88874
TARDBP	ENSG00000120948	1	11070414	11086796	43	7	313467	-0.9763	0.83554
MASP2	ENSG00000009724	1	11085580	11109290	64	12	313467	-0.93376	0.82479
SRM	ENSG00000116649	1	11113641	11122081	15	5	313467	-0.98788	0.83839
EXOSC10	ENSG00000171824	1	11125675	11161938	120	11	313467	-1.057	0.85474
MTOR	ENSG00000198793	1	11165592	11324564	374	24	313467	-0.33463	0.63105
ANGPTL7	ENSG00000171819	1	11247398	11257038	21	5	313467	-0.77783	0.78166
UBIAD1	ENSG00000120942	1	11331263	11357106	43	11	313467	0.82271	0.20534
PTCHD2	ENSG00000204624	1	11537223	11598641	162	20	313467	0.96074	0.16834
FBXO2	ENSG00000116661	1	11707424	11717842	17	8	313467	-0.71912	0.76397
FBXO44	ENSG00000132879	1	11712432	11724384	30	9	313467	-0.070003	0.5279
FBXO6	ENSG00000116663	1	11722181	11735411	50	13	313467	-0.21876	0.58658
MAD2L2	ENSG00000116670	1	11733537	11753707	60	15	313467	-0.47862	0.6839
DRAXIN	ENSG00000162490	1	11749786	11786914	84	18	313467	-0.82705	0.7959
AGTRAP	ENSG00000177674	1	11794141	11815859	53	9	313467	0.43236	0.33274
C1orf167	ENSG00000215910	1	11819844	11850642	165	14	313467	-0.14838	0.55898
MTHFR	ENSG00000177000	1	11844780	11868977	108	15	313467	0.21443	0.41511
CLCN6	ENSG00000011021	1	11864207	11904201	231	16	313467	0.43146	0.33307
NPPA	ENSG00000175206	1	11904766	11910402	28	8	313467	1.097	0.13632
NPPB	ENSG00000120937	1	11916521	11920988	7	4	313467	-0.39548	0.65376
KIAA2013	ENSG00000116685	1	11978648	11988485	26	8	313467	-1.195	0.88395
PLOD1	ENSG00000083444	1	11992262	12036595	123	13	313467	-1.3954	0.91855
MFN2	ENSG00000116688	1	12038238	12074571	97	11	313467	-0.60733	0.72818
MIIP	ENSG00000116691	1	12077523	12093102	23	6	313467	0.069983	0.4721
TNFRSF8	ENSG00000120949	1	12121434	12205264	173	34	313467	-1.013	0.84448
TNFRSF1B	ENSG00000028137	1	12225060	12270285	127	18	313467	0.59862	0.27471
VPS13D	ENSG00000048707	1	12288124	12573099	555	43	313467	-0.15498	0.56158
DHRS3	ENSG00000162496	1	12626939	12679737	182	37	313467	0.81607	0.20723
AADACL4	ENSG00000204518	1	12702566	12728097	62	9	313467	1.2564	0.10449
AADACL3	ENSG00000188984	1	12774118	12789726	57	10	313467	-0.30733	0.6207
C1orf158	ENSG00000157330	1	12804163	12824847	67	11	313467	-1.2337	0.89134
PRAMEF12	ENSG00000116726	1	12832984	12839049	20	5	313467	-2.0918	0.98177
PRAMEF1	ENSG00000116721	1	12849546	12857777	17	4	313467	-0.95344	0.82982
HNRNPCL1	ENSG00000179172	1	12906261	12910578	32	4	313467	-0.73232	0.76801
PRAMEF2	ENSG00000120952	1	12914941	12922764	56	9	313467	-0.98157	0.83684
PRAMEF4	ENSG00000243073	1	12938045	12948025	1	1	313467	-1.3192	0.90646
PRAMEF6	ENSG00000232423	1	12997181	13119751	3	1	313467	0.58199	0.28029
WI2-3308P17.2	ENSG00000239810	1	13051394	13054998	3	1	313467	0.58199	0.28029
PRAMEF9	ENSG00000204501	1	13419176	13429191	1	1	313467	0.81866	0.20649
PRAMEF18	ENSG00000204491	1	13473689	13479522	4	1	313467	0.39466	0.34655
PRAMEF16	ENSG00000204488	1	13493254	13499260	1	1	313467	-0.58004	0.71906
LRRC38	ENSG00000162494	1	13800445	13842543	158	36	313467	-1.0061	0.84282
PDPN	ENSG00000162493	1	13907960	13945452	116	26	313467	0.24276	0.4041
PRDM2	ENSG00000116731	1	14024693	14152574	415	43	313467	-1.7746	0.96202
KAZN	ENSG00000189337	1	14923200	15445539	1895	221	313467	0.67182	0.25085
TMEM51	ENSG00000171729	1	15477028	15547976	384	36	313467	-0.17515	0.56952
C1orf195	ENSG00000204464	1	15489840	15499813	39	10	313467	0.44436	0.32839
FHAD1	ENSG00000142621	1	15571768	15727779	479	54	313467	-0.45647	0.67597
EFHD2	ENSG00000142634	1	15734391	15757839	63	22	313467	-0.52627	0.70065
CTRC	ENSG00000162438	1	15762935	15776737	25	9	313467	0.40704	0.34199
CELA2A	ENSG00000142615	1	15781223	15799586	78	16	313467	-1.004	0.84231
CELA2B	ENSG00000215704	1	15790404	15818895	98	18	313467	-1.5638	0.94107
CASP9	ENSG00000132906	1	15816327	15855029	170	16	313467	-0.83705	0.79872
DNAJC16	ENSG00000116138	1	15851308	15919874	254	24	313467	-0.91569	0.82008
AGMAT	ENSG00000116771	1	15897848	15913605	87	10	313467	-0.90606	0.81755
DDI2	ENSG00000197312	1	15941995	15996539	133	15	313467	-1.1615	0.87729
RSC1A1	ENSG00000215695	1	15984364	15989217	11	3	313467	-0.61266	0.72995
PLEKHM2	ENSG00000116786	1	16008827	16062264	177	24	313467	0.32254	0.37352
SLC25A34	ENSG00000162461	1	16060900	16068891	12	4	313467	1.002	0.15817
TMEM82	ENSG00000162460	1	16066917	16075477	24	10	313467	0.6278	0.26507
FBLIM1	ENSG00000162458	1	16081102	16114089	81	19	313467	0.70183	0.24139
SPEN	ENSG00000065526	1	16172359	16267955	176	24	313467	0.35107	0.36277
ZBTB17	ENSG00000116809	1	16267364	16304627	67	15	313467	0.67159	0.25092
C1orf64	ENSG00000183888	1	16328731	16336302	38	10	313467	1.3214	0.093181
HSPB7	ENSG00000173641	1	16339523	16348089	73	9	313467	1.6387	0.050636
CLCNKA	ENSG00000186510	1	16343370	16361545	114	15	313467	1.4521	0.073234
CLCNKB	ENSG00000184908	1	16368272	16384803	152	18	313467	0.23988	0.40521
FAM131C	ENSG00000185519	1	16383264	16402127	80	10	313467	0.070547	0.47188
EPHA2	ENSG00000142627	1	16449832	16484582	55	17	313467	1.4973	0.067163
ARHGEF19	ENSG00000142632	1	16523349	16541104	73	9	313467	0.23964	0.40531
C1orf134	ENSG00000204377	1	16554368	16558038	11	3	313467	-1.6071	0.94598
RSG1	ENSG00000132881	1	16557195	16565657	20	9	313467	-0.4318	0.66706
FBXO42	ENSG00000037637	1	16572334	16680949	257	26	313467	-0.61187	0.72969
SZRD1	ENSG00000055070	1	16677070	16725640	125	19	313467	-0.010702	0.50427
SPATA21	ENSG00000187144	1	16712612	16765919	152	29	313467	-0.75254	0.77414
NECAP2	ENSG00000157191	1	16765167	16787573	53	14	313467	0.67729	0.24911
FAM231B	ENSG00000268674	1	16863561	16867070	3	3	313467	-0.87711	0.80979
CROCC	ENSG00000058453	1	17064768	17300474	275	26	313467	0.1822	0.42771
MFAP2	ENSG00000117122	1	17299997	17309330	22	7	313467	1.2627	0.10335
ATP13A2	ENSG00000159363	1	17311453	17340423	63	16	313467	1.1633	0.12236
SDHB	ENSG00000117118	1	17344217	17382665	134	18	313467	0.74411	0.22841
PADI2	ENSG00000117115	1	17392256	17447948	275	26	313467	-0.50324	0.6926
PADI1	ENSG00000142623	1	17529621	17573500	148	40	313467	1.0251	0.15265
PADI3	ENSG00000142619	1	17573593	17611728	186	30	313467	0.55339	0.29
PADI4	ENSG00000159339	1	17632690	17691499	317	33	313467	-0.83089	0.79698
AC004824.2	ENSG00000269468	1	17654507	17678070	165	17	313467	-1.8224	0.9658
RCC2	ENSG00000179051	1	17732256	17768220	85	18	313467	-0.064542	0.52573
ARHGEF10L	ENSG00000074964	1	17864330	18025369	370	50	313467	-0.10261	0.54086
ACTL8	ENSG00000117148	1	18079808	18154558	184	28	313467	-0.53776	0.70463
IGSF21	ENSG00000117154	1	18432240	18705977	967	132	313467	-0.68107	0.75209
KLHDC7A	ENSG00000179023	1	18805424	18813478	55	12	313467	1.9555	0.025263
PAX7	ENSG00000009709	1	18955500	19076360	353	62	313467	0.23898	0.40556
TAS1R2	ENSG00000179002	1	19165093	19188176	112	23	313467	1.8656	0.031048
RP13-279N23.2	ENSG00000255275	1	19174767	19249615	323	50	313467	1.2117	0.11281
ALDH4A1	ENSG00000159423	1	19196926	19231275	144	25	313467	0.14413	0.4427
IFFO2	ENSG00000169991	1	19229775	19285180	172	32	313467	-0.53179	0.70256
UBR4	ENSG00000127481	1	19400000	19538770	295	33	313467	-0.55438	0.71034
EMC1	ENSG00000127463	1	19541158	19580046	124	19	313467	-0.04347	0.51734
MRTO4	ENSG00000053372	1	19576033	19587622	67	10	313467	-0.4014	0.65594
AKR7A3	ENSG00000162482	1	19608052	19617744	45	9	313467	0.27229	0.3927
AKR7A2	ENSG00000053371	1	19629459	19640640	34	15	313467	-0.48163	0.68496
PQLC2	ENSG00000040487	1	19636820	19656794	101	17	313467	3.5451	0.00019624
CAPZB	ENSG00000077549	1	19664267	19814066	569	45	313467	2.0448	0.020435
MINOS1-NBL1	ENSG00000270136	1	19921473	19985549	192	33	313467	1.1591	0.12321
MINOS1	ENSG00000173436	1	19921477	19957314	94	17	313467	1.5541	0.060081
NBL1	ENSG00000158747	1	19965048	19985945	70	23	313467	0.29273	0.38487
HTR6	ENSG00000158748	1	19989780	20007055	49	10	313467	0.024868	0.49008
TMCO4	ENSG00000162542	1	20007706	20128438	403	55	313467	-1.4694	0.92913
RNF186	ENSG00000178828	1	20139523	20143771	29	11	313467	-0.84285	0.80034
OTUD3	ENSG00000169914	1	20207006	20240438	95	17	313467	-0.43406	0.66788
PLA2G2E	ENSG00000188784	1	20245502	20252110	28	11	313467	-1.6421	0.94972
PLA2G2A	ENSG00000188257	1	20300925	20308932	16	9	313467	-0.66288	0.7463
PLA2G5	ENSG00000127472	1	20352672	20418683	232	30	313467	-0.89855	0.81555
PLA2G2D	ENSG00000117215	1	20437432	20448050	25	13	313467	-0.31808	0.62479
PLA2G2F	ENSG00000158786	1	20463819	20477879	21	14	313467	1.8105	0.035111
PLA2G2C	ENSG00000187980	1	20486746	20505917	60	18	313467	1.0657	0.14327
UBXN10	ENSG00000162543	1	20510578	20523541	16	7	313467	2.1494	0.015801
VWA5B1	ENSG00000158816	1	20615412	20682387	272	35	313467	0.64646	0.25899
CAMK2N1	ENSG00000162545	1	20807884	20814713	12	7	313467	0.71704	0.23667
MUL1	ENSG00000090432	1	20824943	20836654	38	14	313467	0.18324	0.4273
FAM43B	ENSG00000183114	1	20876932	20882512	14	5	313467	1.5102	0.065497
CDA	ENSG00000158825	1	20913441	20946401	154	23	313467	-0.395	0.65358
PINK1	ENSG00000158828	1	20957948	20979004	102	16	313467	0.64891	0.2582
DDOST	ENSG00000244038	1	20977270	20990000	54	11	313467	0.91151	0.18101
KIF17	ENSG00000117245	1	20989507	21046510	213	46	313467	1.4381	0.075198
SH2D5	ENSG00000189410	1	21045225	21061330	46	14	313467	1.3344	0.09104
HP1BP3	ENSG00000127483	1	21068154	21115816	121	21	313467	-0.68806	0.75429
EIF4G3	ENSG00000075151	1	21131963	21505377	836	45	313467	0.058437	0.4767
ECE1	ENSG00000117298	1	21542740	21673997	372	50	313467	-2.3605	0.99087
NBPF3	ENSG00000142794	1	21764621	21812498	183	17	313467	0.82622	0.20434
ALPL	ENSG00000162551	1	21833858	21905905	338	43	313467	0.72955	0.23283
RAP1GAP	ENSG00000076864	1	21921708	21997801	299	55	313467	1.0564	0.14539
USP48	ENSG00000090686	1	22003791	22112099	374	42	313467	0.67615	0.24947
LDLRAD2	ENSG00000187942	1	22136758	22152714	50	21	313467	1.8533	0.031923
HSPG2	ENSG00000142798	1	22147738	22265790	374	45	313467	0.51269	0.30409
CELA3B	ENSG00000219073	1	22301514	22326135	204	19	313467	0.61457	0.26942
CELA3A	ENSG00000142789	1	22326149	22340032	80	13	313467	0.3087	0.37878
CDC42	ENSG00000070831	1	22377120	22420437	123	19	313467	0.060239	0.47598
WNT4	ENSG00000162552	1	22442798	22472462	106	22	313467	0.33498	0.36882
ZBTB40	ENSG00000184677	1	22776344	22858650	148	25	313467	0.96112	0.16825
EPHA8	ENSG00000070886	1	22888057	22931087	201	34	313467	2.1313	0.016532
C1QA	ENSG00000173372	1	22960999	22967101	26	6	313467	1.3308	0.091623
C1QC	ENSG00000159189	1	22968123	22975603	33	7	313467	1.3413	0.089906
C1QB	ENSG00000173369	1	22977255	22989031	41	10	313467	2.1445	0.015995
EPHB2	ENSG00000133216	1	23035332	23242818	381	58	313467	0.68161	0.24774
LACTBL1	ENSG00000215906	1	23278536	23293831	44	16	313467	1.2078	0.11356
C1orf234	ENSG00000227868	1	23336327	23344343	16	6	313467	-0.289	0.61371
KDM1A	ENSG00000004487	1	23343941	23411182	96	18	313467	-0.93104	0.82408
LUZP1	ENSG00000169641	1	23409516	23506301	195	26	313467	-0.077092	0.53072
HTR1D	ENSG00000179546	1	23515993	23523222	23	5	313467	0.36922	0.35598
HNRNPR	ENSG00000125944	1	23629264	23672829	45	13	313467	-0.25606	0.60105
ZNF436	ENSG00000125945	1	23684941	23697935	39	10	313467	0.35418	0.3616
C1orf213	ENSG00000249087	1	23693490	23699332	10	6	313467	0.016086	0.49358
TCEA3	ENSG00000204219	1	23706554	23753233	131	23	313467	-0.85293	0.80315
ASAP3	ENSG00000088280	1	23754056	23813061	150	19	313467	0.79753	0.21257
E2F2	ENSG00000007968	1	23831922	23859712	57	11	313467	0.17543	0.43037
ID3	ENSG00000117318	1	23883409	23888285	13	8	313467	2.0194	0.021724
MDS2	ENSG00000197880	1	23905985	23968058	116	28	313467	-0.14223	0.55655
RPL11	ENSG00000142676	1	24016269	24023915	8	4	313467	-0.66189	0.74598
TCEB3	ENSG00000011007	1	24067645	24089549	21	9	313467	0.24799	0.40207
PITHD1	ENSG00000057757	1	24102895	24115722	9	4	313467	0.20591	0.41843
LYPLA2	ENSG00000011009	1	24115460	24123029	5	3	313467	1.1418	0.12677
GALE	ENSG00000117308	1	24121089	24129271	7	4	313467	0.16528	0.43436
HMGCL	ENSG00000117305	1	24127375	24167110	59	7	313467	0.14612	0.44191
FUCA1	ENSG00000179163	1	24170567	24196784	65	8	313467	0.33688	0.3681
CNR2	ENSG00000188822	1	24196016	24287549	224	15	313467	-0.43846	0.66947
PNRC2	ENSG00000189266	1	24283599	24290952	8	1	313467	-1.2768	0.89917
SRSF10	ENSG00000188529	1	24290294	24309417	6	1	313467	-1.4248	0.9229
MYOM3	ENSG00000142661	1	24381525	24440665	191	26	313467	-0.83501	0.79815
IL22RA1	ENSG00000142677	1	24445261	24471611	83	18	313467	0.21305	0.41565
IFNLR1	ENSG00000185436	1	24479647	24516449	137	20	313467	-0.60871	0.72864
GRHL3	ENSG00000158055	1	24643812	24691972	104	27	313467	2.0147	0.02197
STPG1	ENSG00000001460	1	24682489	24745424	183	25	313467	0.99909	0.15888
NIPAL3	ENSG00000001461	1	24740284	24800466	178	25	313467	0.72623	0.23385
RCAN3	ENSG00000117602	1	24827387	24868530	152	22	313467	-2.0453	0.97959
NCMAP	ENSG00000184454	1	24880602	24936819	279	34	313467	-0.65414	0.74349
SRRM1	ENSG00000133226	1	24956207	25000758	55	15	313467	1.2642	0.10307
CLIC4	ENSG00000169504	1	25069848	25171815	122	22	313467	0.74067	0.22945
RUNX3	ENSG00000020633	1	25225002	25293612	128	30	313467	-1.0771	0.85929
SYF2	ENSG00000117614	1	25548170	25560993	6	5	313467	3.4959	0.00023625
C1orf63	ENSG00000117616	1	25567728	25666704	29	15	313467	3.3282	0.000437
RHD	ENSG00000187010	1	25596884	25657936	7	5	313467	-0.90544	0.81738
TMEM50A	ENSG00000183726	1	25662408	25689852	24	9	313467	-0.6312	0.73605
RHCE	ENSG00000188672	1	25687740	25758683	97	10	313467	-0.67964	0.75163
TMEM57	ENSG00000204178	1	25755388	25827700	107	9	313467	-0.43873	0.66957
LDLRAP1	ENSG00000157978	1	25868071	25896377	83	14	313467	0.36721	0.35673
MAN1C1	ENSG00000117643	1	25941959	26113698	280	33	313467	-0.90253	0.81661
SEPN1	ENSG00000162430	1	26124667	26145713	57	10	313467	0.70802	0.23947
RP1-317E23.6	ENSG00000255054	1	26135961	26151235	39	8	313467	1.0489	0.1471
MTFR1L	ENSG00000117640	1	26143131	26160432	41	7	313467	1.2566	0.10444
AL020996.1	ENSG00000223474	1	26144212	26149288	17	7	313467	1.2287	0.10959
AUNIP	ENSG00000127423	1	26157414	26187903	78	7	313467	1.3756	0.084466
PAQR7	ENSG00000182749	1	26186701	26199744	15	8	313467	0.67079	0.25118
STMN1	ENSG00000117632	1	26209672	26235482	40	11	313467	0.39115	0.34784
PAFAH2	ENSG00000158006	1	26285258	26326648	96	14	313467	0.13696	0.44553
EXTL1	ENSG00000158008	1	26344375	26363955	35	11	313467	-1.9123	0.97208
SLC30A2	ENSG00000158014	1	26362743	26374624	27	6	313467	-1.4049	0.91997
TRIM63	ENSG00000158022	1	26376795	26396927	57	12	313467	-1.8741	0.96954
PDIK1L	ENSG00000175087	1	26435664	26453034	44	5	313467	-1.6239	0.9478
FAM110D	ENSG00000197245	1	26483511	26490119	23	8	313467	1.0088	0.15654
ZNF593	ENSG00000142684	1	26494362	26499551	19	6	313467	0.14734	0.44143
CNKSR1	ENSG00000142675	1	26501894	26517377	37	13	313467	-0.44788	0.67288
CATSPER4	ENSG00000188782	1	26515052	26530459	67	13	313467	0.095294	0.46204
CEP85	ENSG00000130695	1	26558691	26606299	169	18	313467	-1.0341	0.84945
SH3BGRL3	ENSG00000142669	1	26603667	26609007	17	5	313467	-0.94773	0.82837
UBXN11	ENSG00000158062	1	26606819	26646854	155	15	313467	-0.81163	0.7915
CD52	ENSG00000169442	1	26642448	26648014	25	6	313467	-0.85411	0.80348
AIM1L	ENSG00000176092	1	26647350	26682621	113	19	313467	-0.077689	0.53096
ZNF683	ENSG00000176083	1	26687125	26703013	63	15	313467	0.26588	0.39517
LIN28A	ENSG00000131914	1	26735269	26757213	38	14	313467	-0.99803	0.84087
DHDDS	ENSG00000117682	1	26756773	26798785	80	19	313467	-0.42396	0.6642
HMGN2	ENSG00000198830	1	26796941	26803463	16	7	313467	-0.69131	0.75531
RPS6KA1	ENSG00000117676	1	26854252	26902521	102	18	313467	-0.71825	0.7637
ARID1A	ENSG00000117713	1	27020524	27109595	133	15	313467	-1.1782	0.88065
PIGV	ENSG00000060642	1	27111963	27125889	14	6	313467	-0.26121	0.60304
ZDHHC18	ENSG00000204160	1	27151201	27185093	55	10	313467	0.072071	0.47127
SFN	ENSG00000175793	1	27187633	27191947	6	2	313467	-0.39478	0.6535
GPN2	ENSG00000142751	1	27201624	27218788	25	8	313467	-0.44824	0.67301
GPATCH3	ENSG00000198746	1	27215979	27228957	17	7	313467	-0.096424	0.53841
NUDC	ENSG00000090273	1	27224729	27274353	86	17	313467	-1.0165	0.84531
NR0B2	ENSG00000131910	1	27236980	27242457	13	7	313467	-1.3801	0.91622
C1orf172	ENSG00000175707	1	27275053	27288897	17	6	313467	-1.2366	0.89189
TRNP1	ENSG00000253368	1	27318198	27328389	12	5	313467	-1.1194	0.86851
FAM46B	ENSG00000158246	1	27330511	27341327	14	7	313467	-0.86542	0.80659
SLC9A1	ENSG00000090020	1	27424306	27495472	91	15	313467	0.57625	0.28222
WDTC1	ENSG00000142784	1	27559007	27636110	128	19	313467	0.7268	0.23367
TMEM222	ENSG00000186501	1	27646651	27663891	38	12	313467	0.35075	0.36289
SYTL1	ENSG00000142765	1	27666513	27681421	42	15	313467	-0.5335	0.70315
MAP3K6	ENSG00000142733	1	27680675	27695383	36	15	313467	-0.3372	0.63202
FCN3	ENSG00000142748	1	27694603	27703315	7	6	313467	-0.2879	0.61329
CD164L2	ENSG00000174950	1	27704666	27711870	6	1	313467	-0.16644	0.56609
GPR3	ENSG00000181773	1	27717148	27723318	5	3	313467	-0.72107	0.76457
WASF2	ENSG00000158195	1	27729730	27818669	151	20	313467	-0.36898	0.64393
AHDC1	ENSG00000126705	1	27859546	27932942	79	17	313467	-0.017483	0.50697
FGR	ENSG00000000938	1	27937575	27963788	51	13	313467	0.33081	0.37039
IFI6	ENSG00000126709	1	27991572	28000729	18	6	313467	0.36063	0.35919
FAM76A	ENSG00000009780	1	28050490	28090633	82	11	313467	-1.0492	0.85295
STX12	ENSG00000117758	1	28097694	28151963	62	11	313467	-1.6226	0.94766
PPP1R8	ENSG00000117751	1	28155289	28179187	31	8	313467	-0.91968	0.82113
AL109927.1	ENSG00000268552	1	28176085	28179255	1	1	313467	-0.36704	0.64321
THEMIS2	ENSG00000130775	1	28197055	28214196	61	16	313467	0.074474	0.47032
RPA2	ENSG00000117748	1	28217035	28243257	72	10	313467	-0.067811	0.52703
SMPDL3B	ENSG00000130768	1	28259504	28286668	87	14	313467	2.6149	0.0044623
XKR8	ENSG00000158156	1	28283973	28295607	23	10	313467	-0.53621	0.70409
EYA3	ENSG00000158161	1	28295855	28417207	289	32	313467	-0.72061	0.76442
PTAFR	ENSG00000169403	1	28472677	28522447	55	16	313467	1.6679	0.047665
DNAJC8	ENSG00000126698	1	28524967	28561536	112	17	313467	0.090429	0.46397
AL353354.2	ENSG00000269804	1	28525070	28528419	6	3	313467	-0.064931	0.52589
AL353354.1	ENSG00000215902	1	28526013	28529152	8	3	313467	-0.2033	0.58055
ATPIF1	ENSG00000130770	1	28560620	28574417	64	7	313467	-0.015961	0.50637
SESN2	ENSG00000130766	1	28584038	28610002	68	18	313467	0.23725	0.40623
MED18	ENSG00000130772	1	28653513	28663476	11	5	313467	0.5573	0.28866
PHACTR4	ENSG00000204138	1	28694114	28827881	466	27	313467	-0.35436	0.63847
RCC1	ENSG00000180198	1	28830455	28866812	107	17	313467	-0.62888	0.73529
TRNAU1AP	ENSG00000180098	1	28877597	28906051	59	16	313467	-0.47357	0.6821
TAF12	ENSG00000120656	1	28914835	28971597	78	18	313467	-1.2285	0.89037
RAB42	ENSG00000188060	1	28916712	28922955	12	8	313467	-0.77926	0.78209
GMEB1	ENSG00000162419	1	28993244	29046865	77	12	313467	-0.81811	0.79335
YTHDF2	ENSG00000198492	1	29061133	29097287	73	14	313467	-1.2418	0.89284
OPRD1	ENSG00000116329	1	29136654	29191208	189	28	313467	-1.3698	0.91463
EPB41	ENSG00000159023	1	29211603	29447553	473	41	313467	-0.44025	0.67012
TMEM200B	ENSG00000253304	1	29444940	29452447	25	9	313467	-0.025975	0.51036
SRSF4	ENSG00000116350	1	29473255	29510499	82	18	313467	-0.12031	0.54788
MECR	ENSG00000116353	1	29518385	29559454	111	21	313467	0.77125	0.22028
PTPRU	ENSG00000060656	1	29561028	29654325	246	40	313467	0.65343	0.25674
MATN1	ENSG00000162510	1	31183124	31198434	54	9	313467	1.6239	0.052195
LAPTM5	ENSG00000162511	1	31204316	31232667	53	18	313467	0.56864	0.2848
SDC3	ENSG00000162512	1	31341314	31383608	92	27	313467	1.2689	0.10225
PUM1	ENSG00000134644	1	31403353	31540838	300	31	313467	-0.36819	0.64363
NKAIN1	ENSG00000084628	1	31651592	31714401	265	22	313467	-0.25707	0.60144
SNRNP40	ENSG00000060688	1	31731417	31771662	116	11	313467	-0.17423	0.56916
ZCCHC17	ENSG00000121766	1	31767842	31838783	182	19	313467	1.4409	0.074811
FABP3	ENSG00000121769	1	31837472	31851697	31	11	313467	1.1802	0.11897
SERINC2	ENSG00000168528	1	31880412	31908525	82	13	313467	0.40672	0.34211
AC114494.1	ENSG00000268950	1	31901192	31904614	10	5	313467	-0.028806	0.51149
TINAGL1	ENSG00000142910	1	32040116	32054288	19	13	313467	-0.95385	0.82992
HCRTR1	ENSG00000121764	1	32081287	32099119	46	6	313467	-1.1356	0.87194
PEF1	ENSG00000162517	1	32094463	32112497	29	6	313467	-0.78117	0.78265
COL16A1	ENSG00000084636	1	32116848	32171920	102	24	313467	-1.6887	0.95436
BAI2	ENSG00000121753	1	32191718	32232494	44	13	313467	-0.034823	0.51389
SPOCD1	ENSG00000134668	1	32255023	32283652	49	17	313467	3.3547	0.0003972
PTP4A2	ENSG00000184007	1	32371022	32412457	67	16	313467	1.0503	0.14678
AL136115.1	ENSG00000212673	1	32377174	32381745	5	3	313467	0.98723	0.16177
KHDRBS1	ENSG00000121774	1	32477430	32527451	30	20	313467	1.6296	0.051593
TMEM39B	ENSG00000121775	1	32535632	32569467	54	15	313467	-0.20335	0.58057
KPNA6	ENSG00000025800	1	32571639	32643169	99	19	313467	1.8772	0.030248
TXLNA	ENSG00000084652	1	32643287	32664886	42	16	313467	0.24999	0.4013
CCDC28B	ENSG00000160050	1	32663987	32671988	10	5	313467	-0.32925	0.62902
IQCC	ENSG00000160051	1	32669236	32675288	10	4	313467	-0.5611	0.71264
DCDC2B	ENSG00000222046	1	32672695	32682797	20	8	313467	-1.3898	0.91771
TMEM234	ENSG00000160055	1	32679073	32689972	19	9	313467	-1.0296	0.8484
EIF3I	ENSG00000084623	1	32685529	32698205	15	4	313467	-0.024857	0.50992
FAM167B	ENSG00000183615	1	32710834	32715457	10	6	313467	0.61316	0.26988
LCK	ENSG00000182866	1	32714840	32752766	45	19	313467	2.2025	0.013816
HDAC1	ENSG00000116478	1	32755687	32800236	29	21	313467	-0.64023	0.73899
MARCKSL1	ENSG00000175130	1	32798433	32803980	3	3	313467	1.0484	0.14723
TSSK3	ENSG00000162526	1	32815122	32830913	6	5	313467	0.39804	0.3453
FAM229A	ENSG00000225828	1	32825871	32831879	3	3	313467	0.88469	0.18816
BSDC1	ENSG00000160058	1	32829704	32862332	20	13	313467	-0.55212	0.70957
RP1-27O5.3	ENSG00000254553	1	32928658	33067393	303	25	313467	-1.3572	0.91265
ZBTB8B	ENSG00000273274	1	32928670	32963287	33	11	313467	-2.0137	0.97798
ZBTB8A	ENSG00000160062	1	33003028	33072540	183	19	313467	-1.1006	0.86446
ZBTB8OS	ENSG00000176261	1	33064773	33118504	131	15	313467	-1.2445	0.89334
RBBP4	ENSG00000162521	1	33114743	33152812	104	10	313467	-0.79211	0.78585
SYNC	ENSG00000162520	1	33144507	33171197	57	8	313467	-1.2826	0.90018
KIAA1522	ENSG00000162522	1	33205486	33241571	54	17	313467	-0.76252	0.77713
YARS	ENSG00000134684	1	33239840	33285754	95	17	313467	-1.0563	0.85457
S100PBP	ENSG00000116497	1	33280368	33325476	76	18	313467	-0.69387	0.75612
FNDC5	ENSG00000160097	1	33326869	33340083	17	6	313467	-0.70045	0.75818
HPCA	ENSG00000121905	1	33349595	33365042	21	8	313467	0.23878	0.40564
TMEM54	ENSG00000121900	1	33359195	33369039	11	5	313467	-0.77202	0.77995
RNF19B	ENSG00000116514	1	33401046	33432286	75	15	313467	-1.1975	0.88444
FKSG48	ENSG00000267885	1	33437268	33440642	5	3	313467	-2.504	0.99386
AK2	ENSG00000004455	1	33472585	33548597	143	22	313467	-0.72646	0.76622
ADC	ENSG00000142920	1	33544705	33587131	64	17	313467	-1.2365	0.89187
TRIM62	ENSG00000116525	1	33610003	33649660	89	12	313467	-1.2658	0.89721
ZNF362	ENSG00000160094	1	33720146	33767320	98	19	313467	1.62	0.052614
A3GALT2	ENSG00000184389	1	33771367	33788699	49	13	313467	1.8967	0.028932
PHC2	ENSG00000134686	1	33788224	33898653	368	36	313467	1.4079	0.079586
ZSCAN20	ENSG00000121903	1	33936246	33963107	62	10	313467	-1.2541	0.8951
CSMD2	ENSG00000121904	1	33978609	34633443	1832	167	313467	-0.55453	0.71039
HMGB4	ENSG00000176256	1	34324076	34331392	14	6	313467	1.0726	0.14172
C1orf94	ENSG00000142698	1	34630484	34685732	182	32	313467	-1.1204	0.86872
SMIM12	ENSG00000163866	1	35177338	35327417	537	75	313467	0.44618	0.32773
GJB5	ENSG00000189280	1	35218648	35225113	22	7	313467	-0.18815	0.57462
GJB4	ENSG00000189433	1	35223342	35230325	30	14	313467	1.498	0.067063
GJB3	ENSG00000188910	1	35244790	35252970	26	11	313467	0.064925	0.47412
GJA4	ENSG00000187513	1	35256599	35262348	21	7	313467	0.53033	0.29794
DLGAP3	ENSG00000116544	1	35330037	35397186	101	32	313467	0.32107	0.37408
RP11-244H3.4	ENSG00000271741	1	35446134	35499342	94	7	313467	-1.0547	0.85422
ZMYM6NB	ENSG00000243749	1	35446136	35452954	13	4	313467	-1.1045	0.86532
ZMYM6	ENSG00000163867	1	35448523	35499569	87	6	313467	-1.0101	0.84376
ZMYM1	ENSG00000197056	1	35523387	35582460	81	8	313467	-0.39582	0.65388
SFPQ	ENSG00000116560	1	35640979	35660749	32	4	313467	-0.86319	0.80598
ZMYM4	ENSG00000146463	1	35732568	35888659	179	24	313467	0.017202	0.49314
KIAA0319L	ENSG00000142687	1	35898091	36025551	140	24	313467	1.1847	0.11808
NCDN	ENSG00000020129	1	36021074	36033875	14	4	313467	-0.23659	0.59351
TFAP2E	ENSG00000116819	1	36036971	36061929	22	8	313467	-0.40172	0.65606
PSMB2	ENSG00000126067	1	36066185	36109445	31	12	313467	-0.065687	0.52619
C1orf216	ENSG00000142686	1	36178476	36187073	16	5	313467	0.28367	0.38833
CLSPN	ENSG00000092853	1	36184819	36237568	64	11	313467	-0.51682	0.69736
AGO4	ENSG00000134698	1	36271773	36324491	66	15	313467	-0.53444	0.70348
AGO1	ENSG00000092847	1	36333409	36396211	58	17	313467	-0.22669	0.58967
AGO3	ENSG00000126070	1	36394319	36539101	116	17	313467	-0.16814	0.56676
TEKT2	ENSG00000092850	1	36547676	36554876	12	4	313467	-0.63771	0.73817
ADPRHL2	ENSG00000116863	1	36552476	36560533	6	3	313467	-0.91487	0.81987
COL8A2	ENSG00000171812	1	36559837	36592821	70	15	313467	0.35803	0.36016
TRAPPC3	ENSG00000054116	1	36601173	36617098	26	5	313467	0.51076	0.30476
MAP7D1	ENSG00000116871	1	36619180	36647450	37	12	313467	-0.14235	0.5566
THRAP3	ENSG00000054118	1	36688017	36771958	104	17	313467	-0.37318	0.64549
SH3D21	ENSG00000214193	1	36769988	36791484	30	10	313467	0.459	0.32312
EVA1B	ENSG00000142694	1	36786632	36791755	10	5	313467	1.061	0.14434
RP11-268J15.5	ENSG00000116883	1	36787335	36795822	17	5	313467	0.78951	0.21491
STK40	ENSG00000196182	1	36804225	36853497	57	11	313467	0.96317	0.16773
LSM10	ENSG00000181817	1	36855839	36865493	57	10	313467	-0.014493	0.50578
OSCP1	ENSG00000116885	1	36880428	36918086	162	15	313467	-0.34709	0.63574
MRPS15	ENSG00000116898	1	36920319	36932038	50	9	313467	0.21042	0.41667
CSF3R	ENSG00000119535	1	36930644	36950879	51	14	313467	-0.59882	0.72535
GRIK3	ENSG00000163873	1	37260128	37501730	497	65	313467	1.088	0.13829
ZC3H12A	ENSG00000163874	1	37938153	37950980	21	9	313467	0.65859	0.25508
MEAF6	ENSG00000163875	1	37957176	37982375	87	15	313467	1.6254	0.052039
SNIP1	ENSG00000163877	1	37999050	38021903	53	14	313467	2.4394	0.0073565
DNALI1	ENSG00000163879	1	38020520	38033458	37	12	313467	2.2487	0.012265
GNL2	ENSG00000134697	1	38031417	38063536	87	19	313467	1.8119	0.035004
RSPO1	ENSG00000169218	1	38075951	38102595	74	17	313467	2.9075	0.0018219
C1orf109	ENSG00000116922	1	38146242	38159914	51	9	313467	-0.67005	0.74859
CDCA8	ENSG00000134690	1	38156090	38176391	71	15	313467	-1.0116	0.84414
EPHA10	ENSG00000183317	1	38178552	38232805	214	28	313467	0.32688	0.37188
MANEAL	ENSG00000185090	1	38257474	38267809	18	9	313467	-0.3608	0.64087
YRDC	ENSG00000196449	1	38267616	38275857	10	4	313467	0.10234	0.45924
C1orf122	ENSG00000197982	1	38270651	38276126	6	3	313467	0.42973	0.3337
MTF1	ENSG00000188786	1	38274239	38327292	95	21	313467	-1.0512	0.85341
AL929472.1	ENSG00000230610	1	38291232	38295886	10	4	313467	-0.52765	0.70113
INPP5B	ENSG00000204084	1	38325369	38414729	221	31	313467	-0.2038	0.58074
SF3A3	ENSG00000183431	1	38421647	38458593	114	19	313467	-1.1815	0.8813
FHL3	ENSG00000183386	1	38461442	38473278	16	9	313467	0.10821	0.45692
UTP11L	ENSG00000183520	1	38472930	38491496	28	12	313467	-0.32151	0.62609
POU3F1	ENSG00000185668	1	38508523	38514450	6	2	313467	0.30312	0.3809
RRAGC	ENSG00000116954	1	39302870	39327495	68	14	313467	0.87305	0.19132
MYCBP	ENSG00000214114	1	39327636	39349289	55	13	313467	0.5869	0.27864
GJA9	ENSG00000131233	1	39329175	39349289	54	12	313467	0.58924	0.27785
RHBDL2	ENSG00000158315	1	39350479	39409471	199	28	313467	0.32297	0.37336
AKIRIN1	ENSG00000174574	1	39454895	39472731	66	11	313467	0.54894	0.29152
NDUFS5	ENSG00000168653	1	39489990	39501308	47	7	313467	0.55955	0.28789
MACF1	ENSG00000127603	1	39544988	39953849	902	60	313467	-0.13653	0.5543
KIAA0754	ENSG00000255103	1	39874151	39883154	16	6	313467	-1.2506	0.89445
BMP8A	ENSG00000183682	1	39955318	39992607	101	21	313467	1.0613	0.14428
PABPC4	ENSG00000090621	1	40025488	40044462	49	14	313467	-1.4323	0.92398
HEYL	ENSG00000163909	1	40088825	40107617	45	20	313467	-0.57155	0.71619
NT5C1A	ENSG00000116981	1	40123793	40139710	36	13	313467	-0.65695	0.74439
HPCAL4	ENSG00000116983	1	40143320	40159361	96	19	313467	-0.12444	0.54952
PPIE	ENSG00000084072	1	40155854	40230586	219	40	313467	0.68041	0.24812
BMP8B	ENSG00000116985	1	40221854	40256533	149	23	313467	0.44449	0.32834
OXCT2	ENSG00000198754	1	40234195	40239020	7	4	313467	-0.88113	0.81088
TRIT1	ENSG00000043514	1	40305723	40351183	136	16	313467	1.6521	0.049252
MYCL	ENSG00000116990	1	40360098	40369928	19	10	313467	1.1618	0.12267
MFSD2A	ENSG00000168389	1	40418802	40436638	19	8	313467	-1.0564	0.85461
CAP1	ENSG00000131236	1	40503905	40539321	137	13	313467	-0.75287	0.77424
PPT1	ENSG00000131238	1	40537379	40565375	117	16	313467	0.34351	0.36561
RLF	ENSG00000117000	1	40625045	40707593	111	23	313467	0.12983	0.44835
TMCO2	ENSG00000188800	1	40709619	40718363	10	7	313467	-0.89982	0.81589
ZMPSTE24	ENSG00000084073	1	40721779	40760856	54	14	313467	0.63043	0.26421
COL9A2	ENSG00000049089	1	40765159	40785488	75	16	313467	-0.66325	0.74641
SMAP2	ENSG00000084070	1	40808522	40889998	219	36	313467	-0.65482	0.74371
ZFP69B	ENSG00000187801	1	40913774	40930390	73	19	313467	0.33609	0.3684
ZFP69	ENSG00000187815	1	40940887	40963015	68	15	313467	-0.51767	0.69765
EXO5	ENSG00000164002	1	40972413	40983228	49	11	313467	0.061788	0.47537
ZNF684	ENSG00000117010	1	40995233	41014841	74	13	313467	0.41771	0.33808
RIMS3	ENSG00000117016	1	41085351	41133329	137	23	313467	-0.22829	0.59029
NFYC	ENSG00000066136	1	41155320	41238275	238	26	313467	-1.0053	0.84263
KCNQ4	ENSG00000117013	1	41247684	41307124	160	35	313467	0.91762	0.17941
CITED4	ENSG00000179862	1	41325729	41330018	44	9	313467	1.1	0.13566
CTPS1	ENSG00000171793	1	41443007	41479235	110	27	313467	-1.2177	0.88832
SLFNL1	ENSG00000171790	1	41480269	41490909	41	13	313467	-1.7184	0.95714
SCMH1	ENSG00000010803	1	41491872	41709826	622	42	313467	-1.0656	0.85669
FOXO6	ENSG00000204060	1	41825594	41850262	68	20	313467	0.60758	0.27173
EDN2	ENSG00000127129	1	41943446	41952344	32	12	313467	1.5286	0.063187
HIVEP3	ENSG00000127124	1	41971036	42503596	1440	83	313467	0.011471	0.49542
GUCA2B	ENSG00000044012	1	42617092	42622495	14	6	313467	0.44998	0.32636
GUCA2A	ENSG00000197273	1	42627362	42632389	10	7	313467	-0.3085	0.62115
FOXJ3	ENSG00000198815	1	42641210	42803548	310	27	313467	0.077082	0.46928
RIMKLA	ENSG00000177181	1	42844466	42889249	167	14	313467	-0.42501	0.66459
ZMYND12	ENSG00000066185	1	42895000	42923938	101	15	313467	-1.3081	0.90458
PPCS	ENSG00000127125	1	42919788	42940056	47	10	313467	-0.99945	0.84121
CCDC30	ENSG00000186409	1	42927001	43121335	673	39	313467	-1.0588	0.85515
PPIH	ENSG00000171960	1	43122096	43143429	38	11	313467	-1.871	0.96933
YBX1	ENSG00000065978	1	43146098	43169020	49	15	313467	-1.3814	0.91642
CLDN19	ENSG00000164007	1	43197764	43207925	20	8	313467	-0.046431	0.51852
LEPRE1	ENSG00000117385	1	43211006	43234755	59	16	313467	0.18493	0.42664
C1orf50	ENSG00000164008	1	43230940	43264968	57	15	313467	-0.83229	0.79738
CCDC23	ENSG00000177868	1	43271723	43284954	32	10	313467	-0.034846	0.5139
ERMAP	ENSG00000164010	1	43280795	43311660	62	16	313467	-0.43443	0.66801
ZNF691	ENSG00000164011	1	43310280	43319148	10	4	313467	0.2294	0.40928
SLC2A1	ENSG00000117394	1	43390052	43426530	137	20	313467	-0.14887	0.55917
FAM183A	ENSG00000186973	1	43608824	43623067	62	11	313467	2.5846	0.0048749
EBNA1BP2	ENSG00000117395	1	43628846	43738607	426	38	313467	2.4561	0.0070221
WDR65	ENSG00000243710	1	43635820	43721029	348	33	313467	2.6068	0.0045697
TMEM125	ENSG00000179178	1	43733665	43740673	18	9	313467	0.75338	0.22561
C1orf210	ENSG00000253313	1	43746554	43753288	16	9	313467	0.71323	0.23785
TIE1	ENSG00000066056	1	43764664	43789779	37	9	313467	-1.4462	0.92594
MPL	ENSG00000117400	1	43801478	43819443	18	6	313467	-0.64057	0.7391
CDC20	ENSG00000117399	1	43822626	43829874	12	7	313467	-0.97515	0.83526
ELOVL1	ENSG00000066322	1	43828068	43835696	10	7	313467	-1.064	0.85634
MED8	ENSG00000159479	1	43848588	43857479	13	5	313467	-0.42408	0.66425
SZT2	ENSG00000198198	1	43853553	43919321	99	19	313467	0.1659	0.43412
HYI	ENSG00000178922	1	43915824	43921660	13	6	313467	-1.1846	0.88192
PTPRF	ENSG00000142949	1	43988858	44090343	269	28	313467	-0.9331	0.82462
KDM4A	ENSG00000066135	1	44113829	44172186	100	21	313467	-0.15219	0.56048
ST3GAL3	ENSG00000126091	1	44169495	44397831	572	44	313467	0.20466	0.41892
ARTN	ENSG00000117407	1	44396992	44403913	14	7	313467	1.2019	0.1147
IPO13	ENSG00000117408	1	44410611	44434694	37	8	313467	0.93233	0.17558
DPH2	ENSG00000132768	1	44433672	44440041	7	3	313467	0.89732	0.18478
ATP6V0B	ENSG00000117410	1	44438159	44444967	16	8	313467	0.95586	0.16957
B4GALT2	ENSG00000117411	1	44442615	44457840	27	9	313467	1.0884	0.13821
CCDC24	ENSG00000159214	1	44455031	44463200	17	6	313467	1.2178	0.11166
SLC6A9	ENSG00000196517	1	44456172	44499139	82	22	313467	0.56767	0.28513
KLF17	ENSG00000171872	1	44582522	44601812	54	17	313467	-1.0286	0.84816
DMAP1	ENSG00000178028	1	44677127	44687353	15	7	313467	-0.33588	0.63152
ERI3	ENSG00000117419	1	44685742	44822932	214	25	313467	-0.82078	0.79411
RNF220	ENSG00000187147	1	44868866	45118396	674	98	313467	-1.2462	0.89365
TMEM53	ENSG00000126106	1	45099910	45142227	100	16	313467	0.29001	0.3859
C1orf228	ENSG00000198520	1	45138364	45192263	71	28	313467	-0.037434	0.51493
KIF2C	ENSG00000142945	1	45203490	45234439	68	14	313467	-0.22722	0.58987
RPS8	ENSG00000142937	1	45238923	45245451	14	9	313467	-0.098724	0.53932
BEST4	ENSG00000142959	1	45248257	45255377	8	2	313467	0.91569	0.17991
PLK3	ENSG00000173846	1	45263897	45272662	16	5	313467	0.43336	0.33238
TCTEX1D4	ENSG00000188396	1	45270585	45274957	7	2	313467	0.73002	0.23269
BTBD19	ENSG00000222009	1	45272154	45282257	22	6	313467	0.26176	0.39675
PTCH2	ENSG00000117425	1	45284516	45310735	63	14	313467	-0.2611	0.60299
EIF2B3	ENSG00000070785	1	45315450	45454282	379	29	313467	0.81207	0.20837
HECTD3	ENSG00000126107	1	45467212	45479001	28	7	313467	-0.31732	0.6245
UROD	ENSG00000126088	1	45475819	45482247	15	6	313467	-0.64387	0.74017
ZSWIM5	ENSG00000162415	1	45481071	45773881	642	46	313467	-0.74371	0.77147
HPDL	ENSG00000186603	1	45790545	45795347	4	3	313467	2.5092	0.0060503
MUTYH	ENSG00000132781	1	45793835	45808142	22	10	313467	3.0326	0.0012124
TOE1	ENSG00000132773	1	45803342	45810647	15	9	313467	2.4379	0.0073856
TESK2	ENSG00000070759	1	45808555	45958872	255	27	313467	1.8598	0.031454
CCDC163P	ENSG00000236624	1	45958538	45967751	15	6	313467	1.3402	0.090098
MMACHC	ENSG00000132763	1	45963725	45977739	30	8	313467	0.90359	0.18311
PRDX1	ENSG00000117450	1	45975708	45990719	49	8	313467	1.3938	0.081693
AKR1A1	ENSG00000117448	1	46014215	46036721	52	12	313467	0.22873	0.40954
NASP	ENSG00000132780	1	46047518	46085566	64	12	313467	0.041935	0.48328
CCDC17	ENSG00000159588	1	46084716	46091729	27	5	313467	0.53899	0.29495
GPBP1L1	ENSG00000159592	1	46091976	46155785	149	15	313467	0.69303	0.24415
TMEM69	ENSG00000159596	1	46150886	46161115	16	3	313467	-0.85681	0.80422
IPP	ENSG00000197429	1	46158996	46218322	142	14	313467	-1.4109	0.92086
MAST2	ENSG00000086015	1	46250659	46502796	575	34	313467	-0.14703	0.55844
PIK3R3	ENSG00000117461	1	46504812	46644160	268	28	313467	-0.0083187	0.50332
TSPAN1	ENSG00000117472	1	46638745	46652630	14	7	313467	-0.86273	0.80586
POMGNT1	ENSG00000085998	1	46653354	46687977	56	15	313467	2.1362	0.01633
LURAP1	ENSG00000171357	1	46667006	46687933	32	14	313467	2.1013	0.017805
RAD54L	ENSG00000085999	1	46711360	46745145	39	16	313467	2.261	0.011879
LRRC41	ENSG00000132128	1	46725868	46771280	45	16	313467	1.9739	0.024196
UQCRH	ENSG00000173660	1	46767303	46783448	32	13	313467	2.0392	0.020714
NSUN4	ENSG00000117481	1	46803849	46831824	209	12	313467	-1.6756	0.95309
FAAH	ENSG00000117480	1	46857937	46880520	50	13	313467	-1.2788	0.89952
DMBX1	ENSG00000197587	1	46970668	46980898	29	9	313467	-1.4408	0.92518
KNCN	ENSG00000162456	1	47010316	47019199	20	9	313467	-0.13833	0.55501
MKNK1	ENSG00000079277	1	47022090	47084515	132	18	313467	-1.4578	0.92755
MOB3C	ENSG00000142961	1	47072387	47084563	23	4	313467	-0.79412	0.78644
ATPAF1	ENSG00000123472	1	47097409	47141539	87	10	313467	0.46296	0.3217
EFCAB14	ENSG00000159658	1	47123366	47186824	131	12	313467	0.33332	0.36945
TEX38	ENSG00000186118	1	47132527	47140266	11	3	313467	-1.6697	0.95251
CYP4B1	ENSG00000142973	1	47221510	47286085	147	23	313467	-0.95162	0.82936
CYP4A11	ENSG00000187048	1	47393849	47409156	35	5	313467	-1.0975	0.86379
CYP4X1	ENSG00000186377	1	47425036	47517423	184	20	313467	0.44921	0.32664
CYP4Z1	ENSG00000186160	1	47531160	47584991	167	8	313467	0.64506	0.25944
CYP4A22	ENSG00000162365	1	47601107	47616413	60	7	313467	0.85983	0.19494
PDZK1IP1	ENSG00000162366	1	47648265	47658716	18	9	313467	0.90147	0.18367
TAL1	ENSG00000162367	1	47680962	47699892	42	11	313467	0.50453	0.30694
STIL	ENSG00000123473	1	47714811	47781819	174	17	313467	1.4328	0.075962
CMPK1	ENSG00000162368	1	47797469	47845511	137	19	313467	1.3717	0.085072
FOXE3	ENSG00000186790	1	47879744	47884723	13	6	313467	0.77214	0.22002
FOXD2	ENSG00000186564	1	47899689	47907363	17	7	313467	-0.36279	0.64162
TRABD2B	ENSG00000269113	1	48225200	48464567	635	55	313467	-0.4481	0.67296
FLJ00388	ENSG00000273395	1	48225979	48229290	5	4	313467	0.26169	0.39678
AL109659.1	ENSG00000269709	1	48567306	48570878	9	5	313467	0.68059	0.24807
SLC5A9	ENSG00000117834	1	48686357	48715316	58	14	313467	1.2065	0.11382
SPATA6	ENSG00000132122	1	48760044	48939845	350	40	313467	0.35399	0.36167
AGBL4	ENSG00000186094	1	48997527	50491585	2292	87	313467	0.37174	0.35504
BEND5	ENSG00000162373	1	49192195	49244641	81	17	313467	0.27668	0.39101
AL645730.2	ENSG00000227839	1	50457990	50462874	7	4	313467	0.36301	0.3583
ELAVL4	ENSG00000162374	1	50511686	50670458	196	36	313467	1.1167	0.13206
DMRTA2	ENSG00000142700	1	50882222	50891172	16	9	313467	-0.63512	0.73732
FAF1	ENSG00000185104	1	50904150	51427935	786	52	313467	0.293	0.38476
CDKN2C	ENSG00000123080	1	51424417	51441305	19	9	313467	-0.46954	0.68066
C1orf185	ENSG00000204006	1	51565906	51614752	77	13	313467	-0.98444	0.83755
RNF11	ENSG00000123091	1	51699943	51740127	53	13	313467	-0.43674	0.66885
TTC39A	ENSG00000085831	1	51751930	51812788	127	29	313467	0.85948	0.19504
EPS15	ENSG00000085832	1	51818935	51987000	598	39	313467	-0.7922	0.78588
OSBPL9	ENSG00000117859	1	52040851	52255889	326	38	313467	1.3841	0.083158
NRD1	ENSG00000078618	1	52253863	52346477	179	28	313467	-0.037702	0.51504
RAB3B	ENSG00000169213	1	52372628	52458436	183	24	313467	-0.17913	0.57108
TXNDC12	ENSG00000117862	1	52484803	52523843	75	14	313467	0.8759	0.19054
KTI12	ENSG00000198841	1	52496775	52501488	13	4	313467	0.99272	0.16042
BTF3L4	ENSG00000134717	1	52519797	52557388	51	13	313467	2.4413	0.0073177
ZFYVE9	ENSG00000157077	1	52606046	52813358	258	30	313467	1.0553	0.14564
CC2D1B	ENSG00000154222	1	52810395	52833865	27	11	313467	1.187	0.11761
ORC1	ENSG00000085840	1	52837501	52872131	31	11	313467	1.3635	0.086366
PRPF38A	ENSG00000134748	1	52868236	52887511	12	4	313467	0.47143	0.31867
ZCCHC11	ENSG00000134744	1	52872954	53021159	227	24	313467	0.64457	0.2596
GPX7	ENSG00000116157	1	53066044	53075723	34	9	313467	0.24227	0.40428
FAM159A	ENSG00000182183	1	53097016	53136355	94	21	313467	-1.5444	0.93875
COA7	ENSG00000162377	1	53151508	53166038	31	7	313467	-0.73335	0.76833
ZYG11B	ENSG00000162378	1	53190126	53294014	324	25	313467	-2.1092	0.98254
ZYG11A	ENSG00000203995	1	53306183	53361670	139	12	313467	-1.1747	0.87995
ECHDC2	ENSG00000121310	1	53360656	53394884	40	12	313467	-1.0988	0.86408
SCP2	ENSG00000116171	1	53390901	53518375	508	30	313467	0.37002	0.35569
PODN	ENSG00000174348	1	53525854	53552174	133	19	313467	1.2564	0.10449
SLC1A7	ENSG00000162383	1	53551855	53610289	325	44	313467	0.7045	0.24056
CPT2	ENSG00000157184	1	53660101	53680869	37	10	313467	0.26462	0.39565
C1orf123	ENSG00000162384	1	53678771	53688289	19	6	313467	0.70661	0.2399
MAGOH	ENSG00000162385	1	53691564	53706282	34	12	313467	0.30132	0.38159
LRP8	ENSG00000157193	1	53710217	53795742	190	34	313467	0.96239	0.16793
DMRTB1	ENSG00000143006	1	53923072	53934161	40	10	313467	-0.24163	0.59547
GLIS1	ENSG00000174332	1	53970910	54201877	608	53	313467	1.2386	0.10775
NDC1	ENSG00000058804	1	54230133	54306533	122	13	313467	-0.29824	0.61724
YIPF1	ENSG00000058799	1	54316392	54358407	143	18	313467	-0.6172	0.73145
DIO1	ENSG00000211452	1	54354912	54377759	107	16	313467	-0.59346	0.72356
HSPB11	ENSG00000081870	1	54381247	54413602	75	14	313467	-1.4311	0.9238
LRRC42	ENSG00000116212	1	54409750	54434841	42	16	313467	-1.4234	0.92268
LDLRAD1	ENSG00000203985	1	54473412	54485856	37	9	313467	0.8436	0.19945
TMEM59	ENSG00000116209	1	54496347	54521177	40	10	313467	1.3354	0.090868
TCEANC2	ENSG00000116205	1	54517260	54579192	127	19	313467	0.75128	0.22624
AL161915.1	ENSG00000212670	1	54567968	54572750	12	5	313467	1.1634	0.12234
CDCP2	ENSG00000157211	1	54597747	54621443	100	21	313467	0.4887	0.31253
RP11-446E24.4	ENSG00000256407	1	54605897	54667746	174	34	313467	-0.11857	0.54719
AL357673.1	ENSG00000248835	1	54634333	54639997	13	8	313467	0.18656	0.426
CYB5RL	ENSG00000215883	1	54637009	54667709	53	21	313467	0.089094	0.4645
MRPL37	ENSG00000116221	1	54647714	54692137	113	29	313467	-0.49131	0.6884
SSBP3	ENSG00000157216	1	54690105	54881152	535	83	313467	-1.7224	0.9575
SSBP3-AS1	ENSG00000198711	1	54701710	54705736	14	9	313467	0.93234	0.17558
ACOT11	ENSG00000162390	1	55005930	55105865	418	48	313467	-0.52333	0.69963
FAM151A	ENSG00000162391	1	55073855	55091229	67	17	313467	0.2754	0.3915
MROH7-TTC4	ENSG00000271723	1	55105459	55208981	419	39	313467	-0.24304	0.59601
MROH7	ENSG00000184313	1	55105463	55176939	227	37	313467	-0.43294	0.66747
TTC4	ENSG00000243725	1	55179495	55209330	182	12	313467	0.43333	0.33239
PARS2	ENSG00000162396	1	55221571	55232187	39	8	313467	0.39497	0.34643
TTC22	ENSG00000006555	1	55244385	55268940	89	18	313467	-0.87763	0.80993
C1orf177	ENSG00000162398	1	55269736	55308925	179	15	313467	-0.084142	0.53353
DHCR24	ENSG00000116133	1	55314306	55354891	160	20	313467	-0.35955	0.64041
TMEM61	ENSG00000143001	1	55444465	55458966	53	5	313467	-0.4653	0.67914
BSND	ENSG00000162399	1	55462606	55477556	29	8	313467	-0.91946	0.82107
PCSK9	ENSG00000169174	1	55503221	55531525	109	24	313467	0.55923	0.288
USP24	ENSG00000162402	1	55531032	55682786	272	30	313467	1.1949	0.11606
PPAP2B	ENSG00000162407	1	56959419	57112974	478	56	313467	0.3082	0.37897
PRKAA2	ENSG00000162409	1	57108995	57182008	280	23	313467	-0.015436	0.50616
C1orf168	ENSG00000187889	1	57183477	57287369	348	59	313467	-0.016315	0.50651
C8A	ENSG00000157131	1	57318479	57384894	234	33	313467	0.99045	0.16098
C8B	ENSG00000021852	1	57393883	57433813	139	29	313467	2.3274	0.0099708
DAB1	ENSG00000173406	1	57459451	59014406	4919	358	313467	1.7624	0.039
OMA1	ENSG00000162600	1	58880056	59014474	593	57	313467	-0.71677	0.76324
TACSTD2	ENSG00000184292	1	59040099	59045166	27	8	313467	-0.40583	0.65757
MYSM1	ENSG00000162601	1	59119411	59167764	201	17	313467	0.33841	0.36753
JUN	ENSG00000177606	1	59245465	59251785	10	5	313467	-0.80887	0.7907
FGGY	ENSG00000172456	1	59760310	60234347	1129	94	313467	-0.41411	0.6606
HOOK1	ENSG00000134709	1	60278458	60343050	140	21	313467	-1.1304	0.87084
CYP2J2	ENSG00000134716	1	60357980	60394462	81	16	313467	-0.062868	0.52506
C1orf87	ENSG00000162598	1	60451941	60541442	209	42	313467	0.42091	0.33691
NFIA	ENSG00000162599	1	61328931	61929465	1517	163	313467	0.094143	0.4625
TM2D1	ENSG00000162604	1	62145718	62193095	116	16	313467	-0.74754	0.77263
INADL	ENSG00000132849	1	62206149	62630592	1423	102	313467	1.6734	0.047123
L1TD1	ENSG00000240563	1	62658503	62679000	169	26	313467	-1.4656	0.92862
KANK4	ENSG00000132854	1	62701651	62787085	371	40	313467	-0.28915	0.61377
USP1	ENSG00000162607	1	62899968	62918475	38	5	313467	-0.88612	0.81222
DOCK7	ENSG00000116641	1	62919399	63155969	344	25	313467	-0.84119	0.79988
ANGPTL3	ENSG00000132855	1	63061158	63072830	6	3	313467	-0.33572	0.63146
AL138847.1	ENSG00000269624	1	63071437	63076249	7	2	313467	-0.24559	0.597
ATG4C	ENSG00000125703	1	63247806	63332184	200	20	313467	-0.37517	0.64623
FOXD3	ENSG00000187140	1	63786730	63791797	6	5	313467	0.70526	0.24033
ALG6	ENSG00000088035	1	63831261	63905233	182	27	313467	-1.1911	0.88319
ITGB3BP	ENSG00000142856	1	63905441	64061392	423	32	313467	-1.2985	0.90294
EFCAB7	ENSG00000203965	1	63987043	64039364	141	21	313467	-0.80586	0.78984
DLEU2L	ENSG00000116652	1	64012588	64016405	8	3	313467	-0.4316	0.66698
PGM1	ENSG00000079739	1	64056947	64126916	230	42	313467	0.52903	0.29839
ROR1	ENSG00000185483	1	64237693	64648181	1003	81	313467	-0.14417	0.55732
UBE2U	ENSG00000177414	1	64667310	64734051	183	25	313467	-1.0202	0.84619
CACHD1	ENSG00000158966	1	64934428	65159741	479	68	313467	-0.74032	0.77045
RAVER2	ENSG00000162437	1	65208778	65299915	191	26	313467	1.2755	0.10107
JAK1	ENSG00000162434	1	65297912	65434187	412	41	313467	1.6413	0.050372
AK4	ENSG00000162433	1	65611232	65698828	187	22	313467	-1.2743	0.89872
DNAJC6	ENSG00000116675	1	65711902	65882552	509	46	313467	0.11193	0.45544
LEPR	ENSG00000116678	1	65884248	66108242	709	50	313467	-1.8407	0.96717
LEPROT	ENSG00000213625	1	65884270	65902690	55	15	313467	-1.6029	0.94552
PDE4B	ENSG00000184588	1	66256197	66841259	1548	106	313467	1.2218	0.1109
SGIP1	ENSG00000118473	1	66997066	67214982	825	48	313467	1.7023	0.04435
AL139147.1	ENSG00000248458	1	67130547	67144710	47	12	313467	1.4807	0.069349
TCTEX1D1	ENSG00000152760	1	67216142	67245470	93	17	313467	-0.35772	0.63972
INSL5	ENSG00000172410	1	67262424	67268939	20	6	313467	-0.50228	0.69227
WDR78	ENSG00000152763	1	67277568	67392570	245	37	313467	-1.61	0.94631
MIER1	ENSG00000198160	1	67388578	67455302	171	18	313467	-1.3979	0.91893
SLC35D1	ENSG00000116704	1	67464015	67521782	196	22	313467	-1.0651	0.85659
C1orf141	ENSG00000203963	1	67556848	67699536	490	49	313467	-0.40057	0.65563
IL23R	ENSG00000162594	1	67630083	67726662	276	37	313467	0.12547	0.45008
IL12RB2	ENSG00000081985	1	67771047	67863583	304	30	313467	1.1241	0.13048
SERBP1	ENSG00000142864	1	67872493	67898098	38	13	313467	1.835	0.033256
GADD45A	ENSG00000116717	1	68148744	68155021	16	6	313467	0.18318	0.42733
GNG12	ENSG00000172380	1	68166149	68301150	334	36	313467	0.17901	0.42896
DIRAS3	ENSG00000162595	1	68510645	68519314	11	3	313467	-0.095883	0.53819
WLS	ENSG00000116729	1	68563142	68700803	558	77	313467	-0.41453	0.66076
RPE65	ENSG00000116745	1	68893505	68917642	82	18	313467	-1.1077	0.86601
DEPDC1	ENSG00000024526	1	68938835	68964904	76	13	313467	-0.46704	0.67977
LRRC7	ENSG00000033122	1	70032081	70618628	1780	110	313467	-0.56788	0.71494
LRRC40	ENSG00000066557	1	70609488	70673303	103	20	313467	-0.31874	0.62504
SRSF11	ENSG00000116754	1	70669365	70719735	70	15	313467	0.34561	0.36482
ANKRD13C	ENSG00000118454	1	70725271	70822417	172	32	313467	0.35419	0.3616
HHLA3	ENSG00000197568	1	70818488	70852022	76	17	313467	-0.90415	0.81704
CTH	ENSG00000116761	1	70874901	70906534	86	23	313467	0.26626	0.39502
PTGER3	ENSG00000050628	1	71317036	71515491	626	57	313467	-0.77606	0.78114
ZRANB2	ENSG00000132485	1	71527974	71548980	43	12	313467	0.77025	0.22058
NEGR1	ENSG00000172260	1	71860623	72750417	1916	129	313467	0.24321	0.40392
LRRIQ3	ENSG00000162620	1	74490699	74665871	316	26	313467	0.24589	0.40288
FPGT	ENSG00000254685	1	74661896	74700770	118	12	313467	-0.22106	0.58748
FPGT-TNNI3K	ENSG00000259030	1	74661919	75010666	672	66	313467	0.22017	0.41287
TNNI3K	ENSG00000116783	1	74661947	75011112	673	66	313467	0.22124	0.41245
LRRC53	ENSG00000162621	1	74934562	74980298	41	9	313467	0.24439	0.40347
C1orf173	ENSG00000178965	1	75032795	75141422	177	23	313467	1.2248	0.11032
CRYZ	ENSG00000116791	1	75170170	75201092	97	17	313467	1.3867	0.082765
TYW3	ENSG00000162623	1	75196836	75233362	141	15	313467	1.3964	0.081292
LHX8	ENSG00000162624	1	75592119	75628218	74	18	313467	0.20742	0.41784
SLC44A5	ENSG00000137968	1	75666816	76078801	1122	54	313467	0.2892	0.38622
ACADM	ENSG00000117054	1	76188036	76254260	296	25	313467	-1.21	0.88687
RABGGTB	ENSG00000137955	1	76249879	76261764	34	12	313467	-0.91109	0.81888
MSH4	ENSG00000057468	1	76260567	76379923	490	33	313467	-1.965	0.97529
ASB17	ENSG00000154007	1	76383558	76400116	75	14	313467	-1.2609	0.89632
ST6GALNAC3	ENSG00000184005	1	76538404	77101286	1799	163	313467	-0.30588	0.62015
ST6GALNAC5	ENSG00000117069	1	77331126	77532396	558	55	313467	-0.47641	0.68311
PIGK	ENSG00000142892	1	77553675	77687115	389	29	313467	-1.5484	0.93923
AK5	ENSG00000154027	1	77745736	78026651	1113	87	313467	-0.13128	0.55222
ZZZ3	ENSG00000036549	1	78027101	78151104	217	30	313467	-0.54638	0.7076
USP33	ENSG00000077254	1	78160672	78227537	110	25	313467	0.21334	0.41553
FAM73A	ENSG00000180488	1	78243309	78345106	183	33	313467	0.265	0.3955
NEXN	ENSG00000162614	1	78352198	78410580	134	26	313467	-0.62577	0.73427
FUBP1	ENSG00000162613	1	78408740	78446794	84	18	313467	0.27063	0.39334
DNAJB4	ENSG00000162616	1	78442859	78484648	121	26	313467	0.011897	0.49525
GIPC2	ENSG00000137960	1	78443226	78605133	448	46	313467	0.10599	0.45779
PTGFR	ENSG00000122420	1	78767568	79006434	711	65	313467	-0.42049	0.66294
IFI44L	ENSG00000137959	1	79083607	79112830	63	16	313467	-0.56869	0.71522
IFI44	ENSG00000137965	1	79113481	79130763	26	8	313467	-0.96567	0.83289
ELTD1	ENSG00000162618	1	79354449	79474403	540	38	313467	-1.3579	0.91275
LPHN2	ENSG00000117114	1	81769845	82459120	2450	201	313467	0.78128	0.21732
TTLL7	ENSG00000137941	1	84329711	84466833	424	29	313467	0.17078	0.4322
PRKACB	ENSG00000142875	1	84541745	84705181	282	31	313467	1.3966	0.081268
SAMD13	ENSG00000203943	1	84762049	84856640	165	24	313467	-0.40721	0.65807
DNASE2B	ENSG00000137976	1	84862215	84881701	81	14	313467	0.020429	0.49185
RPF1	ENSG00000117133	1	84942942	84964473	100	19	313467	-0.53695	0.70435
GNG5	ENSG00000174021	1	84963008	84974248	47	13	313467	-0.21458	0.58495
CTBS	ENSG00000117151	1	85014289	85042163	84	15	313467	-0.047752	0.51904
C1orf180	ENSG00000180869	1	85092913	85102703	19	8	313467	-1.2937	0.90212
SSX2IP	ENSG00000117155	1	85108390	85158486	144	18	313467	-0.41506	0.66095
LPAR3	ENSG00000171517	1	85276285	85360896	265	49	313467	-0.90521	0.81732
MCOLN2	ENSG00000153898	1	85390268	85464796	295	27	313467	-0.51365	0.69625
WDR63	ENSG00000162643	1	85462830	85599821	416	45	313467	-0.63095	0.73596
MCOLN3	ENSG00000055732	1	85482765	85516182	67	15	313467	0.28698	0.38706
SYDE2	ENSG00000097096	1	85621556	85668729	157	22	313467	-1.1414	0.87315
C1orf52	ENSG00000162642	1	85714639	85727355	51	15	313467	1.1223	0.13086
BCL10	ENSG00000142867	1	85730931	85744773	53	15	313467	1.9067	0.028277
DDAH1	ENSG00000153904	1	85783164	86045933	761	72	313467	0.29391	0.38441
CYR61	ENSG00000142871	1	86044444	86050645	11	7	313467	0.35785	0.36023
ZNHIT6	ENSG00000117174	1	86114106	86176116	166	25	313467	-2.421	0.99226
COL24A1	ENSG00000171502	1	86193916	86624626	1748	95	313467	-0.59921	0.72548
ODF2L	ENSG00000122417	1	86813344	86864023	150	19	313467	0.44285	0.32894
CLCA2	ENSG00000137975	1	86887769	86923241	181	23	313467	0.49562	0.31008
CLCA1	ENSG00000016490	1	86932051	86966972	133	30	313467	-0.027925	0.51114
CLCA4	ENSG00000016602	1	87010761	87047437	85	19	313467	0.53436	0.29655
SH3GLB1	ENSG00000097033	1	87168259	87214867	101	19	313467	1.0308	0.15132
2015-09-01	ENSG00000183291	1	87327132	87382107	161	17	313467	0.40341	0.34332
HS2ST1	ENSG00000153936	1	87378331	87603334	527	34	313467	0.75609	0.2248
RP5-1052I5.2	ENSG00000267561	1	87456692	87635884	418	36	313467	0.67655	0.24935
LMO4	ENSG00000143013	1	87792151	87815606	46	14	313467	0.75551	0.22497
PKN2	ENSG00000065243	1	89147905	89302938	420	26	313467	0.58887	0.27797
GTF2B	ENSG00000137947	1	89317615	89359627	134	19	313467	0.080543	0.4679
CCBL2	ENSG00000137944	1	89400456	89460636	124	18	313467	0.50096	0.3082
RBMXL1	ENSG00000213516	1	89444139	89460643	26	11	313467	1.2027	0.11454
GBP3	ENSG00000117226	1	89471349	89490577	47	12	313467	0.12489	0.45031
GBP1	ENSG00000117228	1	89517002	89533043	56	13	313467	0.69636	0.2431
GBP2	ENSG00000162645	1	89570815	89618139	139	18	313467	0.66465	0.25314
GBP7	ENSG00000213512	1	89596434	89643723	103	17	313467	0.72857	0.23313
GBP4	ENSG00000162654	1	89645831	89666615	51	10	313467	-1.4635	0.92833
GBP5	ENSG00000154451	1	89723633	89740544	29	9	313467	0.60667	0.27203
GBP6	ENSG00000183347	1	89827617	89853020	92	21	313467	1.0869	0.13853
LRRC8B	ENSG00000197147	1	89988395	90064423	209	26	313467	0.22462	0.41114
LRRC8C	ENSG00000171488	1	90096631	90236462	265	29	313467	1.332	0.091424
RP11-302M6.4	ENSG00000271949	1	90096699	90399809	579	61	313467	1.0366	0.14996
LRRC8D	ENSG00000171492	1	90284573	90403170	172	41	313467	-0.092099	0.53669
ZNF326	ENSG00000162664	1	90458671	90502090	67	16	313467	-1.2676	0.89753
BARHL2	ENSG00000143032	1	91176096	91184794	19	11	313467	-0.89275	0.81401
ZNF644	ENSG00000122482	1	91379859	91489829	210	25	313467	0.023506	0.49062
HFM1	ENSG00000162669	1	91725323	91872426	375	34	313467	-0.50764	0.69415
CDC7	ENSG00000097046	1	91964408	91992321	73	16	313467	-1.6013	0.94534
TGFBR3	ENSG00000069702	1	92144902	92373892	750	76	313467	-1.1727	0.87953
BRDT	ENSG00000137948	1	92412928	92480983	230	20	313467	0.60167	0.2737
EPHX4	ENSG00000172031	1	92493539	92530093	88	17	313467	1.0655	0.14332
BTBD8	ENSG00000189195	1	92543862	92614393	159	20	313467	1.987	0.023461
KIAA1107	ENSG00000069712	1	92630542	92651280	44	8	313467	2.216	0.013346
C1orf146	ENSG00000203910	1	92681497	92712370	44	11	313467	0.052754	0.47896
GLMN	ENSG00000174842	1	92710959	92766544	68	14	313467	-0.0013817	0.50055
RPAP2	ENSG00000122484	1	92762522	92868613	144	22	313467	0.55623	0.28903
GFI1	ENSG00000162676	1	92939319	92954433	27	10	313467	-0.74916	0.77312
EVI5	ENSG00000067208	1	92973253	93259961	692	37	313467	0.50003	0.30853
RPL5	ENSG00000122406	1	93295582	93308481	21	4	313467	-0.073695	0.52937
FAM69A	ENSG00000154511	1	93306724	93429057	209	18	313467	-0.5149	0.69669
MTF2	ENSG00000143033	1	93542792	93605638	113	15	313467	-0.01991	0.50794
TMED5	ENSG00000117500	1	93614299	93648285	76	16	313467	-0.15936	0.56331
CCDC18	ENSG00000122483	1	93643476	93745287	266	26	313467	-0.052983	0.52113
DR1	ENSG00000117505	1	93809445	93836055	55	11	313467	0.42643	0.3349
FNBP1L	ENSG00000137942	1	93911688	94021218	143	30	313467	1.4932	0.067693
BCAR3	ENSG00000137936	1	94026347	94314706	974	64	313467	-0.25768	0.60167
DNTTIP2	ENSG00000067334	1	94332373	94347474	74	14	313467	-0.81718	0.79309
GCLM	ENSG00000023909	1	94349761	94376966	87	16	313467	-0.6075	0.72824
ABCA4	ENSG00000198691	1	94457393	94588688	498	77	313467	-0.66035	0.74548
ARHGAP29	ENSG00000137962	1	94613544	94742624	247	38	313467	-0.64757	0.74137
ABCD3	ENSG00000117528	1	94881933	94985222	133	24	313467	-0.21464	0.58498
F3	ENSG00000117525	1	94993781	95009356	31	11	313467	0.2202	0.41286
SLC44A3	ENSG00000143036	1	95283898	95361802	311	49	313467	-0.13934	0.55541
CNN3	ENSG00000117519	1	95361507	95394834	140	31	313467	-0.10976	0.5437
ALG14	ENSG00000172339	1	95438963	95540501	304	35	313467	-1.0504	0.85324
TMEM56	ENSG00000152078	1	95580894	95664163	274	36	313467	0.31894	0.37489
TMEM56-RWDD3	ENSG00000271092	1	95581479	95713781	443	44	313467	0.084328	0.4664
RWDD3	ENSG00000122481	1	95697711	95713781	61	15	313467	-0.63101	0.73598
RP11-147C23.1	ENSG00000237435	1	96401457	96489436	304	35	313467	1.4172	0.078212
PTBP2	ENSG00000117569	1	97185221	97290294	254	33	313467	0.25362	0.39989
DPYD	ENSG00000188641	1	97542299	98388605	2332	160	313467	0.62055	0.26745
SNX7	ENSG00000162627	1	99125236	99227056	368	31	313467	-1.5093	0.93439
LPPR5	ENSG00000117598	1	99354806	99472588	485	56	313467	-1.9471	0.97424
LPPR4	ENSG00000117600	1	99727509	99776146	144	25	313467	0.91956	0.1789
PALMD	ENSG00000099260	1	100109499	100161097	147	22	313467	1.1766	0.11968
FRRS1	ENSG00000156869	1	100173259	100234187	265	19	313467	-1.5541	0.93992
AGL	ENSG00000162688	1	100313640	100390579	318	32	313467	0.93772	0.17419
SLC35A3	ENSG00000117620	1	100433345	100493535	205	17	313467	0.56417	0.28632
HIAT1	ENSG00000156875	1	100501653	100549933	153	22	313467	1.2515	0.10537
SASS6	ENSG00000156876	1	100548119	100600511	108	18	313467	0.58321	0.27988
TRMT13	ENSG00000122435	1	100596706	100617053	46	15	313467	0.017376	0.49307
LRRC39	ENSG00000122477	1	100613409	100645771	62	20	313467	-0.33243	0.63022
DBT	ENSG00000137992	1	100651475	100717390	144	16	313467	-0.69738	0.75722
RTCA	ENSG00000137996	1	100729763	100759325	84	14	313467	-0.20948	0.58296
CDC14A	ENSG00000079335	1	100808584	100986833	275	32	313467	-1.2979	0.90283
GPR88	ENSG00000181656	1	101001693	101008574	14	6	313467	-0.78715	0.7844
VCAM1	ENSG00000162692	1	101183298	101205601	34	15	313467	-0.76124	0.77674
EXTL2	ENSG00000162694	1	101336943	101363554	31	12	313467	-2.0056	0.97755
SLC30A7	ENSG00000162695	1	101359632	101448309	154	23	313467	-1.4273	0.92325
AC093157.1	ENSG00000269175	1	101453761	101458653	4	3	313467	-0.93691	0.8256
DPH5	ENSG00000117543	1	101454179	101493644	57	11	313467	-1.1343	0.87167
S1PR1	ENSG00000170989	1	101700444	101708074	15	8	313467	-1.3811	0.91638
OLFM3	ENSG00000118733	1	102267130	102464586	700	78	313467	1.3727	0.084919
COL11A1	ENSG00000060718	1	103341023	103576052	1179	45	313467	0.10166	0.45951
RNPC3	ENSG00000185946	1	104066313	104098861	44	12	313467	0.47947	0.3158
AMY2B	ENSG00000240038	1	104094437	104123156	33	11	313467	-0.63183	0.73625
AMY2A	ENSG00000243480	1	104157999	104169402	2	2	313467	0.71495	0.23732
AMY1C	ENSG00000187733	1	104291028	104302312	1	1	313467	1.9219	0.027307
PRMT6	ENSG00000198890	1	107597267	107602916	7	3	313467	-0.18695	0.57415
NTNG1	ENSG00000162631	1	107680629	108027080	780	93	313467	1.859	0.031512
VAV3	ENSG00000134215	1	108112782	108509766	1421	108	313467	0.34381	0.36549
SLC25A24	ENSG00000085491	1	108675658	108745471	244	30	313467	-1.0456	0.85212
NBPF4	ENSG00000196427	1	108764963	108788689	8	3	313467	0.6585	0.25511
NBPF6	ENSG00000186086	1	108916421	109014624	10	3	313467	0.90032	0.18398
FAM102B	ENSG00000162636	1	109100711	109188522	179	22	313467	0.26697	0.39475
HENMT1	ENSG00000162639	1	109189912	109206148	28	13	313467	-1.87	0.96926
PRPF38B	ENSG00000134186	1	109232945	109245425	10	8	313467	1.3725	0.08495
FNDC7	ENSG00000143107	1	109253279	109286365	75	24	313467	-0.21779	0.5862
STXBP3	ENSG00000116266	1	109287296	109353148	248	18	313467	3.158	0.00079436
AKNAD1	ENSG00000162641	1	109357520	109508106	576	58	313467	-0.96184	0.83194
GPSM2	ENSG00000121957	1	109415972	109478167	192	27	313467	-0.98169	0.83687
CLCC1	ENSG00000121940	1	109471130	109508111	146	29	313467	-0.24841	0.59809
WDR47	ENSG00000085433	1	109511836	109586850	221	27	313467	-1.1153	0.86765
TAF13	ENSG00000197780	1	109604108	109620624	57	15	313467	-0.036616	0.5146
TMEM167B	ENSG00000215717	1	109630425	109640556	33	9	313467	-1.1159	0.86776
C1orf194	ENSG00000179902	1	109647573	109658479	40	11	313467	-1.1312	0.87101
KIAA1324	ENSG00000116299	1	109654301	109750401	355	43	313467	-0.081165	0.53234
SARS	ENSG00000031698	1	109754540	109781791	43	14	313467	-0.94543	0.82778
CELSR2	ENSG00000143126	1	109790641	109819372	82	19	313467	-1.3898	0.9177
PSRC1	ENSG00000134222	1	109821178	109827808	17	9	313467	0.14657	0.44173
MYBPHL	ENSG00000221986	1	109833987	109851663	49	17	313467	-0.65233	0.74291
SORT1	ENSG00000134243	1	109851192	109942573	142	21	313467	0.035092	0.486
PSMA5	ENSG00000143106	1	109940653	109971062	50	14	313467	-1.6034	0.94558
SYPL2	ENSG00000143028	1	110007180	110025759	58	9	313467	0.046819	0.48133
ATXN7L2	ENSG00000162650	1	110024101	110036426	14	6	313467	-0.23084	0.59128
CYB561D1	ENSG00000174151	1	110034674	110046554	20	6	313467	-0.054804	0.52185
AMIGO1	ENSG00000181754	1	110045797	110054360	25	9	313467	1.3862	0.082847
GPR61	ENSG00000156097	1	110080494	110092028	16	7	313467	1.2435	0.10685
GNAI3	ENSG00000065135	1	110089233	110137975	73	17	313467	1.0292	0.15169
GNAT2	ENSG00000134183	1	110144889	110157679	27	11	313467	1.348	0.088829
AMPD2	ENSG00000116337	1	110156726	110175673	40	13	313467	0.22385	0.41144
GSTM4	ENSG00000168765	1	110196703	110209118	31	11	313467	0.28568	0.38756
GSTM2	ENSG00000213366	1	110208644	110253171	113	24	313467	-0.90171	0.8164
GSTM1	ENSG00000134184	1	110228436	110252661	65	14	313467	-1.1265	0.87001
GSTM5	ENSG00000134201	1	110252864	110319050	178	31	313467	0.18001	0.42857
GSTM3	ENSG00000134202	1	110275554	110286384	23	8	313467	-1.1715	0.87931
EPS8L3	ENSG00000198758	1	110291702	110308649	47	14	313467	0.049987	0.48007
CSF1	ENSG00000184371	1	110450864	110474614	48	17	313467	-0.024759	0.50988
AHCYL1	ENSG00000168710	1	110525308	110567357	24	9	313467	1.1087	0.13378
STRIP1	ENSG00000143093	1	110572199	110618263	60	14	313467	1.9242	0.027167
ALX3	ENSG00000156150	1	110601616	110615322	25	6	313467	2.0973	0.017982
UBL4B	ENSG00000186150	1	110653062	110657569	8	2	313467	-0.88174	0.81104
SLC6A17	ENSG00000197106	1	110691108	110745824	106	18	313467	0.86349	0.19393
KCNC4	ENSG00000116396	1	110751965	110826722	234	30	313467	1.0867	0.1386
RBM15	ENSG00000162775	1	110879128	110890299	15	6	313467	0.6539	0.25659
SLC16A4	ENSG00000168679	1	110904470	110935704	79	18	313467	1.3925	0.081886
LAMTOR5	ENSG00000134248	1	110942871	110952564	23	7	313467	-0.37143	0.64484
PROK1	ENSG00000143125	1	110991822	111000976	34	8	313467	2.1816	0.014568
KCNA10	ENSG00000143105	1	111058839	111063797	15	6	313467	1.877	0.030257
KCNA2	ENSG00000177301	1	111135202	111176096	105	18	313467	2.505	0.0061224
KCNA3	ENSG00000177272	1	111213310	111219655	9	5	313467	-2.353	0.99069
CD53	ENSG00000143119	1	111413775	111443550	93	16	313467	0.87955	0.18955
LRIF1	ENSG00000121931	1	111488807	111508701	27	12	313467	0.25349	0.39994
DRAM2	ENSG00000156171	1	111658955	111684838	62	11	313467	-2.1544	0.98439
CEPT1	ENSG00000134255	1	111680249	111728724	93	20	313467	-0.63288	0.73659
DENND2D	ENSG00000162777	1	111728796	111749157	45	19	313467	-1.5095	0.93442
CHI3L2	ENSG00000064886	1	111741393	111787062	160	24	313467	-1.2655	0.89716
CHIA	ENSG00000134216	1	111831484	111864188	242	27	313467	-1.49	0.93189
PIFO	ENSG00000173947	1	111886910	111896635	42	10	313467	-1.5503	0.93947
OVGP1	ENSG00000085465	1	111955936	111972399	58	13	313467	-0.9682	0.83353
WDR77	ENSG00000116455	1	111981512	111993998	27	8	313467	-0.23082	0.59127
ATP5F1	ENSG00000116459	1	111989486	112006395	36	11	313467	-0.5715	0.71617
C1orf162	ENSG00000143110	1	112014414	112022134	15	6	313467	-0.18712	0.57422
ADORA3	ENSG00000121933	1	112024970	112108584	283	43	313467	-0.27762	0.60935
RAP1A	ENSG00000116473	1	112082840	112260313	574	60	313467	1.5548	0.059992
FAM212B	ENSG00000197852	1	112222252	112300446	296	42	313467	1.9203	0.027411
DDX20	ENSG00000064703	1	112295867	112311638	60	11	313467	0.87346	0.19121
KCND3	ENSG00000171385	1	112312284	112533777	704	107	313467	1.168	0.12141
CTTNBP2NL	ENSG00000143079	1	112936803	113007078	186	17	313467	-0.4219	0.66345
WNT2B	ENSG00000134245	1	113007163	113073787	177	36	313467	0.17647	0.42996
ST7L	ENSG00000007341	1	113065140	113165447	244	28	313467	-0.35692	0.63942
CAPZA1	ENSG00000116489	1	113159795	113215241	100	19	313467	-0.1867	0.57405
MOV10	ENSG00000155363	1	113213763	113244368	67	14	313467	-0.21323	0.58443
RHOC	ENSG00000155366	1	113242728	113252056	24	10	313467	0.64874	0.25825
RP11-426L16.10	ENSG00000271810	1	113244236	113256055	35	16	313467	1.0303	0.15143
PPM1J	ENSG00000155367	1	113251616	113260099	17	10	313467	1.501	0.066671
FAM19A3	ENSG00000184599	1	113261041	113270857	21	7	313467	1.4699	0.070798
SLC16A1	ENSG00000155380	1	113453469	113501635	68	18	313467	-0.6018	0.72635
LRIG2	ENSG00000198799	1	113613831	113675882	132	22	313467	0.92388	0.17777
MAGI3	ENSG00000081026	1	113931371	114229545	645	50	313467	0.40092	0.34424
PHTF1	ENSG00000116793	1	114238453	114304111	125	21	313467	0.60745	0.27178
RSBN1	ENSG00000081019	1	114303454	114357098	86	21	313467	1.1218	0.13098
PTPN22	ENSG00000134242	1	114355433	114416381	118	19	313467	0.6478	0.25856
BCL2L15	ENSG00000188761	1	114419790	114432169	29	8	313467	0.4459	0.32783
AP4B1	ENSG00000134262	1	114436370	114449823	27	10	313467	-0.19462	0.57716
DCLRE1B	ENSG00000118655	1	114445763	114457708	20	8	313467	-0.26695	0.60525
HIPK1	ENSG00000163349	1	114469814	114521426	81	21	313467	-1.3747	0.91539
OLFML3	ENSG00000116774	1	114520063	114525876	17	9	313467	-1.6664	0.95218
SYT6	ENSG00000134207	1	114630913	114698541	271	58	313467	1.4638	0.071629
TRIM33	ENSG00000197323	1	114934399	115055781	353	34	313467	0.27619	0.3912
BCAS2	ENSG00000116752	1	115109178	115126260	38	12	313467	0.66585	0.25275
DENND2C	ENSG00000175984	1	115124469	115215043	226	28	313467	0.52495	0.29981
AMPD1	ENSG00000116748	1	115214719	115240239	73	20	313467	0.64731	0.25872
NRAS	ENSG00000213281	1	115246090	115261515	22	8	313467	-0.18635	0.57392
CSDE1	ENSG00000009307	1	115258534	115303297	85	16	313467	0.29644	0.38345
SIKE1	ENSG00000052723	1	115311100	115325306	6	4	313467	0.27349	0.39224
SYCP1	ENSG00000198765	1	115395424	115538991	359	30	313467	0.27654	0.39107
TSHB	ENSG00000134200	1	115570415	115577941	35	7	313467	-0.24486	0.59672
TSPAN2	ENSG00000134198	1	115589632	115634121	193	27	313467	0.53584	0.29604
NGF	ENSG00000134259	1	115827539	115882857	190	37	313467	-0.33175	0.62996
VANGL1	ENSG00000173218	1	116182574	116241845	195	32	313467	-0.35009	0.63686
CASQ2	ENSG00000118729	1	116241628	116313402	358	31	313467	-0.30599	0.62019
NHLH2	ENSG00000177551	1	116377998	116388538	34	8	313467	-0.31879	0.62506
SLC22A15	ENSG00000163393	1	116517119	116613675	246	30	313467	0.52538	0.29966
MAB21L3	ENSG00000173212	1	116652376	116678861	81	19	313467	1.969	0.024474
ATP1A1	ENSG00000163399	1	116913290	116953883	69	11	313467	-1.2681	0.89763
AL136376.1	ENSG00000269279	1	116914890	116928718	27	9	313467	-1.3092	0.90476
CD58	ENSG00000116815	1	117056157	117115661	55	12	313467	0.090324	0.46401
IGSF3	ENSG00000143061	1	117116031	117212375	108	27	313467	-0.95894	0.83121
C1orf137	ENSG00000203864	1	117234734	117250225	20	10	313467	0.21629	0.41438
CD2	ENSG00000116824	1	117295007	117312850	31	8	313467	-0.089352	0.5356
PTGFRN	ENSG00000134247	1	117450679	117533980	254	31	313467	-0.34257	0.63404
CD101	ENSG00000134256	1	117542382	117580167	112	28	313467	-0.72728	0.76647
TTF2	ENSG00000116830	1	117600925	117651075	116	26	313467	-0.14763	0.55868
TRIM45	ENSG00000134253	1	117652682	117667209	47	12	313467	0.8528	0.19688
VTCN1	ENSG00000134258	1	117685209	117755556	196	33	313467	0.077876	0.46896
MAN1A2	ENSG00000198162	1	117908071	118072494	505	36	313467	1.8846	0.029742
FAM46C	ENSG00000183508	1	118146556	118171994	92	10	313467	0.19699	0.42192
GDAP2	ENSG00000196505	1	118405107	118474253	59	18	313467	0.45077	0.32608
WDR3	ENSG00000065183	1	118470343	118510165	44	17	313467	0.54588	0.29257
SPAG17	ENSG00000155761	1	118495484	118729846	441	41	313467	-0.13523	0.55379
TBX15	ENSG00000092607	1	119424669	119534179	312	38	313467	1.5224	0.063959
WARS2	ENSG00000116874	1	119572839	119685294	313	34	313467	2.1273	0.016698
HAO2	ENSG00000116882	1	119909402	119937753	69	12	313467	-1.0003	0.84142
HSD3B2	ENSG00000203859	1	119955554	119966658	28	5	313467	-1.4402	0.92509
HSD3B1	ENSG00000203857	1	120047821	120058681	9	3	313467	0.43595	0.33144
ZNF697	ENSG00000143067	1	120161045	120192396	82	17	313467	1.1349	0.1282
PHGDH	ENSG00000092621	1	120200421	120287838	204	28	313467	1.2561	0.10454
HMGCS2	ENSG00000134240	1	120289619	120313528	61	16	313467	0.40189	0.34388
REG4	ENSG00000134193	1	120335641	120356283	61	13	313467	1.4778	0.069728
ADAM30	ENSG00000134249	1	120435156	120441118	10	5	313467	-0.24221	0.59569
NOTCH2	ENSG00000134250	1	120453176	120614240	139	16	313467	1.4022	0.080433
FAM72B	ENSG00000188610	1	120835756	120856681	1	1	313467	-1.631	0.94855
PPIAL4G	ENSG00000236334	1	143766144	143769881	1	1	313467	0.50678	0.30615
PDE4DIP	ENSG00000178104	1	144835157	145078186	16	8	313467	-0.93191	0.82431
RP11-458D21.5	ENSG00000255168	1	145207145	145320796	1	1	313467	-0.94225	0.82697
NBPF10	ENSG00000163386	1	145287772	145371303	3	2	313467	-0.73612	0.76917
HFE2	ENSG00000168509	1	145411095	145418545	5	3	313467	0.48237	0.31477
TXNIP	ENSG00000117289	1	145436469	145443635	9	5	313467	0.90531	0.18265
POLR3GL	ENSG00000121851	1	145455236	145472388	6	4	313467	0.38355	0.35066
ANKRD34A	ENSG00000181039	1	145468508	145476646	6	5	313467	0.39458	0.34658
LIX1L	ENSG00000152022	1	145475085	145502669	20	8	313467	0.57351	0.28315
RBM8A	ENSG00000131795	1	145505598	145514536	9	5	313467	-1.616	0.94695
PEX11B	ENSG00000131779	1	145514252	145524730	7	3	313467	-1.6219	0.94759
ITGA10	ENSG00000143127	1	145522891	145544868	27	10	313467	-0.6443	0.74031
ANKRD35	ENSG00000198483	1	145547230	145569526	55	11	313467	-0.33138	0.62982
PIAS3	ENSG00000131788	1	145573233	145587546	9	5	313467	-0.47649	0.68314
NUDT17	ENSG00000186364	1	145585115	145591439	7	5	313467	-0.70224	0.75873
POLR3C	ENSG00000186141	1	145591605	145613025	28	7	313467	-1.3013	0.90341
RNF115	ENSG00000121848	1	145609036	145697218	132	13	313467	-1.2409	0.89267
CD160	ENSG00000117281	1	145694798	145717614	25	4	313467	-1.7146	0.95679
PDZK1	ENSG00000174827	1	145724918	145765074	9	6	313467	-0.33854	0.63252
GPR89A	ENSG00000117262	1	145763411	145829103	1	1	313467	-1.8211	0.9657
PRKAB2	ENSG00000131791	1	146625685	146646129	78	15	313467	-0.90972	0.81851
FMO5	ENSG00000131781	1	146645930	146716700	399	23	313467	-1.1174	0.86809
CHD1L	ENSG00000131778	1	146712291	146768443	251	27	313467	-2.6822	0.99634
BCL9	ENSG00000116128	1	147011182	147099017	285	48	313467	0.51059	0.30482
ACP6	ENSG00000162836	1	147100453	147144618	129	20	313467	1.6438	0.050105
GJA5	ENSG00000143140	1	147227332	147247484	75	12	313467	-0.37728	0.64702
GJA8	ENSG00000121634	1	147372946	147382393	37	11	313467	-1.1015	0.86466
GPR89B	ENSG00000188092	1	147398506	147466753	38	2	313467	-0.53416	0.70338
NBPF14	ENSG00000122497	1	148002642	148027863	1	1	313467	1.3693	0.085457
NBPF15	ENSG00000243452	1	148553979	148597267	6	2	313467	-0.26299	0.60372
FCGR1A	ENSG00000150337	1	149752227	149765074	7	2	313467	-0.24246	0.59579
HIST2H2BF	ENSG00000203814	1	149753245	149785928	32	5	313467	-1.0691	0.85748
HIST2H3D	ENSG00000183598	1	149783826	149787236	10	3	313467	-0.5645	0.71379
HIST2H3C	ENSG00000203811	1	149810110	149814765	1	1	313467	-0.84589	0.80119
HIST2H2AA3	ENSG00000183558	1	149812505	149816478	5	2	313467	-1.0252	0.84737
HIST2H2AA4	ENSG00000203812	1	149820643	149824191	2	1	313467	-1.0168	0.84539
HIST2H3A	ENSG00000203852	1	149822181	149826836	1	1	313467	-0.95565	0.83038
HIST2H2BE	ENSG00000184678	1	149855010	149860232	3	2	313467	0.38282	0.35093
HIST2H2AC	ENSG00000184260	1	149856525	149859961	2	2	313467	0.57136	0.28388
BOLA1	ENSG00000178096	1	149857440	149873351	34	5	313467	0.94579	0.17213
HIST2H2AB	ENSG00000184270	1	149858019	149861466	2	2	313467	-1.4257	0.92302
SV2A	ENSG00000159164	1	149873870	149891434	22	7	313467	-1.2766	0.89912
SF3B4	ENSG00000143368	1	149894209	149902236	16	2	313467	-0.319	0.62514
MTMR11	ENSG00000014914	1	149899543	149910791	21	5	313467	-0.73377	0.76846
OTUD7B	ENSG00000163113	1	149908705	149984625	87	15	313467	-1.2118	0.8872
VPS45	ENSG00000136631	1	150037369	150118505	109	11	313467	-0.58345	0.7202
PLEKHO1	ENSG00000023902	1	150119373	150137916	32	8	313467	-0.88472	0.81185
ANP32E	ENSG00000143401	1	150189717	150210504	35	5	313467	-1.0318	0.84893
CA14	ENSG00000118298	1	150227554	150238478	8	6	313467	0.40167	0.34396
APH1A	ENSG00000117362	1	150236804	150243980	6	3	313467	-0.55674	0.71115
C1orf54	ENSG00000118292	1	150238600	150254327	19	6	313467	-0.11984	0.5477
C1orf51	ENSG00000159208	1	150252953	150260505	11	5	313467	-1.4566	0.92738
MRPS21	ENSG00000187145	1	150264289	150282414	82	13	313467	-1.105	0.86543
PRPF3	ENSG00000117360	1	150291925	150326671	111	16	313467	-0.5566	0.7111
RPRD2	ENSG00000163125	1	150333567	150450042	396	25	313467	-1.4103	0.92078
TARS2	ENSG00000143374	1	150457887	150481078	85	14	313467	-1.796	0.96375
ECM1	ENSG00000143369	1	150478538	150487265	23	8	313467	-1.0527	0.85377
ADAMTSL4	ENSG00000143382	1	150519884	150534413	37	18	313467	-2.3401	0.99036
AL356356.1	ENSG00000225996	1	150519897	150525367	10	7	313467	-1.4879	0.93161
ADAMTSL4-AS1	ENSG00000203804	1	150532480	150535969	3	3	313467	-1.726	0.95783
MCL1	ENSG00000143384	1	150546032	150554066	24	9	313467	0.082565	0.4671
ENSA	ENSG00000143420	1	150572327	150604088	69	18	313467	-1.012	0.84424
GOLPH3L	ENSG00000143457	1	150617701	150671630	160	15	313467	-0.41398	0.66055
HORMAD1	ENSG00000143452	1	150669536	150695364	75	10	313467	-0.16687	0.56627
CTSS	ENSG00000163131	1	150701672	150740433	91	15	313467	-0.24822	0.59802
CTSK	ENSG00000143387	1	150767684	150782799	17	6	313467	0.11312	0.45497
ARNT	ENSG00000143437	1	150781181	150851244	128	21	313467	-0.44036	0.67016
SETDB1	ENSG00000143379	1	150896739	150938213	90	18	313467	-0.39515	0.65363
CERS2	ENSG00000143418	1	150932059	150949479	42	11	313467	-0.82507	0.79534
ANXA9	ENSG00000143412	1	150952493	150969110	45	13	313467	-1.3027	0.90366
FAM63A	ENSG00000143409	1	150968025	150982851	41	13	313467	-2.3076	0.98949
PRUNE	ENSG00000143363	1	150978896	151009189	89	23	313467	-1.6491	0.95044
BNIPL	ENSG00000163141	1	151007046	151021076	38	14	313467	-0.9842	0.83749
C1orf56	ENSG00000143443	1	151018216	151025462	7	6	313467	-0.35126	0.6373
CDC42SE1	ENSG00000197622	1	151022447	151044801	36	14	313467	-1.0999	0.8643
MLLT11	ENSG00000213190	1	151028234	151041970	22	9	313467	-0.70665	0.76011
GABPB2	ENSG00000143458	1	151041054	151099018	144	26	313467	-0.57774	0.71828
SEMA6C	ENSG00000143434	1	151103161	151121104	50	15	313467	-0.84421	0.80072
TNFAIP8L2	ENSG00000163154	1	151127105	151133225	3	2	313467	-0.9101	0.81861
SCNM1	ENSG00000163156	1	151127140	151143773	13	7	313467	0.03415	0.48638
LYSMD1	ENSG00000163155	1	151131224	151140424	6	3	313467	-1.3104	0.90498
TMOD4	ENSG00000163157	1	151141462	151150760	8	5	313467	1.4086	0.079482
VPS72	ENSG00000163159	1	151141463	151169797	25	11	313467	0.2599	0.39747
PIP5K1A	ENSG00000143398	1	151168425	151223012	80	17	313467	-0.1526	0.56065
PSMD4	ENSG00000159352	1	151225179	151240955	26	7	313467	-0.40308	0.65655
RP11-126K1.2	ENSG00000232671	1	151251500	151256405	6	3	313467	0.68435	0.24688
ZNF687	ENSG00000143373	1	151252094	151265656	14	6	313467	0.17332	0.4312
PI4KB	ENSG00000143393	1	151263273	151302191	35	8	313467	-0.47811	0.68371
RFX5	ENSG00000143390	1	151312116	151321833	6	4	313467	0.89702	0.18485
SELENBP1	ENSG00000143416	1	151335778	151347209	23	13	313467	0.13117	0.44782
PSMB4	ENSG00000159377	1	151370010	151375420	8	2	313467	-0.67556	0.75034
POGZ	ENSG00000143442	1	151374200	151433941	78	10	313467	-1.1051	0.86543
CGN	ENSG00000143375	1	151480986	151512168	41	12	313467	-0.44606	0.67222
TUFT1	ENSG00000143367	1	151510781	151557059	77	20	313467	3.0716	0.0010645
SNX27	ENSG00000143376	1	151582541	151672567	137	21	313467	3.2844	0.00051096
CELF3	ENSG00000159409	1	151673880	151691290	31	9	313467	2.7637	0.0028572
AL589765.1	ENSG00000240510	1	151680909	151703070	43	15	313467	2.7546	0.0029386
RIIAD1	ENSG00000178796	1	151680909	151703281	43	15	313467	2.7546	0.0029386
MRPL9	ENSG00000143436	1	151731119	151738040	19	7	313467	3.6366	0.00013816
OAZ3	ENSG00000143450	1	151733445	151744808	32	7	313467	3.6095	0.00015342
TDRKH	ENSG00000182134	1	151741583	151765892	85	11	313467	3.6223	0.000146
LINGO4	ENSG00000213171	1	151771740	151780630	11	3	313467	2.9144	0.0017821
RORC	ENSG00000143365	1	151777547	151806348	66	18	313467	2.5011	0.0061908
C2CD4D	ENSG00000225556	1	151809295	151815033	17	6	313467	0.24315	0.40395
THEM5	ENSG00000196407	1	151818739	151828173	19	6	313467	0.26427	0.39579
THEM4	ENSG00000159445	1	151845060	151884284	102	14	313467	-0.78199	0.78289
S100A10	ENSG00000197747	1	151954391	151968866	32	5	313467	-0.83591	0.7984
S100A11	ENSG00000163191	1	152003982	152022383	29	8	313467	0.96345	0.16766
TCHHL1	ENSG00000182898	1	152055620	152063540	7	6	313467	-2.0441	0.97953
TCHH	ENSG00000159450	1	152077793	152088556	8	4	313467	-1.2564	0.89552
RPTN	ENSG00000215853	1	152125071	152133704	11	7	313467	-0.33368	0.63069
HRNR	ENSG00000197915	1	152183558	152198669	56	8	313467	0.51211	0.30429
FLG	ENSG00000143631	1	152273651	152299679	79	10	313467	0.30881	0.37873
FLG2	ENSG00000143520	1	152320211	152334482	19	4	313467	1.7462	0.040387
CRNN	ENSG00000143536	1	152380719	152388739	17	3	313467	1.0901	0.13784
LCE5A	ENSG00000186207	1	152481320	152485653	20	7	313467	-0.23266	0.59199
CRCT1	ENSG00000169509	1	152484978	152489486	17	4	313467	-0.92196	0.82173
LCE3E	ENSG00000185966	1	152537130	152541248	3	2	313467	-1.4726	0.92957
LCE3D	ENSG00000163202	1	152550857	152554980	10	3	313467	0.1937	0.42321
LCE3B	ENSG00000187238	1	152584287	152587574	1	1	313467	0.68871	0.2455
LCE3A	ENSG00000185962	1	152594310	152597579	8	2	313467	0.5773	0.28187
LCE2D	ENSG00000187223	1	152633872	152638135	9	4	313467	-0.83364	0.79776
LCE2C	ENSG00000187180	1	152645771	152650050	9	3	313467	-0.56352	0.71346
LCE2B	ENSG00000159455	1	152645771	152660877	42	7	313467	-1.0805	0.86003
LCE2A	ENSG00000187173	1	152668840	152672918	13	3	313467	-0.64684	0.74113
LCE4A	ENSG00000187170	1	152678636	152682967	8	4	313467	-0.40647	0.6578
C1orf68	ENSG00000198854	1	152689998	152693905	25	2	313467	-0.31993	0.62549
KPRP	ENSG00000203786	1	152728506	152735529	22	5	313467	-0.054001	0.52153
LCE1F	ENSG00000240386	1	152746848	152750445	11	4	313467	0.56461	0.28617
LCE1E	ENSG00000186226	1	152756690	152761902	17	6	313467	0.33488	0.36886
LCE1D	ENSG00000172155	1	152767227	152771657	5	3	313467	-1.0641	0.85635
LCE1C	ENSG00000197084	1	152776311	152781107	23	7	313467	-0.31558	0.62384
LCE1B	ENSG00000196734	1	152782447	152786585	9	6	313467	-0.83447	0.79799
LCE1A	ENSG00000186844	1	152797949	152801573	2	2	313467	-0.21733	0.58602
LCE6A	ENSG00000235942	1	152813344	152817459	2	2	313467	0.79044	0.21463
SMCP	ENSG00000163206	1	152848793	152858523	7	3	313467	-0.062355	0.52486
IVL	ENSG00000163207	1	152879021	152885362	21	3	313467	1.0753	0.14113
SPRR4	ENSG00000184148	1	152941142	152946050	11	4	313467	-1.5053	0.93388
SPRR1A	ENSG00000169474	1	152954557	152959289	25	3	313467	0.43371	0.33225
SPRR3	ENSG00000163209	1	152972223	152977332	40	4	313467	-0.23171	0.59162
SPRR1B	ENSG00000169469	1	153001678	153006376	46	4	313467	0.24308	0.40397
SPRR2D	ENSG00000163216	1	153011201	153016407	26	4	313467	0.40197	0.34385
SPRR2A	ENSG00000241794	1	153027589	153032013	4	2	313467	0.053264	0.47876
SPRR2B	ENSG00000196805	1	153041700	153115927	218	26	313467	1.8677	0.030899
SPRR2E	ENSG00000203785	1	153064611	153080660	50	10	313467	-0.13464	0.55355
SPRR2F	ENSG00000244094	1	153083590	153087991	9	6	313467	0.43726	0.33096
SPRR2G	ENSG00000159516	1	153121058	153125345	8	2	313467	1.2695	0.10213
LELP1	ENSG00000203784	1	153173919	153178596	5	3	313467	-0.37085	0.64463
PRR9	ENSG00000203783	1	153188060	153192793	10	2	313467	0.098179	0.4609
LOR	ENSG00000203782	1	153230176	153235598	17	7	313467	-0.59344	0.72356
PGLYRP3	ENSG00000159527	1	153269338	153285194	45	8	313467	0.83638	0.20147
PGLYRP4	ENSG00000163218	1	153301596	153323316	113	11	313467	1.2208	0.11108
S100A9	ENSG00000163220	1	153328330	153334503	7	5	313467	0.64514	0.25942
S100A12	ENSG00000163221	1	153345184	153350125	5	2	313467	0.074365	0.47036
S100A8	ENSG00000143546	1	153361508	153365664	9	2	313467	-0.15365	0.56106
S100A7A	ENSG00000184330	1	153387000	153396701	21	5	313467	1.0388	0.14946
S100A7L2	ENSG00000197364	1	153408534	153414425	13	6	313467	0.2062	0.41832
S100A7	ENSG00000143556	1	153429220	153435177	10	4	313467	0.12761	0.44923
S100A6	ENSG00000197956	1	153506075	153510720	10	3	313467	0.6466	0.25895
S100A5	ENSG00000196420	1	153508623	153516241	13	5	313467	0.42813	0.33428
S100A4	ENSG00000196154	1	153515089	153524612	37	5	313467	-1.6045	0.9457
S100A3	ENSG00000188015	1	153518805	153523848	26	5	313467	-1.6853	0.95403
S100A2	ENSG00000196754	1	153532584	153542366	15	5	313467	-1.6214	0.94753
S100A16	ENSG00000188643	1	153578362	153587621	12	6	313467	0.095466	0.46197
S100A14	ENSG00000189334	1	153585731	153591462	10	3	313467	0.028536	0.48862
S100A13	ENSG00000189171	1	153590263	153608568	47	12	313467	-0.80808	0.79048
S100A1	ENSG00000160678	1	153598402	153605513	16	6	313467	-0.49939	0.69125
CHTOP	ENSG00000160679	1	153604525	153619782	39	9	313467	-0.7949	0.78666
SNAPIN	ENSG00000143553	1	153629130	153635306	10	3	313467	-0.23713	0.59372
ILF2	ENSG00000143621	1	153633512	153645524	19	7	313467	0.17364	0.43107
NPR1	ENSG00000169418	1	153649113	153667468	25	10	313467	-0.812	0.79161
INTS3	ENSG00000143624	1	153698543	153747555	82	20	313467	-1.2366	0.89188
SLC27A3	ENSG00000143554	1	153744830	153753633	12	6	313467	-0.93742	0.82573
GATAD2B	ENSG00000143614	1	153776201	153897451	236	29	313467	0.85962	0.195
DENND4B	ENSG00000198837	1	153900977	153921172	31	8	313467	1.137	0.12777
CRTC2	ENSG00000160741	1	153919145	153933101	21	8	313467	0.44361	0.32866
SLC39A1	ENSG00000143570	1	153930575	153942188	21	8	313467	0.52228	0.30074
CREB3L4	ENSG00000143578	1	153938010	153947839	15	5	313467	0.52504	0.29978
JTB	ENSG00000143543	1	153945745	153952164	4	3	313467	0.73424	0.2314
RAB13	ENSG00000143545	1	153953127	153960834	6	3	313467	-0.12382	0.54927
RPS27	ENSG00000177954	1	153961235	153965626	8	7	313467	0.78865	0.21516
NUP210L	ENSG00000143552	1	153964161	154129592	270	32	313467	-1.0781	0.85951
TPM3	ENSG00000143549	1	154126784	154169124	69	14	313467	-0.55049	0.70901
C1orf189	ENSG00000163263	1	154170848	154180809	6	4	313467	-0.9567	0.83064
C1orf43	ENSG00000143612	1	154178182	154195104	25	9	313467	-0.42995	0.66638
UBAP2L	ENSG00000143569	1	154190655	154244986	100	19	313467	-1.1419	0.87325
HAX1	ENSG00000143575	1	154242987	154249351	8	4	313467	-2.0957	0.98195
AQP10	ENSG00000143595	1	154291566	154298801	24	7	313467	0.63698	0.26207
ATP8B2	ENSG00000143515	1	154296029	154324783	69	12	313467	0.14354	0.44293
IL6R	ENSG00000160712	1	154375669	154442926	161	25	313467	-0.10778	0.54291
SHE	ENSG00000169291	1	154441248	154476589	53	13	313467	-0.43762	0.66917
TDRD10	ENSG00000163239	1	154472695	154521623	182	16	313467	-0.74076	0.77058
UBE2Q1	ENSG00000160714	1	154520053	154533504	14	5	313467	-0.41598	0.66129
CHRNB2	ENSG00000160716	1	154538257	154553502	28	13	313467	-1.4034	0.91975
ADAR	ENSG00000160710	1	154553538	154602475	105	13	313467	-0.99725	0.84068
AL606500.1	ENSG00000268141	1	154583067	154586190	6	3	313467	-0.43428	0.66796
KCNN3	ENSG00000143603	1	154668931	154844756	512	97	313467	2.0075	0.022347
PMVK	ENSG00000163344	1	154896210	154911467	29	8	313467	-0.11152	0.5444
PBXIP1	ENSG00000163346	1	154915552	154930599	21	11	313467	-0.32103	0.62591
PYGO2	ENSG00000163348	1	154928502	154938329	10	7	313467	-0.61636	0.73117
SHC1	ENSG00000160691	1	154933774	154948871	20	8	313467	-0.51684	0.69737
CKS1B	ENSG00000173207	1	154945129	154952725	7	4	313467	0.0071141	0.49716
FLAD1	ENSG00000160688	1	154953814	154966587	19	6	313467	-0.13816	0.55494
LENEP	ENSG00000163352	1	154964062	154967791	4	3	313467	-0.063984	0.52551
ZBTB7B	ENSG00000160685	1	154973127	154991998	24	11	313467	0.13828	0.44501
DCST2	ENSG00000163354	1	154989996	155008257	38	12	313467	-0.20178	0.57996
DCST1	ENSG00000163357	1	155004300	155024406	31	12	313467	-0.4801	0.68442
ADAM15	ENSG00000143537	1	155021042	155036252	24	11	313467	-0.11529	0.54589
EFNA4	ENSG00000243364	1	155034207	155043029	8	4	313467	-0.21246	0.58413
EFNA3	ENSG00000251246	1	155034224	155060283	43	12	313467	0.71498	0.23731
EFNA3	ENSG00000143590	1	155034224	155061014	45	13	313467	0.75672	0.22461
EFNA1	ENSG00000169242	1	155097936	155108333	19	8	313467	0.51386	0.30367
SLC50A1	ENSG00000169241	1	155105820	155112329	10	5	313467	-0.38076	0.64831
DPM3	ENSG00000179085	1	155111367	155115071	8	5	313467	0.67829	0.24879
KRTCAP2	ENSG00000163463	1	155140884	155147951	12	5	313467	1.2715	0.10177
RP11-201K10.3	ENSG00000273088	1	155140885	155161748	36	14	313467	1.6268	0.051887
TRIM46	ENSG00000163462	1	155143873	155158447	24	10	313467	0.56304	0.28671
MUC1	ENSG00000185499	1	155157300	155164707	12	7	313467	1.8985	0.028817
THBS3	ENSG00000169231	1	155164379	155180842	22	10	313467	0.52962	0.29819
MTX1	ENSG00000173171	1	155176490	155184615	10	6	313467	2.3455	0.0095019
GBA	ENSG00000177628	1	155203243	155216490	21	7	313467	0.14128	0.44382
FAM189B	ENSG00000160767	1	155215996	155227274	25	4	313467	1.1956	0.11592
SCAMP3	ENSG00000116521	1	155224770	155234221	18	7	313467	1.3233	0.092861
CLK2	ENSG00000176444	1	155231659	155250282	28	7	313467	0.24936	0.40154
HCN3	ENSG00000143630	1	155245374	155260639	30	8	313467	0.28423	0.38812
PKLR	ENSG00000143627	1	155258630	155273225	22	7	313467	0.31677	0.37571
FDPS	ENSG00000160752	1	155276539	155291457	17	6	313467	-0.95927	0.83129
RUSC1	ENSG00000160753	1	155288687	155301905	6	5	313467	0.11337	0.45487
ASH1L	ENSG00000116539	1	155304059	155534598	201	35	313467	-0.18127	0.57192
MSTO1	ENSG00000125459	1	155577979	155719153	160	29	313467	0.24037	0.40502
YY1AP1	ENSG00000163374	1	155628237	155660791	36	14	313467	0.60884	0.27132
DAP3	ENSG00000132676	1	155655751	155709801	75	18	313467	0.31254	0.37731
GON4L	ENSG00000116580	1	155718508	155831191	182	22	313467	1.3374	0.090545
SYT11	ENSG00000132718	1	155827300	155855990	39	12	313467	0.6358	0.26245
RIT1	ENSG00000143622	1	155866599	155883195	36	9	313467	1.0133	0.15546
KIAA0907	ENSG00000132680	1	155881834	155906191	37	9	313467	1.2639	0.10313
RXFP4	ENSG00000173080	1	155909480	155913625	3	2	313467	0.21709	0.41407
ARHGEF2	ENSG00000116584	1	155915630	155978861	95	18	313467	0.078739	0.46862
SSR2	ENSG00000163479	1	155977839	155992750	25	9	313467	0.98251	0.16292
UBQLN4	ENSG00000160803	1	156004092	156025585	33	13	313467	0.9367	0.17446
LAMTOR2	ENSG00000116586	1	156022543	156029301	11	6	313467	0.63816	0.26168
RAB25	ENSG00000132698	1	156028951	156041295	9	6	313467	-0.73823	0.76981
MEX3A	ENSG00000254726	1	156040804	156053789	20	10	313467	-0.7838	0.78342
LMNA	ENSG00000160789	1	156050364	156110880	158	20	313467	-1.0664	0.85688
SEMA4A	ENSG00000196189	1	156115157	156148543	61	16	313467	0.60823	0.27152
SLC25A44	ENSG00000160785	1	156161880	156183587	38	9	313467	0.14374	0.44285
PMF1-BGLAP	ENSG00000260238	1	156180773	156214123	103	16	313467	-0.47573	0.68287
PMF1	ENSG00000160783	1	156180784	156213874	102	16	313467	-0.43063	0.66663
BGLAP	ENSG00000242252	1	156209753	156214112	6	3	313467	-0.22725	0.58989
PAQR6	ENSG00000160781	1	156212206	156219881	12	7	313467	-0.73397	0.76852
SMG5	ENSG00000198952	1	156218015	156254620	92	14	313467	-1.8334	0.96663
TMEM79	ENSG00000163472	1	156250726	156263976	25	5	313467	-1.0152	0.84499
C1orf85	ENSG00000198715	1	156258880	156267463	15	6	313467	-1.5296	0.93694
VHLL	ENSG00000189030	1	156267415	156271428	12	4	313467	-0.80853	0.79061
CCT3	ENSG00000163468	1	156277759	156339664	136	18	313467	-1.555	0.94002
TSACC	ENSG00000163467	1	156305105	156317786	24	9	313467	-1.3055	0.90415
RHBG	ENSG00000132677	1	156337003	156356011	61	14	313467	-0.54899	0.70849
C1orf61	ENSG00000125462	1	156373042	156402493	33	12	313467	-1.0482	0.85273
MEF2D	ENSG00000116604	1	156432519	156472620	82	17	313467	-0.65612	0.74413
IQGAP3	ENSG00000183856	1	156494197	156544396	93	13	313467	-0.2432	0.59607
TTC24	ENSG00000187862	1	156547519	156557562	36	7	313467	0.094646	0.4623
APOA1BP	ENSG00000163382	1	156559554	156565091	29	3	313467	0.50941	0.30523
GPATCH4	ENSG00000160818	1	156563279	156573288	69	8	313467	0.078841	0.46858
HAPLN2	ENSG00000132702	1	156587086	156596517	20	4	313467	-0.089675	0.53573
BCAN	ENSG00000132692	1	156609182	156630324	36	13	313467	-0.29436	0.61576
NES	ENSG00000132688	1	156637555	156649189	21	5	313467	0.47987	0.31566
CRABP2	ENSG00000143320	1	156668398	156677608	7	5	313467	-0.78587	0.78403
ISG20L2	ENSG00000143319	1	156690683	156700591	21	10	313467	0.94835	0.17148
RRNAD1	ENSG00000143303	1	156696234	156707752	23	9	313467	0.28257	0.38875
MRPL24	ENSG00000143314	1	156706095	156713382	19	10	313467	-0.4296	0.66626
HDGF	ENSG00000143321	1	156710899	156738717	77	19	313467	0.065803	0.47377
PRCC	ENSG00000143294	1	156718402	156771607	156	22	313467	0.39951	0.34476
SH2D2A	ENSG00000027869	1	156775035	156788654	26	8	313467	-0.27842	0.60965
NTRK1	ENSG00000198400	1	156783432	156852642	154	28	313467	0.4654	0.32082
INSRR	ENSG00000027644	1	156808855	156830810	24	12	313467	2.0502	0.02017
PEAR1	ENSG00000187800	1	156861490	156887226	100	16	313467	0.41246	0.34
LRRC71	ENSG00000160838	1	156888442	156903886	44	8	313467	0.7292	0.23294
ARHGEF11	ENSG00000132694	1	156903632	157017162	267	28	313467	0.84408	0.19931
ETV3L	ENSG00000253831	1	157060836	157071600	38	14	313467	1.0928	0.13724
ETV3	ENSG00000117036	1	157089983	157110266	22	9	313467	0.042761	0.48295
FCRL5	ENSG00000143297	1	157482167	157524310	85	14	313467	0.70664	0.23989
FCRL4	ENSG00000163518	1	157542539	157569870	75	15	313467	0.20225	0.41986
FCRL3	ENSG00000160856	1	157643111	157672647	60	11	313467	1.2651	0.10292
FCRL2	ENSG00000132704	1	157714523	157748922	74	20	313467	2.356	0.0092373
FCRL1	ENSG00000163534	1	157763193	157791895	80	15	313467	0.13142	0.44772
CD5L	ENSG00000073754	1	157799704	157870046	229	28	313467	1.1106	0.13337
KIRREL	ENSG00000183853	1	157961063	158071052	367	64	313467	-0.99425	0.83995
CD1D	ENSG00000158473	1	158147737	158155686	13	2	313467	-0.32739	0.62831
CD1A	ENSG00000158477	1	158221927	158229059	21	8	313467	-0.91559	0.82006
CD1C	ENSG00000158481	1	158257576	158264420	8	6	313467	-0.66242	0.74615
CD1B	ENSG00000158485	1	158296741	158303321	11	7	313467	-0.04959	0.51978
CD1E	ENSG00000158488	1	158321254	158328343	16	6	313467	0.28364	0.38834
OR10T2	ENSG00000186306	1	158367312	158371256	20	6	313467	-0.83088	0.79698
OR10K2	ENSG00000180708	1	158388718	158392656	16	4	313467	0.075123	0.47006
OR10K1	ENSG00000173285	1	158433272	158437344	13	6	313467	-0.14236	0.5566
OR10R2	ENSG00000198965	1	158447668	158451675	12	5	313467	-1.0457	0.85215
OR6Y1	ENSG00000197532	1	158515918	158519895	13	7	313467	-1.2535	0.89498
OR6P1	ENSG00000186440	1	158531441	158535394	18	7	313467	-0.17966	0.57129
OR10X1	ENSG00000186400	1	158547709	158551689	11	4	313467	0.044736	0.48216
OR10Z1	ENSG00000198967	1	158574229	158578170	14	6	313467	-2.267	0.98831
SPTA1	ENSG00000163554	1	158579496	158658488	212	29	313467	-1.4155	0.92153
OR6K2	ENSG00000196171	1	158668369	158672486	10	5	313467	-1.3932	0.91822
OR6K3	ENSG00000203757	1	158685958	158689953	7	3	313467	-0.52617	0.70061
OR6K6	ENSG00000180433	1	158722510	158726681	10	4	313467	0.43998	0.32998
OR6N1	ENSG00000197403	1	158734466	158738492	28	8	313467	0.22708	0.41018
OR6N2	ENSG00000188340	1	158745472	158749425	21	10	313467	1.4715	0.070577
MNDA	ENSG00000163563	1	158799107	158820296	57	15	313467	-0.24956	0.59853
PYHIN1	ENSG00000163564	1	158898586	158947844	125	20	313467	-1.2582	0.89584
IFI16	ENSG00000163565	1	158967758	159025945	253	19	313467	-0.21257	0.58417
AIM2	ENSG00000163568	1	159031274	159118886	166	24	313467	0.09159	0.46351
CADM3	ENSG00000162706	1	159139399	159174103	78	20	313467	-1.2309	0.89082
DARC	ENSG00000213088	1	159171097	159177290	23	9	313467	-1.0575	0.85486
FCER1A	ENSG00000179639	1	159257504	159279014	72	16	313467	-0.25823	0.60189
OR10J3	ENSG00000196266	1	159282460	159286449	10	5	313467	-1.0303	0.84856
OR10J1	ENSG00000196184	1	159407512	159411600	15	8	313467	-0.13267	0.55277
OR10J5	ENSG00000184155	1	159503793	159507842	8	5	313467	0.8304	0.20316
APCS	ENSG00000132703	1	159555615	159559655	22	7	313467	0.5727	0.28343
CRP	ENSG00000132693	1	159681079	159686379	10	5	313467	0.19743	0.42175
DUSP23	ENSG00000158716	1	159748722	159753333	17	6	313467	0.64964	0.25796
FCRL6	ENSG00000181036	1	159768301	159787041	67	12	313467	2.165	0.015193
SLAMF8	ENSG00000158714	1	159794540	159808039	26	11	313467	1.8402	0.032869
C1orf204	ENSG00000188004	1	159803264	159827137	56	15	313467	1.1588	0.12327
VSIG8	ENSG00000243284	1	159823106	159834447	43	13	313467	-1.0461	0.85224
RP11-190A12.7	ENSG00000256029	1	159826690	159844843	70	12	313467	-0.2701	0.60646
CCDC19	ENSG00000213085	1	159841154	159871953	89	15	313467	-0.62746	0.73482
AL590560.1	ENSG00000269620	1	159878884	159882159	4	3	313467	-0.052601	0.52097
TAGLN2	ENSG00000158710	1	159886897	159897522	33	14	313467	-0.87926	0.81037
IGSF9	ENSG00000085552	1	159895829	159917386	65	17	313467	0.057467	0.47709
SLAMF9	ENSG00000162723	1	159920282	159926044	18	5	313467	-0.97964	0.83637
PIGM	ENSG00000143315	1	159996462	160003783	12	6	313467	-0.8798	0.81052
KCNJ10	ENSG00000177807	1	160006257	160042038	70	20	313467	0.52438	0.30001
KCNJ9	ENSG00000162728	1	160049360	160061353	26	8	313467	0.84745	0.19837
IGSF8	ENSG00000162729	1	160060130	160070733	17	5	313467	0.32622	0.37213
ATP1A2	ENSG00000018625	1	160083549	160114381	107	23	313467	1.1249	0.13031
ATP1A4	ENSG00000132681	1	160119360	160157767	136	32	313467	-1.2206	0.88887
CASQ1	ENSG00000143318	1	160158285	160172676	31	14	313467	-0.77297	0.78023
PEA15	ENSG00000162734	1	160173127	160186166	17	9	313467	-0.076402	0.53045
DCAF8	ENSG00000132716	1	160184505	160256920	102	18	313467	0.19507	0.42267
DCAF8	ENSG00000258465	1	160186254	160256920	100	17	313467	0.21152	0.41624
PEX19	ENSG00000162735	1	160245602	160258138	17	7	313467	0.47451	0.31757
COPA	ENSG00000122218	1	160258063	160315190	92	20	313467	1.9242	0.027166
NCSTN	ENSG00000162736	1	160311062	160329742	48	15	313467	1.201	0.11488
NHLH1	ENSG00000171786	1	160334857	160343638	17	7	313467	0.5403	0.29449
VANGL2	ENSG00000162738	1	160368376	160399468	82	19	313467	1.966	0.024647
SLAMF6	ENSG00000162739	1	160453820	160495052	92	17	313467	0.0065902	0.49737
CD84	ENSG00000066294	1	160509885	160551306	145	17	313467	0.28195	0.38899
SLAMF1	ENSG00000117090	1	160576890	160619085	128	27	313467	1.2928	0.098033
CD48	ENSG00000117091	1	160647536	160683641	156	24	313467	-1.6695	0.9525
SLAMF7	ENSG00000026751	1	160707037	160725611	40	10	313467	-0.981	0.8367
LY9	ENSG00000122224	1	160763864	160799051	102	14	313467	-2.1206	0.98302
CD244	ENSG00000122223	1	160798950	160834692	101	13	313467	-0.55406	0.71023
ITLN1	ENSG00000179914	1	160845329	160856960	43	5	313467	-0.18114	0.57187
ITLN2	ENSG00000158764	1	160913815	160926589	37	13	313467	0.36807	0.35641
F11R	ENSG00000158769	1	160964001	160993138	91	14	313467	-0.00037277	0.50015
RP11-544M22.13	ENSG00000270149	1	160966747	161010752	123	19	313467	-0.017332	0.50691
TSTD1	ENSG00000215845	1	161006421	161010780	11	6	313467	0.39296	0.34718
USF1	ENSG00000158773	1	161008041	161017767	33	9	313467	0.28963	0.38605
ARHGAP30	ENSG00000186517	1	161015736	161041760	59	16	313467	1.0714	0.14199
AL591806.1	ENSG00000268154	1	161033655	161036943	4	3	313467	1.7856	0.037079
PVRL4	ENSG00000143217	1	161039785	161061389	49	19	313467	0.58655	0.27875
KLHDC9	ENSG00000162755	1	161066151	161071136	12	9	313467	-0.42613	0.66499
PFDN2	ENSG00000143256	1	161069346	161089901	45	12	313467	-0.23424	0.5926
NIT1	ENSG00000158793	1	161085876	161096235	11	6	313467	0.20996	0.41685
DEDD	ENSG00000158796	1	161089764	161104478	23	8	313467	0.67117	0.25106
UFC1	ENSG00000143222	1	161120566	161129646	18	7	313467	1.3539	0.087889
USP21	ENSG00000143258	1	161127240	161136513	11	8	313467	0.99587	0.15966
PPOX	ENSG00000143224	1	161134200	161148803	26	10	313467	1.0029	0.15796
B4GALT3	ENSG00000158850	1	161140100	161149287	15	7	313467	0.63184	0.26375
ADAMTS4	ENSG00000158859	1	161153098	161170846	37	16	313467	-0.65277	0.74305
NDUFS2	ENSG00000158864	1	161164894	161185185	40	17	313467	-0.38861	0.65122
FCER1G	ENSG00000158869	1	161183024	161191489	26	11	313467	0.87923	0.18964
AL590714.1	ENSG00000268387	1	161188160	161193296	21	8	313467	1.3027	0.096347
APOA2	ENSG00000158874	1	161191082	161195421	17	6	313467	1.5537	0.060122
TOMM40L	ENSG00000158882	1	161193793	161201408	14	6	313467	0.68424	0.24691
NR1I3	ENSG00000143257	1	161198456	161210092	39	13	313467	-0.25474	0.60054
PCP4L1	ENSG00000248485	1	161226517	161256240	135	23	313467	-0.43015	0.66646
MPZ	ENSG00000158887	1	161273525	161281762	20	9	313467	1.5459	0.061062
SDHC	ENSG00000143252	1	161282047	161333984	288	17	313467	0.97143	0.16567
C1orf192	ENSG00000188931	1	161333521	161339664	34	5	313467	1.1714	0.12071
FCGR2A	ENSG00000143226	1	161473220	161494803	71	18	313467	2.0427	0.020539
HSPA6	ENSG00000173110	1	161492036	161497681	24	8	313467	2.2721	0.01154
FCGR3A	ENSG00000203747	1	161510549	161602917	127	25	313467	1.9711	0.024355
[truncated: 18,387 more rows]

## Sheet: ST-1d (ID 1200)
Suppl. Table 1d: MAGMA gene analysis results
[truncated: 19,833 more rows]

[truncated: 22 more sheets: ST-1e (ID 1558), ST-1f (ID 2110), ST-1g (ID 2188), ST-1h (ID 4537), ST-1i (ID 4548), ST-1j (ID 4559), ST-1k (ID 4570), ST-1l (ID 4581), ST-1m (ID 6145), ST-1n (ID 6160), ST-1o (ID 20016), ST-1p (ID 20116), ST-1q (ID 20487), ST-1r (ID 20488), ST-1s (ID 20489), ST-1t (ID 20522), ST-1u (ID 20528), ST-1v (ID 20529), ST-1w (ID 20531), ST-1x (ID 23104) …]
