# Supplementary material for: Genome-wide gene-environment interactions in neuroticism: an exploratory study across 25 environments
Source: Transl Psychiatry. 2021 Mar 22;11:180. doi: 10.1038/s41398-021-01288-9 (PMC7985503; doi:10.1038/s41398-021-01288-9)
Supplement: Supplementary file 5 — Suppl. Tables 2a-2z (gene sets) [file 41398_2021_1288_MOESM5_ESM.xlsx]

## Sheet: ST-2a (ID 189)
Suppl. Table 2a: MAGMA gene-set analysis results
Townsend deprivation index at recruitment (UKB ID: 189)
SOURCE	GENE_SET	NGENES	BETA	BETA_STD	SE	P
GO_bp	go_positive_regulation_of_sequestering_of_calcium_ion	16	0.71892	0.020413	0.19336	0.00010074
GO_bp	go_intermediate_filament_based_process	42	0.46028	0.02116	0.12833	0.00016795
GO_bp	go_negative_regulation_of_calcium_ion_transport_into_cytosol	19	0.62726	0.019407	0.17623	0.00018634
GO_mf	go_electron_carrier_activity	113	0.2615	0.019684	0.074562	0.00022702
GO_bp	go_intermediate_filament_organization	19	0.6676	0.020655	0.19974	0.00041621
GO_bp	go_natural_killer_cell_mediated_immunity	25	0.59563	0.021136	0.17925	0.00044632
GO_bp	go_regulation_of_monocyte_differentiation	14	0.70398	0.018699	0.21619	0.00056548
GO_bp	go_spliceosomal_tri_snrnp_complex_assembly	12	0.68884	0.01694	0.21235	0.00059057
GO_mf	go_phospholipase_binding	18	0.59377	0.017881	0.18304	0.00059073
GO_mf	go_frizzled_binding	36	0.40587	0.017277	0.12983	0.00088673
GO_mf	go_glutathione_transferase_activity	33	0.4592	0.018717	0.14821	0.00097424
Canonical_pathway	pid_a6b1_a6b4_integrin_pathway	46	0.36711	0.017661	0.11966	0.001079
Canonical_pathway	reactome_iron_uptake_and_transport	36	0.3967	0.016887	0.13042	0.0011776
GO_bp	go_negative_regulation_of_ryanodine_sensitive_calcium_release_channel_activity	12	0.63992	0.015737	0.21193	0.0012677
GO_cc	go_mediator_complex	34	0.36082	0.014928	0.12162	0.0015066
Canonical_pathway	reactome_calnexin_calreticulin_cycle	11	0.60775	0.01431	0.21019	0.0019198
GO_bp	go_regulation_of_epidermis_development	63	0.29367	0.016526	0.10194	0.0019855
Canonical_pathway	reactome_latent_infection_of_homo_sapiens_with_mycobacterium_tuberculosis	31	0.39882	0.015756	0.13935	0.0021071
GO_bp	go_photoreceptor_cell_development	39	0.35015	0.015513	0.1241	0.0023918
GO_bp	go_regulation_of_acyl_coa_biosynthetic_process	13	0.63255	0.016191	0.23282	0.0032977
GO_bp	go_cellular_modified_amino_acid_metabolic_process	213	0.14698	0.015151	0.054446	0.0034753
Canonical_pathway	biocarta_set_pathway	11	0.59872	0.014097	0.22442	0.0038211
GO_bp	go_oligosaccharide_catabolic_process	12	0.55511	0.013651	0.20938	0.0040142
GO_bp	go_positive_regulation_of_alpha_beta_t_cell_proliferation	19	0.51267	0.015861	0.19596	0.0044506
GO_bp	go_positive_regulation_of_homeostatic_process	211	0.13936	0.014299	0.053372	0.0045154
GO_bp	go_positive_regulation_of_calcium_mediated_signaling	38	0.35609	0.015573	0.13638	0.0045161
GO_mf	go_intermediate_filament_binding	13	0.5033	0.012882	0.19286	0.0045358
GO_mf	go_oxidoreductase_activity_acting_on_a_heme_group_of_donors	25	0.40687	0.014437	0.15593	0.0045402
GO_bp	go_positive_regulation_of_dendrite_morphogenesis	31	0.35133	0.01388	0.13559	0.0047867
GO_bp	go_negative_regulation_of_receptor_activity	29	0.33747	0.012896	0.13054	0.0048691
GO_bp	go_eye_photoreceptor_cell_development	31	0.36067	0.014249	0.13962	0.004897
GO_bp	go_detection_of_chemical_stimulus_involved_in_sensory_perception_of_taste	44	0.33395	0.015713	0.1295	0.0049611
GO_cc	go_small_nucleolar_ribonucleoprotein_complex	19	0.4349	0.013455	0.17036	0.0053472
GO_bp	go_hydrogen_peroxide_metabolic_process	30	0.37088	0.014415	0.14592	0.0055196
GO_cc	go_cation_channel_complex	165	0.16721	0.015189	0.066044	0.0056784
GO_mf	go_organic_acid_sodium_symporter_activity	30	0.35212	0.013686	0.13909	0.0056819
GO_bp	go_terpenoid_metabolic_process	105	0.19374	0.01406	0.07698	0.0059273
GO_mf	go_calcium_dependent_protein_binding	61	0.26477	0.014663	0.10543	0.0060187
Canonical_pathway	reactome_transferrin_endocytosis_and_recycling	25	0.38815	0.013773	0.15543	0.0062626
GO_bp	go_positive_regulation_of_release_of_sequestered_calcium_ion_into_cytosol	39	0.32573	0.014431	0.13048	0.0062761
Canonical_pathway	reactome_netrin1_signaling	38	0.34412	0.01505	0.13803	0.0063351
Canonical_pathway	reactome_n_glycan_trimming_in_the_er_and_calnexin_calreticulin_cycle	13	0.44782	0.011462	0.17987	0.0063976
GO_mf	go_phosphatidylinositol_4_phosphate_binding	20	0.42818	0.013591	0.17302	0.0066721
Canonical_pathway	reactome_apoptosis	144	0.16486	0.013998	0.066947	0.0069011
GO_bp	go_positive_regulation_of_organelle_assembly	47	0.27252	0.013252	0.11082	0.0069672
Canonical_pathway	biocarta_bcellsurvival_pathway	16	0.44966	0.012767	0.18299	0.0070055
GO_mf	go_acetylglucosaminyltransferase_activity	49	0.27704	0.013754	0.1133	0.0072449
GO_bp	go_amino_acid_import	15	0.51922	0.014275	0.21253	0.0072871
GO_bp	go_negative_regulation_of_epidermis_development	16	0.48631	0.013808	0.19949	0.0073942
Canonical_pathway	biocarta_nkcells_pathway	21	0.40693	0.013235	0.16724	0.0074861
Canonical_pathway	reactome_tie2_signaling	18	0.472	0.014214	0.19442	0.0076007
Canonical_pathway	pid_cdc42_reg_pathway	31	0.33098	0.013076	0.13635	0.0076088
GO_bp	go_mitochondrion_distribution	11	0.4983	0.011733	0.20672	0.0079688
GO_bp	go_neuromuscular_process_controlling_balance	50	0.27045	0.013563	0.1125	0.0081131
GO_mf	go_beta_2_microglobulin_binding	10	0.58148	0.013055	0.24231	0.008208
GO_bp	go_negative_regulation_of_calcium_ion_transmembrane_transport	30	0.32435	0.012606	0.13516	0.0082088
GO_bp	go_regulation_of_sulfur_metabolic_process	20	0.44028	0.013975	0.18454	0.008526
GO_bp	go_white_fat_cell_differentiation	13	0.57406	0.014693	0.24167	0.0087714
GO_bp	go_glutathione_derivative_metabolic_process	21	0.44658	0.014525	0.18904	0.0090847
Canonical_pathway	kegg_natural_killer_cell_mediated_cytotoxicity	133	0.17902	0.014612	0.075949	0.0092139
GO_bp	go_regulation_of_alpha_beta_t_cell_proliferation	23	0.42232	0.014374	0.17952	0.0093294
GO_bp	go_regulation_of_epithelial_cell_differentiation	121	0.17732	0.013809	0.075607	0.0095134
GO_bp	go_androgen_receptor_signaling_pathway	41	0.2655	0.01206	0.11359	0.0097147
GO_bp	go_regulation_of_skeletal_muscle_contraction	10	0.51581	0.01158	0.22197	0.010073
Canonical_pathway	biocarta_raccycd_pathway	26	0.33039	0.011956	0.14294	0.010413
GO_bp	go_nucleotide_salvage	14	0.45022	0.011958	0.19491	0.010453
GO_bp	go_positive_regulation_of_calcium_ion_transport_into_cytosol	52	0.25754	0.013171	0.11151	0.010461
GO_bp	go_sphingolipid_biosynthetic_process	77	0.2148	0.013359	0.093525	0.010822
GO_bp	go_fc_gamma_receptor_signaling_pathway	75	0.2101	0.012896	0.091531	0.010862
GO_bp	go_cell_morphogenesis_involved_in_neuron_differentiation	369	0.099151	0.013399	0.04337	0.011128
GO_bp	go_response_to_dietary_excess	20	0.41103	0.013047	0.18192	0.011937
GO_bp	go_aldehyde_catabolic_process	13	0.47165	0.012072	0.21059	0.012564
Canonical_pathway	kegg_citrate_cycle_tca_cycle	31	0.30636	0.012104	0.13721	0.012788
GO_bp	go_ceramide_biosynthetic_process	43	0.27825	0.012943	0.12476	0.01287
GO_bp	go_positive_regulation_of_calcium_ion_transmembrane_transporter_activity	31	0.32742	0.012936	0.14726	0.013101
GO_cc	go_ampa_glutamate_receptor_complex	27	0.34713	0.0128	0.1564	0.01323
GO_bp	go_negative_regulation_of_cell_cycle_arrest	20	0.38286	0.012153	0.1729	0.013409
GO_bp	go_negative_regulation_of_peptidyl_threonine_phosphorylation	15	0.49995	0.013745	0.22578	0.01341
GO_bp	go_regulation_of_lipopolysaccharide_mediated_signaling_pathway	19	0.42372	0.013109	0.19147	0.013454
GO_bp	go_negative_regulation_of_calcium_mediated_signaling	18	0.38432	0.011574	0.17474	0.013932
GO_mf	go_glycolipid_binding	19	0.36288	0.011227	0.16502	0.013945
GO_bp	go_regulation_of_establishment_of_protein_localization_to_chromosome	11	0.44371	0.010448	0.20198	0.014026
Canonical_pathway	reactome_post_chaperonin_tubulin_folding_pathway	19	0.39207	0.01213	0.17853	0.01405
Canonical_pathway	kegg_olfactory_transduction	368	0.12998	0.017541	0.059303	0.014206
GO_bp	go_acetyl_coa_biosynthetic_process	12	0.51113	0.01257	0.23378	0.014401
GO_bp	go_regulation_of_keratinocyte_differentiation	27	0.33861	0.012486	0.15492	0.014422
GO_bp	go_positive_regulation_of_transcription_elongation_from_rna_polymerase_ii_promoter	13	0.43948	0.011249	0.20181	0.014721
GO_mf	go_androgen_receptor_binding	39	0.2679	0.011869	0.12334	0.014932
Canonical_pathway	reactome_keratan_sulfate_degradation	11	0.5191	0.012223	0.23948	0.015103
GO_bp	go_tricarboxylic_acid_metabolic_process	38	0.27785	0.012152	0.12841	0.015244
GO_bp	go_positive_regulation_of_dna_repair	38	0.28755	0.012576	0.13321	0.015445
GO_cc	go_pigment_granule	102	0.15964	0.01142	0.074208	0.015733
GO_bp	go_negative_regulation_of_lymphocyte_mediated_immunity	36	0.27399	0.011664	0.12752	0.015842
GO_mf	go_protein_complex_scaffold	67	0.21172	0.012286	0.098582	0.015878
GO_cc	go_vacuolar_proton_transporting_v_type_atpase_complex	14	0.47035	0.012493	0.21945	0.016053
GO_cc	go_intraciliary_transport_particle_b	19	0.37442	0.011584	0.17474	0.016075
GO_bp	go_cellular_iron_ion_homeostasis	44	0.24213	0.011393	0.11315	0.016185
Canonical_pathway	kegg_notch_signaling_pathway	47	0.23984	0.011662	0.11237	0.016416
GO_bp	go_regulation_of_systemic_arterial_blood_pressure_by_circulatory_renin_angiotensin	15	0.52421	0.014412	0.2457	0.016448
GO_bp	go_neuronal_ion_channel_clustering	12	0.4869	0.011974	0.22845	0.016537
GO_bp	go_regulation_of_cell_migration_involved_in_sprouting_angiogenesis	19	0.39036	0.012077	0.18316	0.01654
GO_cc	go_dna_replication_factor_a_complex	15	0.38439	0.010568	0.1805	0.016609
GO_bp	go_positive_regulation_of_calcium_ion_transmembrane_transport	59	0.22689	0.012358	0.10673	0.016766
GO_bp	go_snorna_metabolic_process	11	0.45432	0.010697	0.21426	0.016992
GO_bp	go_sphingolipid_metabolic_process	138	0.14551	0.012096	0.068686	0.017077
Canonical_pathway	biocarta_mtor_pathway	23	0.30457	0.010367	0.14399	0.017215
Canonical_pathway	reactome_axon_guidance	241	0.11106	0.012169	0.052699	0.017543
Canonical_pathway	kegg_erbb_signaling_pathway	89	0.18586	0.012423	0.088255	0.017614
GO_bp	go_golgi_to_plasma_membrane_protein_transport	25	0.29826	0.010584	0.14224	0.01801
GO_mf	go_calcium_ion_binding	682	0.069348	0.012638	0.033102	0.018093
GO_mf	go_flavin_adenine_dinucleotide_binding	74	0.19046	0.011613	0.091014	0.018199
GO_bp	go_regulation_of_membrane_protein_ectodomain_proteolysis	21	0.37732	0.012272	0.18056	0.018327
GO_cc	go_condensed_chromosome_outer_kinetochore	12	0.45868	0.01128	0.21952	0.018339
GO_bp	go_regulation_of_histone_h3_k9_methylation	17	0.45179	0.013222	0.21662	0.018513
GO_mf	go_taste_receptor_activity	29	0.35567	0.013591	0.17156	0.019089
GO_mf	go_bitter_taste_receptor_activity	24	0.42179	0.014665	0.20363	0.019167
GO_bp	go_leukocyte_mediated_cytotoxicity	34	0.31093	0.012864	0.15012	0.019175
GO_mf	go_acid_phosphatase_activity	11	0.51009	0.012011	0.24651	0.019266
GO_bp	go_positive_regulation_of_cyclin_dependent_protein_kinase_activity	35	0.26865	0.011277	0.12987	0.019301
GO_bp	go_positive_regulation_of_erythrocyte_differentiation	22	0.35336	0.011763	0.17129	0.019566
GO_mf	go_retinol_binding	13	0.44111	0.01129	0.21438	0.01982
GO_mf	go_transferase_activity_transferring_alkyl_or_aryl_other_than_methyl_groups	61	0.20254	0.011216	0.098438	0.019826
Canonical_pathway	biocarta_vegf_pathway	29	0.27944	0.010679	0.13587	0.019865
GO_bp	go_epithelial_cell_apoptotic_process	25	0.32402	0.011498	0.15777	0.020004
Canonical_pathway	kegg_glycine_serine_and_threonine_metabolism	31	0.2922	0.011544	0.14254	0.020192
GO_bp	go_regulation_of_epidermal_cell_differentiation	45	0.24942	0.011868	0.12175	0.020259
GO_bp	go_regulation_of_rna_splicing	96	0.15861	0.011009	0.077704	0.020624
GO_bp	go_epithelial_tube_branching_involved_in_lung_morphogenesis	25	0.36202	0.012846	0.17811	0.021056
Canonical_pathway	biocarta_ngf_pathway	18	0.37642	0.011336	0.18524	0.021081
Canonical_pathway	biocarta_p27_pathway	14	0.40249	0.010691	0.1984	0.021251
Canonical_pathway	biocarta_cellcycle_pathway	24	0.3054	0.010618	0.1507	0.021362
Canonical_pathway	kegg_homologous_recombination	29	0.27125	0.010366	0.13404	0.021506
Canonical_pathway	kegg_chronic_myeloid_leukemia	74	0.1857	0.011323	0.092232	0.022042
GO_bp	go_photoreceptor_cell_differentiation	50	0.22329	0.011198	0.11141	0.022525
GO_bp	go_negative_regulation_of_leukocyte_mediated_immunity	47	0.23204	0.011284	0.11602	0.022756
GO_bp	go_regulation_of_mrna_splicing_via_spliceosome	62	0.20046	0.011192	0.10032	0.022857
GO_bp	go_negative_regulation_of_exocytosis	27	0.31957	0.011784	0.15994	0.022864
Canonical_pathway	biocarta_ach_pathway	16	0.39442	0.011199	0.19744	0.022883
Canonical_pathway	biocarta_cacam_pathway	13	0.43459	0.011124	0.21764	0.022927
Canonical_pathway	kegg_small_cell_lung_cancer	86	0.16665	0.010951	0.083562	0.023066
GO_cc	go_neuronal_cell_body_membrane	20	0.39101	0.012412	0.19621	0.023147
GO_bp	go_positive_regulation_of_histone_h3_k4_methylation	16	0.43767	0.012427	0.21974	0.023205
GO_bp	go_phototransduction	41	0.24077	0.010937	0.12111	0.023414
GO_bp	go_neuron_projection_morphogenesis	402	0.082671	0.011651	0.041623	0.023515
Canonical_pathway	kegg_tryptophan_metabolism	39	0.2376	0.010526	0.12023	0.024072
GO_bp	go_erythrocyte_homeostasis	71	0.18645	0.011137	0.094463	0.024211
GO_cc	go_t_cell_receptor_complex	19	0.39493	0.012219	0.20036	0.024365
Canonical_pathway	kegg_pentose_and_glucuronate_interconversions	28	0.42536	0.015972	0.21593	0.024433
GO_bp	go_regulation_of_release_of_sequestered_calcium_ion_into_cytosol_by_sarcoplasmic_reticulum	25	0.3149	0.011174	0.15999	0.024525
GO_mf	go_iron_ion_binding	154	0.13598	0.011937	0.069333	0.02493
Canonical_pathway	biocarta_eif_pathway	16	0.30229	0.0085832	0.15473	0.02538
GO_bp	go_neuron_maturation	30	0.29037	0.011286	0.14863	0.02538
GO_bp	go_acetyl_coa_metabolic_process	26	0.28784	0.010416	0.14806	0.025947
GO_bp	go_morphogenesis_of_a_polarized_epithelium	28	0.29318	0.011009	0.15095	0.026066
GO_bp	go_toxin_metabolic_process	12	0.43145	0.01061	0.22252	0.026263
GO_bp	go_positive_regulation_of_fatty_acid_biosynthetic_process	17	0.3647	0.010674	0.18859	0.026574
Canonical_pathway	reactome_signaling_by_nodal	18	0.34723	0.010457	0.17978	0.026727
GO_bp	go_keratan_sulfate_catabolic_process	12	0.41582	0.010226	0.21558	0.026883
Canonical_pathway	kegg_non_small_cell_lung_cancer	55	0.20571	0.010818	0.10669	0.026925
GO_bp	go_primary_alcohol_metabolic_process	46	0.2378	0.01144	0.12375	0.027338
GO_mf	go_palmitoyltransferase_activity	36	0.24746	0.010534	0.12914	0.027677
GO_cc	go_nuclear_speck	191	0.10174	0.0099369	0.053125	0.027746
GO_bp	go_cell_killing	54	0.22283	0.011612	0.11657	0.027981
GO_bp	go_negative_regulation_of_calcium_ion_transport	51	0.20067	0.010163	0.10501	0.028018
GO_bp	go_cellular_lipid_catabolic_process	149	0.12088	0.010439	0.063354	0.028204
GO_mf	go_cofactor_binding	259	0.09115	0.010349	0.047788	0.028243
Canonical_pathway	kegg_drug_metabolism_cytochrome_p450	70	0.2421	0.014359	0.1272	0.028505
GO_bp	go_cellular_response_to_gamma_radiation	19	0.32536	0.010066	0.171	0.028549
GO_bp	go_import_into_cell	37	0.26217	0.011314	0.13813	0.028859
Canonical_pathway	kegg_other_glycan_degradation	16	0.3347	0.0095034	0.17642	0.028914
GO_mf	go_narrow_pore_channel_activity	17	0.39095	0.011442	0.20628	0.029041
GO_bp	go_alternative_mrna_splicing_via_spliceosome	11	0.43155	0.010161	0.22774	0.029057
GO_bp	go_sulfur_compound_catabolic_process	40	0.22396	0.010049	0.11822	0.02909
GO_bp	go_superoxide_metabolic_process	33	0.25379	0.010345	0.13399	0.029112
GO_bp	go_regulation_of_transcription_elongation_from_rna_polymerase_ii_promoter	24	0.2907	0.010107	0.15371	0.029307
GO_mf	go_disulfide_oxidoreductase_activity	31	0.275	0.010864	0.14552	0.029408
GO_cc	go_catalytic_step_2_spliceosome	88	0.14203	0.0094405	0.075313	0.029665
GO_mf	go_retinal_binding	14	0.36857	0.0097897	0.19569	0.029829
GO_mf	go_cytoskeletal_adaptor_activity	16	0.34951	0.009924	0.18592	0.030069
Canonical_pathway	biocarta_trka_pathway	12	0.40934	0.010066	0.21796	0.030196
Canonical_pathway	reactome_nef_mediated_downregulation_of_mhc_class_i_complex_cell_surface_expression	9	0.37679	0.0080253	0.20111	0.030503
GO_bp	go_negative_regulation_of_epidermal_cell_differentiation	13	0.41059	0.010509	0.21947	0.030692
GO_bp	go_regulation_of_phospholipase_a2_activity	10	0.46601	0.010462	0.24911	0.030703
GO_mf	go_cation_amino_acid_symporter_activity	16	0.43726	0.012415	0.23375	0.030707
GO_mf	go_protein_serine_threonine_kinase_activator_activity	19	0.3659	0.011321	0.19579	0.030828
GO_bp	go_centrosome_cycle	45	0.20355	0.0096854	0.10897	0.0309
GO_mf	go_sodium_amino_acid_symporter_activity	12	0.48708	0.011978	0.26083	0.03093
Canonical_pathway	biocarta_pgc1a_pathway	23	0.29936	0.010189	0.16055	0.031122
GO_mf	go_exonuclease_activity	79	0.14604	0.0091995	0.07838	0.031221
GO_bp	go_left_right_axis_specification	13	0.41655	0.010662	0.22384	0.031385
GO_bp	go_mitochondrion_localization	35	0.22819	0.009578	0.12264	0.031412
Canonical_pathway	reactome_homologous_recombination_repair_of_replication_independent_double_strand_breaks	16	0.31084	0.0088259	0.16718	0.0315
GO_cc	go_proteasome_accessory_complex	25	0.28255	0.010026	0.15208	0.031602
GO_bp	go_protein_homotetramerization	58	0.17995	0.0097178	0.097044	0.031856
GO_cc	go_cytoplasmic_stress_granule	31	0.24697	0.0097573	0.13336	0.032025
GO_mf	go_diacylglycerol_kinase_activity	10	0.41534	0.0093247	0.22461	0.032226
GO_mf	go_antigen_binding	79	0.17479	0.01101	0.094737	0.03253
GO_bp	go_cellular_ketone_metabolic_process	68	0.1769	0.010341	0.095916	0.032579
GO_bp	go_positive_regulation_of_receptor_activity	45	0.21772	0.01036	0.11874	0.033369
GO_bp	go_membrane_repolarization	14	0.43727	0.011615	0.23861	0.033442
GO_bp	go_phosphatidylserine_metabolic_process	28	0.29072	0.010917	0.15879	0.033566
GO_bp	go_histone_h3_k9_modification	14	0.35374	0.0093958	0.19371	0.033923
GO_bp	go_negative_regulation_of_phosphoprotein_phosphatase_activity	15	0.35097	0.0096492	0.1924	0.03407
GO_bp	go_positive_regulation_of_protein_autophosphorylation	23	0.31268	0.010643	0.17144	0.034095
Canonical_pathway	reactome_regulation_of_pyruvate_dehydrogenase_pdh_complex	12	0.44657	0.010982	0.24503	0.0342
GO_bp	go_post_golgi_vesicle_mediated_transport	82	0.15161	0.0097291	0.083225	0.034261
GO_bp	go_ethanol_metabolic_process	13	0.46564	0.011918	0.25603	0.034489
Canonical_pathway	biocarta_skp2e2f_pathway	10	0.45792	0.010281	0.25256	0.034914
GO_bp	go_maintenance_of_cell_number	131	0.12644	0.010243	0.069921	0.035289
GO_bp	go_membrane_protein_ectodomain_proteolysis	21	0.28049	0.009123	0.15533	0.035483
GO_bp	go_superoxide_anion_generation	13	0.36383	0.0093124	0.20156	0.035543
GO_bp	go_low_density_lipoprotein_particle_remodeling	11	0.45164	0.010634	0.25023	0.035553
GO_bp	go_positive_regulation_of_b_cell_differentiation	14	0.41063	0.010907	0.22761	0.035615
GO_bp	go_negative_regulation_of_calcium_ion_import	24	0.28883	0.010042	0.16019	0.035702
GO_cc	go_intermediate_filament_cytoskeleton	236	0.12564	0.013624	0.069856	0.036056
GO_bp	go_golgi_to_endosome_transport	19	0.30469	0.0094269	0.16947	0.036106
GO_mf	go_amine_binding	11	0.45064	0.010611	0.25088	0.036237
GO_bp	go_tetrahydrofolate_interconversion	11	0.37676	0.0088712	0.20978	0.036256
GO_bp	go_cellular_transition_metal_ion_homeostasis	75	0.15229	0.0093481	0.084801	0.036265
GO_bp	go_hepatocyte_apoptotic_process	13	0.38401	0.0098291	0.21388	0.036297
GO_cc	go_transcriptional_repressor_complex	73	0.16785	0.010165	0.093641	0.036537
GO_bp	go_cellular_response_to_alkaloid	34	0.23096	0.0095553	0.12892	0.036615
Canonical_pathway	biocarta_tff_pathway	21	0.29387	0.0095583	0.16411	0.03668
GO_cc	go_endoplasmic_reticulum_chaperone_complex	11	0.38378	0.0090363	0.21444	0.03676
GO_bp	go_regulation_of_exosomal_secretion	17	0.33351	0.0097609	0.18639	0.036787
GO_bp	go_peptide_hormone_processing	32	0.26445	0.010615	0.14784	0.036832
GO_mf	go_ubiquitin_like_protein_ligase_activity	196	0.096216	0.0095183	0.053794	0.036848
GO_bp	go_hemidesmosome_assembly	12	0.43985	0.010817	0.24659	0.037244
GO_mf	go_oxidoreductase_activity_acting_on_peroxide_as_acceptor	41	0.22368	0.01016	0.12548	0.037336
GO_cc	go_u5_snrnp	16	0.32725	0.009292	0.18381	0.037513
GO_mf	go_cyclin_dependent_protein_serine_threonine_kinase_regulator_activity	28	0.24491	0.0091964	0.13793	0.037904
GO_bp	go_positive_regulation_of_hormone_metabolic_process	11	0.42278	0.0099548	0.23844	0.038114
GO_mf	go_binding_bridging	172	0.10448	0.0096884	0.058942	0.038155
GO_bp	go_blastocyst_growth	16	0.34422	0.0097737	0.19421	0.038173
GO_mf	go_lipid_transporter_activity	107	0.13328	0.0097637	0.075247	0.038273
Canonical_pathway	reactome_insulin_receptor_recycling	23	0.28799	0.0098023	0.16292	0.038562
GO_bp	go_phosphatidylglycerol_metabolic_process	31	0.25144	0.0099339	0.14279	0.039139
Canonical_pathway	biocarta_feeder_pathway	9	0.3946	0.0084047	0.22428	0.039263
GO_bp	go_positive_regulation_of_membrane_protein_ectodomain_proteolysis	15	0.3544	0.0097436	0.20184	0.039561
Canonical_pathway	reactome_prostacyclin_signalling_through_prostacyclin_receptor	19	0.29522	0.0091338	0.16851	0.039899
GO_cc	go_ap_type_membrane_coat_adaptor_complex	40	0.19629	0.0088068	0.11205	0.039911
GO_bp	go_regulation_of_cellular_ketone_metabolic_process	175	0.10875	0.010171	0.062086	0.039933
GO_bp	go_alpha_amino_acid_metabolic_process	226	0.08986	0.0095383	0.051389	0.040185
GO_bp	go_positive_regulation_of_receptor_internalization	24	0.28448	0.0098907	0.16279	0.040288
GO_cc	go_virion	5	0.42363	0.0067259	0.24258	0.040385
GO_bp	go_positive_regulation_of_release_of_cytochrome_c_from_mitochondria	28	0.25986	0.0097577	0.14885	0.040439
Canonical_pathway	kegg_bladder_cancer	42	0.21519	0.0098928	0.12335	0.040545
GO_bp	go_lactate_transmembrane_transport	12	0.44329	0.010901	0.25421	0.040608
GO_bp	go_regulation_of_receptor_internalization	37	0.22145	0.0095569	0.12707	0.040697
GO_bp	go_response_to_atp	30	0.25414	0.0098773	0.14593	0.040803
Canonical_pathway	reactome_signaling_by_constitutively_active_egfr	17	0.31816	0.0093116	0.18302	0.041081
GO_bp	go_lipid_catabolic_process	244	0.088856	0.0097956	0.05113	0.041128
Canonical_pathway	reactome_cyclin_e_associated_events_during_g1_s_transition_	65	0.16505	0.0094343	0.095167	0.041436
GO_bp	go_positive_regulation_of_nervous_system_development	434	0.06824	0.0099842	0.039359	0.04149
GO_bp	go_stabilization_of_membrane_potential	16	0.37064	0.010524	0.21425	0.041831
GO_cc	go_sodium_channel_complex	17	0.38052	0.011137	0.22078	0.042407
GO_bp	go_inner_cell_mass_cell_proliferation	11	0.40594	0.0095581	0.23566	0.042494
GO_cc	go_esc_e_z_complex	16	0.34654	0.0098396	0.20131	0.042592
GO_bp	go_isoprenoid_metabolic_process	125	0.11933	0.0094444	0.06937	0.042706
GO_bp	go_iron_ion_homeostasis	67	0.16251	0.00943	0.094517	0.042785
GO_bp	go_positive_regulation_of_erad_pathway	14	0.35119	0.0093281	0.20446	0.042939
GO_mf	go_nadp_binding	43	0.20243	0.0094162	0.11789	0.042983
GO_cc	go_site_of_double_strand_break	31	0.20845	0.0082355	0.12166	0.043327
Canonical_pathway	reactome_double_strand_break_repair	22	0.23659	0.007876	0.13831	0.043587
GO_bp	go_positive_regulation_of_synapse_assembly	62	0.18899	0.010551	0.11078	0.044017
Canonical_pathway	reactome_semaphorin_interactions	64	0.16148	0.009159	0.094673	0.044043
GO_bp	go_alkaloid_metabolic_process	14	0.3712	0.0098596	0.21771	0.044101
GO_bp	go_establishment_of_protein_localization_to_plasma_membrane	88	0.14095	0.009369	0.082757	0.044271
GO_bp	go_retina_layer_formation	22	0.30747	0.010235	0.18054	0.044291
GO_mf	go_hydro_lyase_activity	50	0.17566	0.0088092	0.10332	0.044566
Canonical_pathway	reactome_scfskp2_mediated_degradation_of_p27_p21	56	0.17921	0.00951	0.10546	0.044643
GO_bp	go_thyroid_hormone_generation	12	0.3981	0.0097901	0.23432	0.044673
GO_bp	go_hyaluronan_catabolic_process	15	0.30766	0.0084584	0.18124	0.044804
GO_bp	go_regulation_of_glutamate_secretion	15	0.38294	0.010528	0.22564	0.044848
GO_bp	go_energy_homeostasis	13	0.40658	0.010407	0.23968	0.044924
GO_bp	go_cell_growth	136	0.11815	0.0097513	0.069773	0.045197
GO_bp	go_regulation_of_ion_homeostasis	201	0.096017	0.0096178	0.056741	0.045311
GO_cc	go_immunoglobulin_complex	6	0.47869	0.0083254	0.28359	0.045715
GO_bp	go_regulation_of_fibroblast_apoptotic_process	15	0.34309	0.0094325	0.20336	0.045799
GO_cc	go_spliceosomal_complex	169	0.095622	0.0087899	0.0568	0.04615
Canonical_pathway	reactome_er_phagosome_pathway	61	0.17472	0.0096754	0.10392	0.046365
GO_bp	go_rna_splicing	354	0.064847	0.0085866	0.038581	0.04641
GO_bp	go_lymph_vessel_development	20	0.31925	0.010134	0.18997	0.046438
GO_bp	go_response_to_iron_ion	35	0.21891	0.0091886	0.13033	0.046525
GO_bp	go_cellular_response_to_atp	12	0.38216	0.0093981	0.22774	0.046677
GO_bp	go_eye_photoreceptor_cell_differentiation	42	0.20463	0.0094075	0.12196	0.046692
GO_bp	go_regulation_of_epithelial_cell_differentiation_involved_in_kidney_development	14	0.41903	0.01113	0.25071	0.047332
GO_bp	go_positive_regulation_of_dna_dependent_dna_replication	12	0.38076	0.0093636	0.22793	0.047419
GO_bp	go_osteoclast_differentiation	30	0.27816	0.010811	0.16664	0.047544
Canonical_pathway	reactome_ppara_activates_gene_expression	104	0.12323	0.0089009	0.073834	0.047565
GO_bp	go_thyroid_hormone_metabolic_process	16	0.3233	0.0091796	0.19381	0.047655
GO_cc	go_calcium_channel_complex	62	0.17698	0.0098807	0.10635	0.048051
GO_mf	go_methylated_histone_binding	48	0.18085	0.008887	0.10893	0.048439
GO_bp	go_retina_morphogenesis_in_camera_type_eye	45	0.20334	0.0096757	0.12267	0.048709
GO_bp	go_negative_regulation_of_transporter_activity	65	0.15597	0.0089149	0.094353	0.049172
GO_bp	go_regulation_of_androgen_receptor_signaling_pathway	22	0.27261	0.009075	0.16516	0.049421
GO_bp	go_membrane_hyperpolarization	11	0.44056	0.010373	0.26694	0.049443
Canonical_pathway	kegg_ascorbate_and_aldarate_metabolism	25	0.41753	0.014816	0.25315	0.049548
GO_bp	go_positive_regulation_of_insulin_receptor_signaling_pathway	12	0.38859	0.0095564	0.23576	0.049656
Canonical_pathway	pid_pi3k_plc_trk_pathway	36	0.21974	0.0093543	0.13361	0.050029
GO_bp	go_negative_regulation_of_epithelial_cell_differentiation	37	0.22125	0.0095479	0.13456	0.050078
Canonical_pathway	reactome_asparagine_n_linked_glycosylation	81	0.1377	0.0087825	0.083866	0.050316
GO_mf	go_kinase_activator_activity	61	0.17248	0.0095516	0.10521	0.050576
GO_cc	go_exocyst	17	0.3243	0.0094913	0.19786	0.050611
GO_bp	go_negative_regulation_of_peptidyl_serine_phosphorylation	23	0.28196	0.0095972	0.17257	0.051151
GO_cc	go_coated_membrane	87	0.12217	0.0080746	0.074805	0.05122
GO_bp	go_negative_regulation_of_sprouting_angiogenesis	11	0.34303	0.0080768	0.21027	0.051413
GO_bp	go_protein_modification_by_small_protein_removal	112	0.11036	0.0082702	0.067827	0.051876
GO_cc	go_clathrin_vesicle_coat	23	0.24997	0.0085081	0.15366	0.051909
GO_bp	go_positive_regulation_of_protein_sumoylation	11	0.32542	0.0076623	0.201	0.052729
GO_bp	go_sensory_perception_of_chemical_stimulus	455	0.086346	0.012928	0.053422	0.053024
GO_mf	go_cation_cation_antiporter_activity	25	0.26219	0.0093036	0.16247	0.053293
Canonical_pathway	biocarta_arf_pathway	17	0.2932	0.0085811	0.18214	0.053736
GO_bp	go_glutathione_metabolic_process	56	0.17669	0.0093762	0.10981	0.053815
GO_bp	go_sympathetic_nervous_system_development	21	0.31239	0.010161	0.19483	0.054434
GO_mf	go_adrenergic_receptor_binding	19	0.29268	0.0090554	0.18281	0.054691
GO_bp	go_cellular_response_to_epinephrine_stimulus	12	0.42502	0.010452	0.26577	0.054896
GO_bp	go_inner_ear_morphogenesis	92	0.14459	0.0098255	0.090453	0.054976
Canonical_pathway	reactome_regulation_of_apoptosis	58	0.16922	0.0091381	0.10602	0.05524
Canonical_pathway	reactome_creb_phosphorylation_through_the_activation_of_camkii	14	0.35917	0.00954	0.22524	0.055407
GO_bp	go_cardiac_conduction	81	0.15203	0.0096967	0.095352	0.05543
Canonical_pathway	reactome_unblocking_of_nmda_receptor_glutamate_binding_and_activation	14	0.38745	0.010291	0.24321	0.055585
GO_bp	go_regulation_of_amino_acid_transport	25	0.27799	0.0098643	0.1747	0.055788
GO_mf	go_glucosyltransferase_activity	16	0.27716	0.0078697	0.17419	0.055792
Canonical_pathway	reactome_other_semaphorin_interactions	15	0.31753	0.0087298	0.19959	0.055822
GO_bp	go_glycine_metabolic_process	16	0.30121	0.0085525	0.18935	0.055841
GO_bp	go_negative_regulation_of_stem_cell_differentiation	43	0.19155	0.00891	0.12044	0.055878
GO_mf	go_neurotransmitter_sodium_symporter_activity	19	0.30227	0.0093521	0.19036	0.056167
GO_bp	go_neurotransmitter_uptake	15	0.35725	0.0098218	0.22501	0.056186
GO_bp	go_protein_demannosylation	13	0.31424	0.0080432	0.1982	0.056435
Canonical_pathway	biocarta_gleevec_pathway	23	0.27988	0.0095263	0.17656	0.05647
GO_cc	go_recycling_endosome	128	0.10715	0.0085804	0.067652	0.056632
GO_bp	go_glycolipid_catabolic_process	11	0.34692	0.0081684	0.21907	0.056657
GO_bp	go_membrane_depolarization	61	0.17031	0.0094311	0.10756	0.056687
GO_bp	go_regulation_of_dendrite_extension	18	0.32281	0.0097212	0.20391	0.056713
GO_mf	go_tetrapyrrole_binding	131	0.12373	0.010023	0.078182	0.056771
GO_bp	go_positive_regulation_by_host_of_viral_process	11	0.3299	0.0077677	0.20847	0.056777
GO_bp	go_negative_regulation_of_substrate_adhesion_dependent_cell_spreading	13	0.32594	0.0083426	0.20618	0.056966
GO_bp	go_membrane_tubulation	12	0.3048	0.0074956	0.19281	0.056972
GO_bp	go_regulation_of_viral_genome_replication	75	0.15002	0.0092084	0.094936	0.057042
Canonical_pathway	reactome_antigen_processing_cross_presentation	75	0.14483	0.0088903	0.091773	0.057272
GO_bp	go_acylglycerol_homeostasis	29	0.22535	0.0086114	0.14283	0.05732
Canonical_pathway	reactome_ethanol_oxidation	9	0.50474	0.01075	0.3202	0.057484
Canonical_pathway	biocarta_p53_pathway	16	0.29192	0.0082887	0.18525	0.05754
GO_cc	go_neuron_projection_membrane	36	0.22022	0.0093745	0.13985	0.057674
GO_mf	go_mannosidase_activity	15	0.29562	0.0081275	0.18788	0.057817
GO_bp	go_cytoplasmic_translational_initiation	14	0.29531	0.0078437	0.18809	0.058217
GO_bp	go_ribonucleoprotein_complex_disassembly	11	0.34198	0.0080522	0.21794	0.058319
Canonical_pathway	biocarta_tpo_pathway	24	0.26048	0.0090564	0.16601	0.058328
GO_bp	go_cofactor_catabolic_process	20	0.26646	0.0084581	0.17002	0.058533
GO_bp	go_regulation_of_synapse_organization	114	0.12449	0.0094118	0.079788	0.05936
GO_bp	go_protein_hydroxylation	17	0.29081	0.0085111	0.18657	0.059537
GO_bp	go_lymph_node_development	17	0.31905	0.0093377	0.20487	0.0597
GO_mf	go_signaling_adaptor_activity	74	0.14264	0.0086976	0.091807	0.060132
Canonical_pathway	reactome_sema3a_pak_dependent_axon_repulsion	14	0.33521	0.0089037	0.21576	0.060145
Canonical_pathway	reactome_regulation_of_ornithine_decarboxylase_odc	50	0.17329	0.0086905	0.11176	0.060511
GO_mf	go_carboxylic_ester_hydrolase_activity	131	0.10846	0.0087861	0.069965	0.060561
GO_mf	go_sodium_ion_transmembrane_transporter_activity	137	0.10809	0.0089534	0.069792	0.060728
Canonical_pathway	reactome_the_role_of_nef_in_hiv1_replication_and_disease_pathogenesis	27	0.21403	0.0078923	0.13832	0.060899
GO_bp	go_protein_localization_to_golgi_apparatus	31	0.20866	0.0082434	0.1349	0.06097
Canonical_pathway	reactome_inhibition_of_insulin_secretion_by_adrenaline_noradrenaline	25	0.23049	0.0081788	0.14902	0.060979
GO_bp	go_regulation_of_rna_stability	141	0.099806	0.008386	0.064579	0.061123
GO_bp	go_golgi_to_vacuole_transport	27	0.23248	0.0085726	0.15056	0.061288
GO_mf	go_intramolecular_oxidoreductase_activity_transposing_s_s_bonds	23	0.24815	0.0084462	0.16095	0.061577
GO_bp	go_regulation_of_hormone_metabolic_process	26	0.25087	0.009078	0.16316	0.062089
GO_bp	go_regulation_of_defense_response_to_virus_by_virus	29	0.20845	0.0079656	0.13569	0.062252
GO_bp	go_ketone_biosynthetic_process	25	0.24351	0.0086407	0.15865	0.062417
GO_bp	go_sensory_perception_of_temperature_stimulus	21	0.27401	0.0089123	0.1788	0.06271
GO_bp	go_detection_of_stimulus	603	0.064213	0.011026	0.041921	0.062799
GO_bp	go_positive_regulation_of_t_cell_cytokine_production	14	0.33538	0.0089082	0.21901	0.062847
GO_mf	go_protein_hormone_receptor_activity	11	0.40457	0.009526	0.26428	0.062909
GO_bp	go_regulation_of_synapse_assembly	80	0.14964	0.0094851	0.097829	0.063072
Canonical_pathway	reactome_pyruvate_metabolism	18	0.30105	0.009066	0.1969	0.06315
Canonical_pathway	reactome_s_phase	109	0.10782	0.0079717	0.070528	0.063174
Canonical_pathway	reactome_cdk_mediated_phosphorylation_and_removal_of_cdc6	48	0.17409	0.008555	0.11408	0.063497
Canonical_pathway	reactome_viral_messenger_rna_synthesis	14	0.27386	0.0072741	0.17949	0.063545
Canonical_pathway	reactome_na_cl_dependent_neurotransmitter_transporters	17	0.33725	0.0098704	0.22109	0.063586
GO_bp	go_multicellular_organismal_signaling	122	0.11692	0.0091427	0.076665	0.063625
GO_bp	go_negative_regulation_of_histone_methylation	16	0.31342	0.0088993	0.20607	0.06414
GO_mf	go_intramolecular_oxidoreductase_activity_interconverting_aldoses_and_ketoses	11	0.33098	0.0077932	0.21794	0.064432
GO_bp	go_response_to_x_ray	30	0.21411	0.0083216	0.14114	0.064648
Canonical_pathway	biocarta_hif_pathway	15	0.28879	0.0079398	0.19047	0.064738
Canonical_pathway	reactome_pyruvate_metabolism_and_citric_acid_tca_cycle	41	0.19261	0.0087492	0.12711	0.064847
GO_bp	go_nucleoside_salvage	17	0.26374	0.0077188	0.17423	0.065055
Canonical_pathway	reactome_thromboxane_signalling_through_tp_receptor	23	0.2366	0.0080531	0.15639	0.065166
GO_bp	go_regulation_of_appetite	23	0.25476	0.0086712	0.16857	0.06537
Canonical_pathway	reactome_acyl_chain_remodelling_of_pg	16	0.30247	0.0085882	0.20056	0.065775
GO_mf	go_prenyltransferase_activity	15	0.28804	0.007919	0.19133	0.06611
GO_mf	go_solute_sodium_symporter_activity	52	0.16596	0.0084875	0.11036	0.066326
GO_bp	go_positive_regulation_of_cell_size	14	0.30151	0.0080085	0.20073	0.066546
GO_bp	go_establishment_of_tissue_polarity	17	0.28392	0.0083095	0.18911	0.066639
GO_bp	go_epidermis_morphogenesis	29	0.2389	0.0091292	0.15924	0.066789
GO_cc	go_endoplasmic_reticulum_golgi_intermediate_compartment	104	0.11055	0.0079849	0.073741	0.066927
Canonical_pathway	reactome_tandem_pore_domain_potassium_channels	12	0.39966	0.0098285	0.26682	0.067093
GO_bp	go_positive_regulation_of_calcium_ion_import	54	0.1611	0.0083952	0.10782	0.067577
GO_bp	go_positive_regulation_of_dendrite_development	63	0.1429	0.0080419	0.095714	0.067725
GO_mf	go_polysaccharide_binding	22	0.2729	0.0090847	0.183	0.067953
GO_bp	go_membrane_lipid_metabolic_process	183	0.08404	0.008036	0.056387	0.068067
GO_bp	go_skeletal_muscle_cell_differentiation	51	0.16723	0.0084701	0.11221	0.068068
Canonical_pathway	reactome_nef_mediates_down_modulation_of_cell_surface_receptors_by_recruiting_them_to_clathrin_adapters	20	0.225	0.0071419	0.15102	0.068137
GO_bp	go_lens_morphogenesis_in_camera_type_eye	19	0.31661	0.0097957	0.21256	0.068185
GO_cc	go_cell_trailing_edge	12	0.31788	0.0078175	0.21345	0.068217
GO_bp	go_negative_regulation_of_t_cell_mediated_immunity	16	0.26663	0.0075705	0.17922	0.068427
GO_mf	go_protein_heterodimerization_activity	456	0.058212	0.0087253	0.03913	0.068431
GO_cc	go_exon_exon_junction_complex	22	0.2218	0.0073836	0.14913	0.068482
GO_bp	go_regulation_of_smooth_muscle_cell_differentiation	20	0.27672	0.0087836	0.18629	0.06873
GO_bp	go_ceramide_metabolic_process	73	0.137	0.0082971	0.092316	0.068905
GO_bp	go_aromatic_amino_acid_family_metabolic_process	28	0.21508	0.0080764	0.14494	0.068925
GO_bp	go_multivesicular_body_sorting_pathway	12	0.38201	0.0093946	0.25781	0.069208
GO_mf	go_inward_rectifier_potassium_channel_activity	21	0.26903	0.0087503	0.1816	0.069253
GO_bp	go_pyruvate_metabolic_process	64	0.13795	0.0078243	0.093131	0.069279
GO_bp	go_roundabout_signaling_pathway	12	0.40291	0.0099085	0.27218	0.069403
GO_bp	go_cellular_amino_acid_metabolic_process	328	0.062941	0.0080277	0.042527	0.069442
Canonical_pathway	reactome_destabilization_of_mrna_by_tristetraprolin_ttp	17	0.25783	0.007546	0.17426	0.069499
Canonical_pathway	biocarta_longevity_pathway	15	0.28171	0.007745	0.19051	0.069621
GO_bp	go_humoral_immune_response	155	0.10513	0.0092578	0.071181	0.069865
Canonical_pathway	reactome_ras_activation_uopn_ca2_infux_through_nmda_receptor	16	0.31697	0.009	0.21472	0.069951
GO_bp	go_phosphatidylglycerol_acyl_chain_remodeling	17	0.28807	0.008431	0.19596	0.070782
Canonical_pathway	reactome_activated_notch1_transmits_signal_to_the_nucleus	26	0.21084	0.0076296	0.14424	0.071907
GO_bp	go_regulation_of_cellular_amino_acid_metabolic_process	68	0.14236	0.0083221	0.097412	0.071959
GO_bp	go_negative_regulation_of_reproductive_process	54	0.15134	0.0078867	0.10363	0.072096
GO_bp	go_regulation_of_hair_follicle_development	15	0.29903	0.0082212	0.20478	0.07212
Canonical_pathway	reactome_orc1_removal_from_chromatin	67	0.13419	0.0077867	0.092087	0.07254
GO_mf	go_oxidoreductase_activity_acting_on_nad_p_h_oxygen_as_acceptor	14	0.29953	0.007956	0.20559	0.072574
GO_bp	go_negative_regulation_of_natural_killer_cell_mediated_immunity	12	0.31978	0.007864	0.22045	0.07346
GO_mf	go_translation_initiation_factor_activity	49	0.13775	0.0068388	0.094977	0.073493
GO_bp	go_regulation_of_microtubule_based_movement	19	0.2463	0.0076202	0.16987	0.073547
GO_cc	go_receptor_complex	325	0.065292	0.0082899	0.045113	0.073917
GO_bp	go_positive_regulation_of_stem_cell_proliferation	61	0.15821	0.0087612	0.10936	0.074008
Canonical_pathway	reactome_mrna_decay_by_3_to_5_exoribonuclease	11	0.28818	0.0067855	0.19951	0.074315
Canonical_pathway	reactome_mrna_splicing_minor_pathway	42	0.15326	0.0070458	0.10622	0.074537
GO_bp	go_regulation_of_organelle_assembly	148	0.088696	0.0076339	0.0615	0.07463
GO_bp	go_hormone_metabolic_process	162	0.092742	0.0083482	0.064435	0.075038
GO_bp	go_angiogenesis	294	0.070874	0.0085656	0.049244	0.075051
GO_bp	go_coenzyme_catabolic_process	12	0.32081	0.0078895	0.223	0.075137
GO_mf	go_voltage_gated_ion_channel_activity	187	0.088243	0.0085287	0.061398	0.075334
GO_bp	go_centrosome_duplication	32	0.17544	0.0070418	0.12219	0.075545
GO_bp	go_negative_regulation_of_rna_splicing	25	0.21955	0.0077906	0.15327	0.076015
Canonical_pathway	kegg_vibrio_cholerae_infection	54	0.15418	0.0080346	0.10775	0.076246
GO_bp	go_insulin_receptor_signaling_pathway	81	0.13138	0.0083798	0.091921	0.076466
GO_bp	go_mesoderm_development	110	0.10703	0.0079493	0.074963	0.076691
Canonical_pathway	reactome_crmps_in_sema3a_signaling	14	0.28141	0.0074747	0.1976	0.077215
GO_bp	go_regulation_of_rac_protein_signal_transduction	12	0.34191	0.0084084	0.24013	0.077251
GO_cc	go_rna_cap_binding_complex	14	0.27642	0.0073422	0.19452	0.077659
GO_bp	go_negative_regulation_of_autophagy	54	0.14303	0.0074535	0.10066	0.077684
Canonical_pathway	reactome_regulation_of_mrna_stability_by_proteins_that_bind_au_rich_elements	83	0.11981	0.0077352	0.084405	0.077884
GO_mf	go_receptor_activity	1556	0.03365	0.0090487	0.023711	0.077931
GO_mf	go_oxidoreductase_activity	698	0.043675	0.0080486	0.030802	0.078112
GO_bp	go_positive_regulation_of_cation_transmembrane_transport	96	0.11841	0.0082191	0.083583	0.078292
GO_cc	go_potassium_channel_complex	89	0.12674	0.0084715	0.089541	0.078484
GO_bp	go_negative_regulation_of_toll_like_receptor_signaling_pathway	28	0.21054	0.0079057	0.14879	0.078541
GO_mf	go_sterol_transporter_activity	18	0.26506	0.0079823	0.18746	0.078696
GO_mf	go_nucleoside_kinase_activity	14	0.26022	0.0069119	0.18436	0.079063
GO_mf	go_fucosyltransferase_activity	13	0.32253	0.0082555	0.2287	0.079239
GO_bp	go_response_to_mineralocorticoid	34	0.19795	0.0081897	0.14037	0.079243
GO_bp	go_response_to_auditory_stimulus	23	0.25032	0.0085202	0.17757	0.079323
GO_bp	go_neuron_projection_extension	53	0.1526	0.0078788	0.10827	0.079347
GO_cc	go_plasma_membrane_protein_complex	507	0.051796	0.0081755	0.036761	0.079425
Canonical_pathway	reactome_activation_of_rac	13	0.35414	0.0090645	0.25196	0.079937
GO_mf	go_coreceptor_activity	39	0.182	0.0080631	0.12954	0.080027
Canonical_pathway	reactome_glucagon_type_ligand_receptors	33	0.18641	0.0075982	0.13269	0.080031
GO_cc	go_perinuclear_endoplasmic_reticulum	13	0.32747	0.0083817	0.23314	0.080081
GO_cc	go_vesicle_coat	45	0.14518	0.0069082	0.10348	0.08032
GO_mf	go_ubiquitin_like_protein_specific_protease_activity	96	0.1023	0.0071007	0.072923	0.080338
GO_bp	go_regulation_of_cardiac_muscle_contraction_by_regulation_of_the_release_of_sequestered_calcium_ion	19	0.24809	0.0076755	0.17685	0.080344
GO_bp	go_detection_of_abiotic_stimulus	113	0.10734	0.0080794	0.076596	0.080567
GO_bp	go_regulation_of_rhodopsin_mediated_signaling_pathway	28	0.1955	0.0073412	0.13952	0.080578
GO_bp	go_retrograde_transport_endosome_to_golgi	71	0.12198	0.0072855	0.0873	0.081184
GO_cc	go_voltage_gated_sodium_channel_complex	14	0.33944	0.0090159	0.24294	0.081184
GO_bp	go_positive_regulation_of_viral_release_from_host_cell	15	0.26126	0.0071829	0.18715	0.081368
GO_mf	go_cyclin_dependent_protein_kinase_activity	34	0.18026	0.0074575	0.12923	0.081537
GO_bp	go_membrane_depolarization_during_action_potential	39	0.18893	0.0083703	0.13555	0.081704
GO_bp	go_drug_metabolic_process	38	0.2057	0.0089958	0.14782	0.082036
Canonical_pathway	reactome_g_alpha_i_signalling_events	191	0.085382	0.0083392	0.06143	0.082286
Canonical_pathway	kegg_pathways_in_cancer	326	0.063461	0.0080697	0.045672	0.082347
Canonical_pathway	kegg_linoleic_acid_metabolism	29	0.22472	0.0085875	0.1618	0.082446
GO_bp	go_cell_redox_homeostasis	67	0.13559	0.0078682	0.097679	0.082555
GO_bp	go_rna_splicing_via_transesterification_reactions	263	0.061625	0.0070497	0.044413	0.082647
GO_bp	go_negative_regulation_of_lipid_storage	18	0.26108	0.0078625	0.18834	0.082842
Canonical_pathway	kegg_glycosaminoglycan_degradation	22	0.22567	0.0075126	0.16287	0.082944
Canonical_pathway	reactome_cross_presentation_of_soluble_exogenous_antigens_endosomes	49	0.15725	0.0078073	0.11359	0.083127
Canonical_pathway	st_tumor_necrosis_factor_pathway	29	0.20569	0.0078602	0.14881	0.083458
GO_bp	go_positive_regulation_of_calcium_ion_transport	106	0.10805	0.0078784	0.078212	0.083577
GO_bp	go_positive_regulation_of_protein_tyrosine_kinase_activity	37	0.18964	0.0081839	0.13728	0.083582
Canonical_pathway	kegg_fatty_acid_metabolism	41	0.17009	0.0077263	0.12319	0.083686
GO_bp	go_cristae_formation	11	0.3012	0.0070919	0.21824	0.083789
GO_bp	go_phosphatidylcholine_acyl_chain_remodeling	26	0.21808	0.0078914	0.15831	0.084184
GO_bp	go_nucleotide_excision_repair_dna_damage_recognition	23	0.21724	0.0073941	0.15815	0.084786
GO_bp	go_regulation_of_amyloid_precursor_protein_catabolic_process	11	0.33261	0.0078317	0.24244	0.085052
GO_mf	go_transcription_coactivator_activity	295	0.061072	0.0073933	0.044541	0.085174
GO_bp	go_regulation_of_dna_repair	74	0.12462	0.0075984	0.091039	0.085535
GO_bp	go_snrna_metabolic_process	81	0.10874	0.0069354	0.07949	0.085673
GO_bp	go_carnitine_metabolic_process	13	0.27723	0.0070958	0.20293	0.085962
Canonical_pathway	reactome_mitochondrial_fatty_acid_beta_oxidation	14	0.26504	0.0070398	0.19422	0.086197
GO_mf	go_rna_dna_hybrid_ribonuclease_activity	7	0.38607	0.0072523	0.28318	0.086401
GO_bp	go_regulation_of_erad_pathway	28	0.18055	0.0067795	0.13259	0.086664
GO_bp	go_phosphatidylserine_acyl_chain_remodeling	17	0.2782	0.0081422	0.2045	0.08686
GO_mf	go_kinesin_binding	33	0.17412	0.0070972	0.128	0.086866
GO_bp	go_sodium_ion_transport	144	0.091763	0.0077912	0.067455	0.086867
GO_bp	go_dna_double_strand_break_processing	18	0.21963	0.006614	0.1615	0.086934
Canonical_pathway	biocarta_pten_pathway	18	0.2539	0.0076461	0.18674	0.086983
GO_bp	go_hematopoietic_stem_cell_differentiation	13	0.33279	0.008518	0.24495	0.087148
Canonical_pathway	reactome_transcriptional_regulation_of_white_adipocyte_differentiation	72	0.12085	0.0072689	0.088969	0.087183
Canonical_pathway	reactome_regulation_of_signaling_by_cbl	19	0.25521	0.0078958	0.18831	0.087684
Canonical_pathway	reactome_class_c_3_metabotropic_glutamate_pheromone_receptors	14	0.29754	0.0079031	0.21966	0.087783
GO_bp	go_tumor_necrosis_factor_mediated_signaling_pathway	119	0.10264	0.0079273	0.075789	0.087828
GO_mf	go_c_acyltransferase_activity	14	0.28236	0.0075	0.2086	0.087933
GO_mf	go_serine_type_endopeptidase_inhibitor_activity	90	0.12939	0.0086967	0.095888	0.088623
GO_bp	go_positive_regulation_of_intracellular_steroid_hormone_receptor_signaling_pathway	14	0.30208	0.0080238	0.2242	0.088936
Canonical_pathway	biocarta_bcr_pathway	34	0.18122	0.0074973	0.13452	0.08897
GO_bp	go_male_genitalia_development	20	0.26554	0.0084288	0.19727	0.089149
GO_cc	go_lamellipodium	172	0.082428	0.0076434	0.061241	0.089167
GO_bp	go_neutral_lipid_catabolic_process	26	0.21392	0.0077408	0.15911	0.089412
GO_cc	go_semaphorin_receptor_complex	11	0.31941	0.0075208	0.23819	0.089965
GO_bp	go_ventricular_cardiac_muscle_tissue_development	45	0.17623	0.0083857	0.1315	0.090103
GO_bp	go_regulation_of_arp2_3_complex_mediated_actin_nucleation	15	0.22267	0.0061219	0.16649	0.09054
GO_mf	go_superoxide_generating_nadph_oxidase_activity	9	0.33369	0.0071072	0.24957	0.090613
Canonical_pathway	biocarta_proteasome_pathway	30	0.20071	0.0078008	0.15013	0.090631
GO_bp	go_detection_of_temperature_stimulus_involved_in_sensory_perception	13	0.28719	0.0073507	0.21487	0.090694
GO_bp	go_regulation_of_sprouting_angiogenesis	28	0.19794	0.0074326	0.1486	0.091439
Canonical_pathway	pid_atm_pathway	34	0.16091	0.0066574	0.12082	0.091462
GO_mf	go_sodium_channel_regulator_activity	32	0.19425	0.0077971	0.14599	0.091676
GO_bp	go_excretion	44	0.16741	0.0078771	0.12582	0.091684
Canonical_pathway	pid_tcptp_pathway	44	0.17591	0.0082772	0.13244	0.092061
GO_bp	go_neuron_apoptotic_process	35	0.16024	0.0067262	0.12076	0.092277
GO_mf	go_hydrolase_activity_hydrolyzing_o_glycosyl_compounds	93	0.10227	0.0069875	0.077089	0.092315
GO_cc	go_lipid_particle	62	0.13611	0.007599	0.10263	0.092386
GO_cc	go_cul4_ring_e3_ubiquitin_ligase_complex	26	0.19737	0.007142	0.14892	0.092536
GO_bp	go_positive_regulation_of_amino_acid_transport	13	0.33936	0.0086863	0.2562	0.092662
GO_mf	go_retinoid_x_receptor_binding	17	0.25426	0.0074414	0.19213	0.092859
GO_bp	go_regulation_of_ire1_mediated_unfolded_protein_response	13	0.26579	0.006803	0.20085	0.09288
GO_mf	go_mitogen_activated_protein_kinase_kinase_kinase_binding	18	0.23427	0.0070548	0.17729	0.093198
GO_bp	go_regulation_of_protein_autophosphorylation	38	0.1729	0.0075617	0.13095	0.093371
GO_bp	go_phagosome_acidification	27	0.19972	0.0073645	0.15141	0.093586
GO_bp	go_regulation_of_calcium_ion_transport_into_cytosol	92	0.10991	0.007469	0.08334	0.093624
GO_bp	go_positive_regulation_of_myeloid_cell_differentiation	79	0.11596	0.0073045	0.087955	0.093695
GO_bp	go_regulation_of_ryanodine_sensitive_calcium_release_channel_activity	27	0.19425	0.0071629	0.14744	0.093845
GO_cc	go_dna_packaging_complex	100	0.13325	0.0094385	0.10118	0.093942
GO_bp	go_vitamin_biosynthetic_process	15	0.25336	0.0069657	0.19244	0.094001
Canonical_pathway	reactome_digestion_of_dietary_carbohydrate	7	0.35257	0.006623	0.26788	0.094074
GO_bp	go_regulation_of_osteoblast_differentiation	111	0.10535	0.0078597	0.080058	0.094113
Canonical_pathway	kegg_metabolism_of_xenobiotics_by_cytochrome_p450	68	0.16824	0.0098352	0.1282	0.094707
GO_cc	go_pericentriolar_material	18	0.24161	0.0072761	0.18413	0.09474
GO_bp	go_extrinsic_apoptotic_signaling_pathway_via_death_domain_receptors	38	0.17796	0.0077829	0.13563	0.094745
GO_bp	go_amino_acid_betaine_metabolic_process	18	0.24278	0.0073112	0.18522	0.094981
GO_bp	go_cellular_response_to_electrical_stimulus	14	0.26101	0.0069327	0.1992	0.09506
GO_mf	go_peptide_receptor_activity	133	0.10277	0.0083884	0.078483	0.095195
GO_bp	go_protein_kinase_c_activating_g_protein_coupled_receptor_signaling_pathway	31	0.18318	0.0072368	0.13995	0.095299
GO_bp	go_regulation_of_protein_localization_to_chromosome_telomeric_region	14	0.24396	0.0064799	0.18665	0.095607
GO_bp	go_paraxial_mesoderm_development	16	0.25243	0.0071675	0.19319	0.095677
Canonical_pathway	pid_wnt_noncanonical_pathway	32	0.18075	0.0072551	0.13834	0.095689
Canonical_pathway	reactome_formation_of_tubulin_folding_intermediates_by_cct_tric	22	0.20839	0.0069371	0.15977	0.096071
Canonical_pathway	kegg_spliceosome	124	0.085752	0.0067597	0.065755	0.096107
GO_bp	go_hyaluronan_metabolic_process	31	0.18102	0.0071518	0.13911	0.096595
GO_bp	go_cellular_response_to_cadmium_ion	15	0.28467	0.0078263	0.21894	0.096769
GO_bp	go_glycosphingolipid_metabolic_process	69	0.12385	0.0072928	0.0954	0.09712
GO_bp	go_myeloid_leukocyte_migration	96	0.11515	0.0079926	0.088731	0.097194
GO_bp	go_scf_dependent_proteasomal_ubiquitin_dependent_protein_catabolic_process	23	0.20639	0.0070248	0.15904	0.097209
GO_bp	go_citrulline_metabolic_process	10	0.33547	0.0075315	0.25882	0.09747
Canonical_pathway	kegg_glycerolipid_metabolism	48	0.1499	0.0073659	0.1157	0.097573
GO_mf	go_lipase_inhibitor_activity	17	0.25527	0.0074709	0.19723	0.097799
GO_mf	go_magnesium_ion_binding	200	0.068988	0.0068933	0.053308	0.097818
GO_mf	go_thyroid_hormone_receptor_binding	30	0.17432	0.0067752	0.13471	0.097829
GO_mf	go_telomeric_dna_binding	30	0.1753	0.0068133	0.1357	0.098217
GO_bp	go_regulation_of_mesenchymal_cell_proliferation	34	0.19998	0.0082735	0.15482	0.09824
Canonical_pathway	reactome_acyl_chain_remodelling_of_ps	15	0.27233	0.0074872	0.21124	0.098673
Canonical_pathway	reactome_developmental_biology	385	0.052968	0.0073085	0.041238	0.099503
GO_mf	go_monooxygenase_activity	91	0.12352	0.0083485	0.096245	0.09968
Canonical_pathway	reactome_synthesis_of_dna	92	0.099453	0.0067583	0.07761	0.10003
GO_bp	go_mrna_cis_splicing_via_spliceosome	18	0.2081	0.006267	0.16285	0.10066
GO_bp	go_response_to_redox_state	12	0.28542	0.0070192	0.22352	0.10082
GO_mf	go_protein_disulfide_oxidoreductase_activity	24	0.20414	0.0070976	0.15987	0.10082
GO_mf	go_carbonate_dehydratase_activity	14	0.29412	0.0078122	0.23104	0.10152
GO_bp	go_positive_regulation_of_fatty_acid_metabolic_process	33	0.18209	0.0074219	0.14322	0.1018
GO_mf	go_phospholipase_a2_activity	32	0.17453	0.0070054	0.13734	0.10191
GO_bp	go_c_terminal_protein_amino_acid_modification	13	0.26777	0.0068538	0.21082	0.10203
GO_bp	go_branching_involved_in_salivary_gland_morphogenesis	16	0.27432	0.0077889	0.21598	0.10204
GO_mf	go_phosphatidylcholine_1_acylhydrolase_activity	11	0.33426	0.0078704	0.26348	0.10229
GO_bp	go_peptidyl_asparagine_modification	39	0.13934	0.0061734	0.10986	0.10235
GO_bp	go_negative_regulation_of_cellular_protein_catabolic_process	63	0.12505	0.0070374	0.098623	0.10241
GO_cc	go_proteasome_complex	79	0.1104	0.0069545	0.087077	0.10243
GO_bp	go_cellular_response_to_inorganic_substance	156	0.083115	0.0073429	0.065632	0.1027
GO_bp	go_fc_receptor_signaling_pathway	186	0.073985	0.0071317	0.058466	0.10287
GO_bp	go_response_to_epinephrine	16	0.28994	0.0082325	0.22925	0.10299
GO_mf	go_glycosaminoglycan_binding	204	0.076009	0.0076696	0.060114	0.10305
GO_bp	go_negative_regulation_of_macroautophagy	23	0.18878	0.0064255	0.1494	0.1032
GO_bp	go_dsrna_fragmentation	22	0.20758	0.0069101	0.16428	0.1032
GO_bp	go_cellular_defense_response	59	0.1217	0.0066283	0.09636	0.10331
GO_mf	go_amide_transmembrane_transporter_activity	18	0.24822	0.007475	0.19671	0.1035
GO_mf	go_peptidoglycan_binding	11	0.32048	0.0075461	0.25416	0.10367
GO_bp	go_regulation_of_sequestering_of_triglyceride	12	0.28378	0.0069788	0.22514	0.10375
GO_cc	go_secretory_granule_membrane	77	0.1192	0.0074132	0.094624	0.1039
GO_bp	go_lipoprotein_biosynthetic_process	85	0.094331	0.0061627	0.07492	0.10401
GO_bp	go_establishment_of_protein_localization_to_chromosome	13	0.28575	0.007314	0.227	0.10406
GO_bp	go_regulation_of_insulin_receptor_signaling_pathway	43	0.15555	0.0072355	0.12358	0.10408
GO_bp	go_negative_regulation_of_vasculature_development	80	0.11656	0.0073885	0.092665	0.10423
Canonical_pathway	kegg_wnt_signaling_pathway	149	0.081367	0.0070266	0.064704	0.10429
GO_cc	go_intercalated_disc	51	0.14674	0.0074319	0.11678	0.10447
GO_bp	go_centrosome_localization	18	0.21132	0.0063637	0.16819	0.10449
GO_bp	go_positive_regulation_of_alpha_beta_t_cell_activation	51	0.15031	0.0076131	0.11985	0.1049
GO_bp	go_folic_acid_containing_compound_metabolic_process	28	0.17116	0.006427	0.13677	0.10539
GO_bp	go_regulation_of_histone_h3_k4_methylation	27	0.20377	0.007514	0.16315	0.10584
Canonical_pathway	reactome_mrna_splicing	106	0.084072	0.0061303	0.067371	0.10604
GO_cc	go_transporter_complex	318	0.058509	0.0073496	0.046901	0.10612
GO_bp	go_activation_of_adenylate_cyclase_activity	39	0.17919	0.007939	0.144	0.10669
GO_bp	go_positive_regulation_of_cation_channel_activity	37	0.17324	0.0074764	0.13935	0.10691
Canonical_pathway	reactome_androgen_biosynthesis	9	0.31283	0.0066631	0.25175	0.10701
Canonical_pathway	reactome_hiv_infection	192	0.065817	0.0064449	0.052967	0.10701
GO_bp	go_positive_regulation_of_protein_catabolic_process	264	0.059669	0.0068388	0.048024	0.10704
GO_bp	go_regulation_of_cilium_assembly	51	0.1361	0.006893	0.10959	0.10715
GO_mf	go_glutathione_peroxidase_activity	17	0.24343	0.0071244	0.19616	0.10732
GO_mf	go_carbon_sulfur_lyase_activity	11	0.32354	0.0076181	0.2608	0.10739
Canonical_pathway	reactome_acyl_chain_remodelling_of_pc	22	0.20829	0.006934	0.16792	0.10742
Canonical_pathway	biocarta_erk5_pathway	18	0.20953	0.0063099	0.16916	0.10774
GO_bp	go_phosphatidylethanolamine_acyl_chain_remodeling	23	0.20959	0.0071339	0.16934	0.10792
GO_mf	go_histone_deacetylase_activity_h3_k14_specific_	12	0.27324	0.0067197	0.22093	0.10809
GO_bp	go_negative_regulation_of_cell_killing	18	0.21577	0.0064978	0.17447	0.1081
GO_bp	go_protein_localization_to_chromosome_telomeric_region	14	0.26579	0.0070597	0.21551	0.10874
GO_bp	go_regulation_of_interleukin_10_secretion	10	0.31852	0.007151	0.2583	0.10877
GO_bp	go_cytolysis	23	0.2048	0.0069707	0.16635	0.10914
GO_mf	go_transcriptional_repressor_activity_rna_polymerase_ii_transcription_factor_binding	85	0.10597	0.0069233	0.086118	0.10925
GO_bp	go_transition_metal_ion_homeostasis	104	0.092252	0.0066633	0.074995	0.10934
GO_bp	go_embryonic_hindlimb_morphogenesis	29	0.21345	0.0081568	0.17354	0.10936
GO_bp	go_keratinocyte_proliferation	12	0.29081	0.0071516	0.23649	0.10942
Canonical_pathway	pid_epha2_fwd_pathway	19	0.22274	0.0068913	0.18128	0.1096
GO_bp	go_misfolded_or_incompletely_synthesized_protein_catabolic_process	16	0.22597	0.0064162	0.18402	0.10974
GO_bp	go_regulation_of_hormone_biosynthetic_process	18	0.23553	0.0070929	0.19187	0.10982
Canonical_pathway	reactome_autodegradation_of_the_e3_ubiquitin_ligase_cop1	49	0.13809	0.0068557	0.11251	0.10986
GO_bp	go_regulation_of_keratinocyte_proliferation	28	0.18836	0.0070728	0.1535	0.1099
GO_bp	go_establishment_of_spindle_orientation	26	0.1812	0.006557	0.14773	0.11
GO_bp	go_response_to_cocaine	46	0.14236	0.0068484	0.11615	0.11017
GO_cc	go_replisome	29	0.17147	0.0065527	0.13994	0.11024
Canonical_pathway	biocarta_cdc42rac_pathway	16	0.22612	0.0064205	0.18486	0.11064
GO_bp	go_positive_regulation_of_viral_genome_replication	30	0.16427	0.0063846	0.13431	0.11065
GO_cc	go_histone_deacetylase_complex	60	0.13518	0.0074244	0.11053	0.11068
Canonical_pathway	reactome_destabilization_of_mrna_by_ksrp	17	0.20058	0.0058703	0.16402	0.1107
GO_bp	go_regulation_of_chromatin_binding	17	0.2323	0.0067988	0.1901	0.11086
Canonical_pathway	reactome_p53_dependent_g1_dna_damage_response	55	0.13131	0.0069057	0.10748	0.11093
Canonical_pathway	biocarta_ecm_pathway	24	0.18533	0.0064436	0.15183	0.11112
GO_bp	go_fibril_organization	19	0.23433	0.0072501	0.19218	0.11137
GO_bp	go_peptidyl_glutamic_acid_modification	29	0.16604	0.006345	0.13634	0.11165
Canonical_pathway	naba_ecm_affiliated	168	0.082069	0.0075219	0.067465	0.11191
GO_bp	go_regulation_of_antigen_processing_and_presentation_of_peptide_antigen	14	0.26038	0.006916	0.21419	0.11207
GO_bp	go_inner_mitochondrial_membrane_organization	17	0.21844	0.006393	0.1798	0.11222
Canonical_pathway	reactome_signaling_by_notch	100	0.095995	0.0067997	0.079157	0.11263
Canonical_pathway	reactome_keratan_sulfate_keratin_metabolism	30	0.16906	0.0065706	0.13947	0.11273
Canonical_pathway	kegg_pyruvate_metabolism	40	0.158	0.0070889	0.13037	0.11279
Canonical_pathway	kegg_valine_leucine_and_isoleucine_biosynthesis	11	0.29219	0.0068799	0.24129	0.11296
GO_bp	go_response_to_caffeine	18	0.21974	0.0066173	0.18157	0.1131
GO_bp	go_myeloid_cell_homeostasis	86	0.10184	0.0066922	0.084211	0.11327
GO_mf	go_monovalent_inorganic_cation_transmembrane_transporter_activity	363	0.051396	0.0068899	0.042515	0.11336
GO_bp	go_aminoglycan_catabolic_process	69	0.11494	0.0067684	0.095181	0.11361
GO_mf	go_c_c_chemokine_receptor_activity	12	0.30058	0.007392	0.24894	0.11364
Canonical_pathway	pid_rhodopsin_pathway	24	0.16622	0.0057792	0.13778	0.11383
Canonical_pathway	reactome_g_alpha_z_signalling_events	44	0.13882	0.0065316	0.11536	0.11443
Canonical_pathway	biocarta_dnafragment_pathway	10	0.28538	0.0064069	0.23737	0.11464
GO_bp	go_pyridine_containing_compound_biosynthetic_process	22	0.18663	0.0062129	0.15549	0.11502
GO_bp	go_response_to_electrical_stimulus	43	0.14313	0.0066579	0.11927	0.11506
GO_bp	go_positive_regulation_of_cell_junction_assembly	24	0.18479	0.0064248	0.15399	0.11508
GO_bp	go_asymmetric_protein_localization	19	0.23103	0.0071479	0.19256	0.11512
GO_mf	go_amino_acid_transmembrane_transporter_activity	76	0.11641	0.0071932	0.097092	0.11527
Canonical_pathway	reactome_chylomicron_mediated_lipid_transport	16	0.2341	0.006647	0.19529	0.11532
GO_bp	go_oxidoreduction_coenzyme_metabolic_process	107	0.086337	0.0063249	0.072043	0.11539
GO_bp	go_regulation_of_t_cell_cytokine_production	22	0.19438	0.0064707	0.16246	0.11577
GO_bp	go_ubiquinone_metabolic_process	13	0.25339	0.0064856	0.21202	0.11603
Canonical_pathway	pid_nephrin_neph1_pathway	32	0.16559	0.0066464	0.13884	0.11652
Canonical_pathway	reactome_tgf_beta_receptor_signaling_in_emt_epithelial_to_mesenchymal_transition	14	0.28994	0.0077013	0.24318	0.11658
Canonical_pathway	pid_bard1_pathway	29	0.15126	0.0057802	0.12692	0.11668
Canonical_pathway	pid_cdc42_pathway	70	0.11327	0.0067179	0.095209	0.11709
GO_bp	go_pteridine_containing_compound_metabolic_process	35	0.146	0.0061284	0.12296	0.11755
GO_bp	go_phagosome_maturation	38	0.15468	0.0067648	0.13033	0.11766
GO_bp	go_dna_dependent_dna_replication_maintenance_of_fidelity	23	0.19673	0.006696	0.16583	0.11776
GO_bp	go_regulation_of_establishment_of_planar_polarity_involved_in_neural_tube_closure	14	0.26302	0.0069861	0.22176	0.11781
GO_bp	go_telomere_maintenance_via_telomere_lengthening	26	0.16376	0.0059259	0.13836	0.1183
GO_bp	go_retina_development_in_camera_type_eye	131	0.084436	0.0068401	0.071371	0.1184
GO_bp	go_membrane_lipid_biosynthetic_process	114	0.083187	0.0062892	0.070365	0.11857
GO_bp	go_androgen_biosynthetic_process	13	0.25287	0.0064724	0.21398	0.11867
GO_mf	go_solute_cation_antiporter_activity	31	0.16755	0.0066196	0.1419	0.11885
GO_bp	go_intestinal_epithelial_cell_differentiation	17	0.23489	0.0068744	0.19913	0.1191
GO_mf	go_phosphoprotein_binding	60	0.11811	0.0064868	0.10024	0.11937
GO_bp	go_negative_regulation_of_wnt_signaling_pathway	198	0.067826	0.0067436	0.057584	0.11943
GO_mf	go_coenzyme_binding	176	0.068364	0.0064119	0.058062	0.11952
GO_cc	go_platelet_alpha_granule_membrane	13	0.26069	0.0066725	0.22145	0.11957
GO_mf	go_sh3_sh2_adaptor_activity	52	0.1274	0.0065153	0.10833	0.11979
GO_bp	go_mrna_processing	417	0.041711	0.0059846	0.035481	0.11989
Canonical_pathway	pid_p38_gamma_delta_pathway	11	0.287	0.0067577	0.24423	0.11998
GO_bp	go_telomere_maintenance_via_telomerase	17	0.19418	0.0056831	0.16528	0.12004
GO_bp	go_lymphangiogenesis	11	0.28669	0.0067504	0.24414	0.12015
Canonical_pathway	reactome_collagen_formation	57	0.13074	0.0069993	0.11141	0.12031
GO_bp	go_o_glycan_processing	58	0.12502	0.0067514	0.10666	0.12058
GO_cc	go_nuclear_nucleosome	36	0.18411	0.0078373	0.15731	0.12093
Canonical_pathway	reactome_acyl_chain_remodelling_of_pe	21	0.20256	0.0065884	0.1731	0.12097
GO_bp	go_hydrogen_transport	136	0.077259	0.0063762	0.066112	0.12129
GO_bp	go_amine_metabolic_process	131	0.078711	0.0063763	0.067362	0.12131
Canonical_pathway	reactome_sphingolipid_metabolism	66	0.11498	0.006622	0.098552	0.12168
GO_mf	go_isoprenoid_binding	39	0.16889	0.0074826	0.14489	0.12188
GO_bp	go_positive_regulation_of_lyase_activity	61	0.12721	0.0070444	0.10916	0.12196
GO_bp	go_positive_regulation_of_cell_cycle_g2_m_phase_transition	18	0.22016	0.0066302	0.18908	0.12214
GO_bp	go_calcium_ion_regulated_exocytosis_of_neurotransmitter	32	0.17499	0.007024	0.15031	0.12218
GO_bp	go_positive_regulation_of_mrna_splicing_via_spliceosome	14	0.23588	0.0062653	0.20267	0.12225
Canonical_pathway	biocarta_her2_pathway	22	0.20679	0.006884	0.17779	0.1224
GO_bp	go_serine_family_amino_acid_metabolic_process	40	0.13634	0.0061173	0.11731	0.12257
GO_bp	go_negative_regulation_of_cation_channel_activity	34	0.14648	0.0060601	0.12606	0.12264
Canonical_pathway	kegg_taste_transduction	51	0.14514	0.007351	0.12492	0.12266
GO_mf	go_3_5_exonuclease_activity	50	0.11593	0.0058139	0.099819	0.12275
GO_bp	go_negative_regulation_of_dephosphorylation	77	0.10079	0.0062684	0.086853	0.12294
GO_bp	go_erbb2_signaling_pathway	39	0.14723	0.0065227	0.12688	0.12295
GO_mf	go_transcriptional_activator_activity_rna_polymerase_ii_distal_enhancer_sequence_specific_binding	25	0.17452	0.0061926	0.15046	0.12305
Canonical_pathway	pid_notch_pathway	58	0.1219	0.006583	0.10513	0.12312
GO_bp	go_muscle_atrophy	10	0.28565	0.006413	0.24648	0.12326
GO_bp	go_detection_of_temperature_stimulus	17	0.22781	0.0066672	0.19659	0.12328
Canonical_pathway	reactome_metabolism_of_amino_acids_and_derivatives	198	0.062925	0.0062562	0.054326	0.12338
Canonical_pathway	biocarta_eif4_pathway	24	0.17448	0.0060664	0.15067	0.12343
GO_mf	go_nucleosomal_dna_binding	30	0.17549	0.0068207	0.15175	0.12376
GO_mf	go_g_protein_coupled_receptor_activity	799	0.04149	0.0081588	0.035883	0.12379
GO_mf	go_sodium_channel_activity	37	0.15982	0.0068969	0.13834	0.124
GO_bp	go_apoptotic_nuclear_changes	25	0.17258	0.0061238	0.14948	0.12415
GO_cc	go_endoribonuclease_complex	21	0.18554	0.0060346	0.16079	0.12427
GO_bp	go_response_to_interferon_beta	22	0.21162	0.0070448	0.18367	0.12463
GO_bp	go_positive_regulation_of_nfat_protein_import_into_nucleus	11	0.2548	0.0059995	0.2212	0.12468
GO_cc	go_clathrin_coated_endocytic_vesicle_membrane	45	0.13888	0.0066082	0.12057	0.1247
GO_cc	go_nuclear_exosome_rnase_complex_	15	0.20664	0.0056812	0.1797	0.12509
GO_bp	go_sensory_organ_morphogenesis	238	0.062363	0.0067909	0.054238	0.12512
GO_mf	go_intramolecular_transferase_activity_phosphotransferases	10	0.24009	0.0053902	0.20903	0.12537
Canonical_pathway	reactome_g_protein_activation	27	0.15782	0.0058195	0.13761	0.12572
GO_bp	go_calcium_mediated_signaling_using_intracellular_calcium_source	16	0.24911	0.0070731	0.21747	0.12602
GO_bp	go_cellular_response_to_drug	66	0.11424	0.0065797	0.099785	0.12614
GO_bp	go_fatty_acid_catabolic_process	73	0.10233	0.006197	0.089416	0.12624
GO_bp	go_regulation_of_cation_transmembrane_transport	208	0.063919	0.0065119	0.05594	0.1266
GO_mf	go_macrolide_binding	18	0.18695	0.0056299	0.16363	0.12663
GO_bp	go_vascular_smooth_muscle_contraction	12	0.29502	0.0072552	0.25825	0.12666
GO_bp	go_ceramide_catabolic_process	11	0.25386	0.0059773	0.22224	0.12667
GO_mf	go_fibroblast_growth_factor_binding	23	0.19137	0.0065138	0.16755	0.12669
GO_bp	go_cellular_response_to_oxygen_radical	14	0.20939	0.0055616	0.18345	0.12686
Canonical_pathway	pid_erbb1_internalization_pathway	42	0.13333	0.0061295	0.1169	0.12705
GO_bp	go_developmental_cell_growth	77	0.10551	0.0065618	0.092534	0.12711
GO_bp	go_potassium_ion_homeostasis	18	0.24411	0.0073512	0.21434	0.12739
GO_bp	go_regulation_of_chromatin_silencing	20	0.18031	0.0057233	0.15835	0.12743
GO_bp	go_regulation_of_cell_communication_by_electrical_coupling	13	0.28044	0.007178	0.24632	0.12746
GO_bp	go_developmental_growth_involved_in_morphogenesis	105	0.090019	0.006533	0.079197	0.12785
GO_mf	go_oxidoreductase_activity_acting_on_the_ch_nh2_group_of_donors	19	0.21115	0.0065329	0.18583	0.12793
GO_bp	go_response_to_type_i_interferon	68	0.12028	0.0070316	0.10594	0.12812
GO_cc	go_endoplasmic_reticulum_subcompartment	16	0.22853	0.0064888	0.20138	0.12824
GO_bp	go_regulation_of_actin_cytoskeleton_reorganization	32	0.14722	0.0059092	0.12999	0.12871
GO_bp	go_acrosome_reaction	17	0.23872	0.0069867	0.21087	0.12881
GO_mf	go_activin_binding	12	0.25774	0.0063385	0.22787	0.12901
GO_mf	go_transcription_factor_activity_rna_polymerase_ii_transcription_factor_binding	132	0.075764	0.0061609	0.067056	0.12927
GO_bp	go_positive_regulation_of_neuroblast_proliferation	21	0.20591	0.0066972	0.18229	0.12934
GO_bp	go_cellular_response_to_calcium_ion	48	0.13246	0.0065089	0.11749	0.1298
Canonical_pathway	kegg_glioma	66	0.11346	0.0065348	0.1007	0.12994
GO_bp	go_cellular_response_to_lithium_ion	17	0.2341	0.0068515	0.2081	0.13031
GO_bp	go_positive_regulation_of_osteoblast_proliferation	10	0.25149	0.0056461	0.2238	0.13057
Canonical_pathway	pid_il3_pathway	26	0.18234	0.0065981	0.16227	0.13059
GO_cc	go_clathrin_coat_of_endocytic_vesicle	12	0.23	0.0056563	0.20486	0.13078
GO_bp	go_arginine_metabolic_process	17	0.19772	0.0057867	0.17615	0.13085
GO_mf	go_monocarboxylic_acid_transmembrane_transporter_activity	45	0.13993	0.0066585	0.12467	0.13085
Canonical_pathway	biocarta_epo_pathway	19	0.20577	0.0063664	0.18334	0.13086
GO_bp	go_response_to_tumor_necrosis_factor	231	0.061623	0.0066122	0.054944	0.13103
Canonical_pathway	reactome_glycoprotein_hormones	12	0.2693	0.0066227	0.24044	0.13136
GO_bp	go_negative_regulation_of_chromosome_segregation	27	0.17774	0.0065542	0.15873	0.1314
Canonical_pathway	pid_ncadherin_pathway	33	0.15353	0.0062578	0.1372	0.13158
GO_mf	go_lipase_activity	117	0.084081	0.0064394	0.075213	0.13181
GO_bp	go_cellular_metabolic_compound_salvage	38	0.13989	0.0061181	0.12514	0.13182
GO_bp	go_transcription_initiation_from_rna_polymerase_ii_promoter	150	0.072189	0.0062547	0.06459	0.13186
GO_mf	go_voltage_gated_sodium_channel_activity	20	0.21651	0.0068725	0.19407	0.13229
GO_bp	go_activation_of_mapkkk_activity	11	0.25526	0.0060102	0.22881	0.13231
GO_bp	go_neuron_projection_guidance	204	0.065905	0.0066501	0.059077	0.13231
GO_bp	go_hydrogen_peroxide_catabolic_process	20	0.19646	0.0062361	0.17628	0.13254
Canonical_pathway	reactome_scf_beta_trcp_mediated_degradation_of_emi1	51	0.12266	0.0062127	0.11008	0.13257
Canonical_pathway	reactome_pre_notch_transcription_and_translation	27	0.17443	0.0064321	0.15661	0.13269
GO_bp	go_antimicrobial_humoral_response	46	0.13837	0.0066565	0.12425	0.13274
GO_bp	go_positive_regulation_of_myeloid_leukocyte_differentiation	50	0.12286	0.0061614	0.1104	0.13291
GO_bp	go_negative_regulation_of_homeostatic_process	124	0.079758	0.0062873	0.071809	0.13336
GO_bp	go_lipid_oxidation	70	0.10106	0.005994	0.091098	0.13363
GO_bp	go_l_ascorbic_acid_metabolic_process	11	0.26881	0.0063294	0.2424	0.13373
GO_cc	go_cop9_signalosome	33	0.13644	0.0055614	0.1231	0.13385
GO_bp	go_wnt_signaling_pathway	352	0.047248	0.0062388	0.042647	0.13397
GO_bp	go_regulation_of_protein_tyrosine_kinase_activity	61	0.11333	0.0062762	0.10235	0.13409
Canonical_pathway	pid_arf6_downstream_pathway	15	0.2229	0.0061283	0.20133	0.13413
GO_bp	go_trophoblast_giant_cell_differentiation	12	0.27602	0.0067879	0.24931	0.13413
Canonical_pathway	kegg_lysosome	123	0.071891	0.0056444	0.064943	0.13416
Canonical_pathway	reactome_activation_of_nf_kappab_in_b_cells	63	0.11098	0.0062452	0.10031	0.1343
GO_mf	go_notch_binding	18	0.21702	0.0065354	0.19637	0.13455
GO_bp	go_regulation_of_multi_organism_process	468	0.041042	0.0062302	0.037177	0.13481
GO_mf	go_neurotransmitter_transporter_activity	25	0.18122	0.0064305	0.16426	0.13496
GO_bp	go_regulation_of_steroid_metabolic_process	74	0.099838	0.0060875	0.090498	0.13498
GO_bp	go_regulation_of_protein_catabolic_process	393	0.043033	0.0059978	0.039036	0.13515
GO_bp	go_rhodopsin_mediated_signaling_pathway	14	0.19918	0.0052905	0.18082	0.13534
Canonical_pathway	sa_g1_and_s_phases	15	0.2217	0.0060951	0.20143	0.13554
GO_bp	go_keratan_sulfate_metabolic_process	33	0.14271	0.0058168	0.12969	0.13559
GO_bp	go_response_to_corticosterone	25	0.17172	0.0060934	0.15616	0.13576
GO_bp	go_regulation_of_dendrite_morphogenesis	73	0.099529	0.0060276	0.090517	0.13577
GO_cc	go_axolemma	14	0.25723	0.0068325	0.23399	0.13581
Canonical_pathway	reactome_purine_salvage	13	0.24261	0.0062098	0.2207	0.13583
GO_bp	go_detection_of_light_stimulus	57	0.11619	0.0062204	0.1057	0.13583
GO_mf	go_intramolecular_oxidoreductase_activity	54	0.11291	0.0058841	0.10273	0.13588
GO_bp	go_cellular_amide_metabolic_process	707	0.031296	0.005803	0.028492	0.13602
GO_cc	go_platelet_dense_granule_lumen	14	0.21604	0.0057383	0.19674	0.13609
Canonical_pathway	pid_p53_regulation_pathway	59	0.11025	0.0060048	0.10051	0.13635
GO_bp	go_lamellipodium_assembly	31	0.17564	0.006939	0.16013	0.13636
Canonical_pathway	reactome_downstream_tcr_signaling	35	0.15672	0.0065783	0.1429	0.13639
GO_bp	go_response_to_oxygen_radical	18	0.18823	0.0056685	0.17169	0.13647
GO_bp	go_olfactory_bulb_interneuron_development	11	0.29579	0.0069645	0.26989	0.13656
GO_bp	go_membrane_assembly	25	0.18618	0.0066066	0.17002	0.13676
GO_bp	go_negative_regulation_of_b_cell_proliferation	15	0.24418	0.0067131	0.22302	0.13679
GO_cc	go_motile_cilium	108	0.079189	0.0058281	0.072522	0.13744
GO_cc	go_intrinsic_component_of_golgi_membrane	57	0.11735	0.0062826	0.10747	0.13744
GO_cc	go_hemoglobin_complex	12	0.30659	0.0075397	0.28099	0.13762
GO_bp	go_transcription_coupled_nucleotide_excision_repair	73	0.088446	0.0053564	0.081068	0.13764
GO_bp	go_extracellular_fibril_organization	13	0.25484	0.0065229	0.23362	0.13767
GO_bp	go_regulation_of_synapse_maturation	14	0.24792	0.0065851	0.22752	0.13794
GO_bp	go_cellular_potassium_ion_homeostasis	12	0.29724	0.0073098	0.27282	0.13797
GO_mf	go_lysophospholipase_activity	20	0.20439	0.0064876	0.18785	0.13829
GO_bp	go_mechanosensory_behavior	12	0.26758	0.0065803	0.24599	0.13836
GO_mf	go_phospholipase_activity	94	0.089702	0.0061613	0.082508	0.13849
GO_bp	go_cell_part_morphogenesis	633	0.034714	0.0061023	0.031937	0.13854
GO_bp	go_cell_migration_involved_in_sprouting_angiogenesis	15	0.24421	0.0067139	0.22491	0.13879
GO_cc	go_intermediate_filament	194	0.096099	0.0094585	0.088577	0.13899
GO_bp	go_glutamine_family_amino_acid_metabolic_process	65	0.10187	0.0058228	0.093942	0.1391
GO_bp	go_regulation_of_calcium_mediated_signaling	76	0.10173	0.0062859	0.093885	0.13929
GO_mf	go_intracellular_calcium_activated_chloride_channel_activity	16	0.24617	0.0069898	0.22725	0.13935
GO_cc	go_nuclear_body	341	0.04297	0.0055862	0.039679	0.13942
Canonical_pathway	pid_igf1_pathway	30	0.16089	0.0062533	0.14869	0.13962
GO_mf	go_insulin_receptor_substrate_binding	11	0.27039	0.0063666	0.2502	0.13992
Canonical_pathway	kegg_glycerophospholipid_metabolism	77	0.093332	0.0058046	0.086419	0.14008
GO_bp	go_regulation_of_triglyceride_catabolic_process	12	0.29637	0.0072884	0.27457	0.14021
GO_bp	go_phosphatidylinositol_acyl_chain_remodeling	16	0.21714	0.0061655	0.20133	0.1404
Canonical_pathway	pid_hdac_classiii_pathway	25	0.17062	0.0060542	0.15826	0.14051
GO_bp	go_monocyte_chemotaxis	38	0.15531	0.0067922	0.1442	0.14074
GO_cc	go_voltage_gated_calcium_channel_complex	40	0.14344	0.0064356	0.13324	0.14086
GO_bp	go_molting_cycle	83	0.095844	0.0061877	0.089052	0.14091
Canonical_pathway	reactome_prefoldin_mediated_transfer_of_substrate_to_cct_tric	28	0.13936	0.005233	0.12949	0.14092
GO_bp	go_spindle_localization	38	0.12759	0.0055799	0.11862	0.14105
Canonical_pathway	kegg_sphingolipid_metabolism	39	0.1366	0.0060518	0.12709	0.14124
GO_bp	go_response_to_uv_b	17	0.2025	0.0059265	0.18862	0.14151
GO_bp	go_creatine_metabolic_process	11	0.23148	0.0054504	0.21585	0.14178
Canonical_pathway	reactome_glycosphingolipid_metabolism	36	0.13743	0.0058504	0.12816	0.14179
GO_mf	go_olfactory_receptor_activity	359	0.071619	0.0095488	0.066868	0.14208
GO_bp	go_somatic_stem_cell_population_maintenance	65	0.10686	0.0061081	0.099783	0.1421
GO_bp	go_positive_regulation_of_cytosolic_calcium_ion_concentration_involved_in_phospholipase_c_activating_g_protein_coupled_signaling_pathway	14	0.26193	0.0069572	0.24464	0.14216
GO_bp	go_vitamin_metabolic_process	119	0.07887	0.0060914	0.073725	0.14237
GO_bp	go_neuron_projection_development	543	0.03806	0.0062113	0.035579	0.14238
GO_mf	go_phosphatidylinositol_5_phosphate_binding	12	0.25702	0.0063207	0.24039	0.1425
GO_cc	go_nuclear_replication_fork	39	0.12508	0.0055417	0.1171	0.14272
GO_cc	go_sperm_principal_piece	16	0.20568	0.0058399	0.19275	0.14298
GO_bp	go_regulation_of_release_of_sequestered_calcium_ion_into_cytosol	75	0.099548	0.0061105	0.093317	0.14304
Canonical_pathway	reactome_glucagon_signaling_in_metabolic_regulation	33	0.14692	0.0059883	0.13773	0.14306
GO_bp	go_regulation_of_establishment_of_planar_polarity	112	0.081195	0.0060848	0.07615	0.14316
GO_cc	go_pericentric_heterochromatin	15	0.22509	0.0061885	0.21153	0.14364
GO_cc	go_exosome_rnase_complex_	21	0.16283	0.0052961	0.15305	0.14369
GO_bp	go_response_to_misfolded_protein	14	0.21611	0.0057402	0.20323	0.14381
GO_bp	go_response_to_uv_c	11	0.27586	0.0064954	0.25961	0.14399
GO_bp	go_digestive_tract_morphogenesis	48	0.13171	0.0064724	0.12404	0.14415
GO_bp	go_organic_acid_metabolic_process	940	0.027968	0.0059431	0.026349	0.14426
GO_bp	go_retinal_metabolic_process	12	0.23274	0.0057236	0.21931	0.14429
GO_bp	go_reactive_oxygen_species_biosynthetic_process	23	0.16229	0.0055238	0.15303	0.14447
Canonical_pathway	reactome_g_alpha1213_signalling_events	74	0.10044	0.0061244	0.094729	0.1445
GO_bp	go_cellular_response_to_toxic_substance	26	0.16589	0.006003	0.15678	0.14501
GO_bp	go_action_potential	94	0.09212	0.0063274	0.087087	0.14508
GO_cc	go_clathrin_coat	46	0.11326	0.0054487	0.10711	0.14518
GO_bp	go_negative_regulation_of_cation_transmembrane_transport	61	0.10348	0.0057306	0.098125	0.14581
GO_bp	go_regulation_of_sequestering_of_calcium_ion	107	0.081562	0.0059751	0.077351	0.14585
GO_bp	go_organ_or_tissue_specific_immune_response	31	0.15528	0.0061348	0.14739	0.14606
GO_bp	go_ganglioside_metabolic_process	26	0.15978	0.0057818	0.15175	0.14619
GO_mf	go_nuclease_activity	202	0.055213	0.0055442	0.052478	0.14638
GO_mf	go_rho_guanyl_nucleotide_exchange_factor_activity	78	0.098867	0.0061885	0.094059	0.14661
Canonical_pathway	biocarta_biopeptides_pathway	42	0.13078	0.0060123	0.12446	0.14668
GO_bp	go_n_terminal_protein_amino_acid_modification	27	0.14672	0.0054101	0.13966	0.14674
GO_bp	go_regulation_of_calcium_ion_transmembrane_transporter_activity	71	0.097628	0.0058313	0.09296	0.14682
Canonical_pathway	reactome_prostanoid_ligand_receptors	9	0.27517	0.0058609	0.26214	0.14693
GO_mf	go_protein_phosphatase_2a_binding	28	0.15823	0.0059417	0.15107	0.14745
GO_bp	go_regulation_of_vasculature_development	234	0.05651	0.0061023	0.054011	0.14773
GO_bp	go_regulation_of_microtubule_polymerization	31	0.13539	0.005349	0.1295	0.14791
GO_cc	go_cell_cell_contact_zone	64	0.10676	0.0060551	0.10212	0.14793
GO_bp	go_positive_regulation_of_urine_volume	14	0.21566	0.0057282	0.20651	0.14818
GO_bp	go_lamellipodium_organization	37	0.14847	0.0064073	0.14218	0.1482
Canonical_pathway	reactome_g_beta_gamma_signalling_through_pi3kgamma	25	0.15502	0.0055006	0.14848	0.14825
GO_bp	go_regulation_of_insulin_secretion_involved_in_cellular_response_to_glucose_stimulus	51	0.11908	0.0060313	0.11409	0.1483
GO_mf	go_cholesterol_transporter_activity	13	0.2411	0.0061711	0.231	0.14832
GO_bp	go_golgi_to_plasma_membrane_transport	40	0.12614	0.0056596	0.12092	0.14844
GO_cc	go_chromocenter	13	0.22062	0.005647	0.21179	0.14878
Canonical_pathway	reactome_rip_mediated_nfkb_activation_via_dai	18	0.18646	0.0056153	0.17916	0.149
GO_bp	go_epithelial_cell_morphogenesis	42	0.13603	0.0062537	0.13073	0.14906
GO_mf	go_hydrolase_activity_acting_on_carbon_nitrogen_but_not_peptide_bonds_in_linear_amidines	10	0.2566	0.0057608	0.2468	0.14924
GO_bp	go_sphingoid_metabolic_process	13	0.24493	0.0062691	0.23567	0.14934
GO_bp	go_reactive_oxygen_species_metabolic_process	96	0.086317	0.0059912	0.08307	0.14939
GO_cc	go_triglyceride_rich_lipoprotein_particle	20	0.19806	0.0062869	0.1913	0.15026
GO_bp	go_regulation_of_histone_h3_k9_acetylation	14	0.20203	0.0053661	0.19516	0.1503
GO_bp	go_endoplasmic_reticulum_organization	39	0.13267	0.0058779	0.12844	0.15082
GO_bp	go_positive_regulation_of_insulin_secretion_involved_in_cellular_response_to_glucose_stimulus	27	0.16441	0.0060626	0.15919	0.15086
GO_bp	go_regulation_of_telomerase_rna_localization_to_cajal_body	15	0.17761	0.0048829	0.17197	0.15087
GO_bp	go_glycerolipid_catabolic_process	37	0.13188	0.0056911	0.12785	0.15116
GO_bp	go_regulation_of_guanylate_cyclase_activity	13	0.2244	0.0057438	0.21797	0.15162
GO_bp	go_positive_regulation_of_tissue_remodeling	26	0.15445	0.0055889	0.15004	0.15166
GO_bp	go_positive_regulation_of_mesenchymal_cell_proliferation	27	0.17538	0.0064671	0.17044	0.15175
GO_bp	go_regulation_of_notch_signaling_pathway	66	0.10172	0.0058585	0.098872	0.1518
GO_bp	go_dna_damage_response_signal_transduction_resulting_in_transcription	15	0.20412	0.0056119	0.19898	0.15249
GO_mf	go_cyclin_binding	19	0.1936	0.0059898	0.18882	0.15261
GO_bp	go_xenophagy	105	0.077646	0.0056351	0.075862	0.15304
GO_bp	go_granulocyte_migration	72	0.10629	0.0063931	0.10392	0.1532
GO_bp	go_mesodermal_cell_differentiation	27	0.1669	0.0061544	0.16323	0.15328
GO_bp	go_regulation_of_mitochondrial_translation	11	0.21456	0.005052	0.2102	0.15369
GO_bp	go_regulation_of_phosphoprotein_phosphatase_activity	56	0.10522	0.0055834	0.10318	0.15394
GO_bp	go_lymph_vessel_morphogenesis	13	0.22291	0.0057054	0.21871	0.15406
GO_bp	go_nucleotide_excision_repair	111	0.067233	0.005016	0.065969	0.15407
GO_mf	go_rna_polymerase_ii_transcription_factor_binding	103	0.078083	0.0056129	0.076738	0.15446
GO_bp	go_endocrine_process	45	0.13362	0.006358	0.13145	0.15471
Canonical_pathway	reactome_amine_derived_hormones	15	0.20683	0.0056862	0.20361	0.15487
GO_mf	go_nadph_binding	13	0.21747	0.0055663	0.21415	0.15494
GO_cc	go_chylomicron	13	0.24063	0.0061592	0.23697	0.15495
GO_mf	go_inorganic_cation_transmembrane_transporter_activity	521	0.035985	0.0057556	0.035443	0.155
GO_bp	go_positive_regulation_of_rna_splicing	25	0.15099	0.0053578	0.1491	0.1556
GO_cc	go_membrane_protein_complex	1013	0.025128	0.0055325	0.024814	0.15562
GO_cc	go_retromer_complex	21	0.14421	0.0046904	0.14245	0.1557
GO_bp	go_regulation_of_retinoic_acid_receptor_signaling_pathway	23	0.1907	0.0064907	0.18858	0.15596
GO_bp	go_histone_h3_k4_trimethylation	14	0.1961	0.0052088	0.194	0.15605
GO_bp	go_regulation_of_centriole_replication	13	0.20574	0.005266	0.20369	0.15623
GO_bp	go_telomere_localization	11	0.21808	0.0051348	0.21597	0.15631
Canonical_pathway	kegg_drug_metabolism_other_enzymes	51	0.13317	0.006745	0.13191	0.15635
Canonical_pathway	reactome_activation_of_genes_by_atf4	24	0.14551	0.0050593	0.14437	0.15675
GO_cc	go_proteasome_regulatory_particle_base_subcomplex	12	0.24234	0.0059596	0.24059	0.15691
GO_bp	go_regulation_of_renal_sodium_excretion	24	0.17374	0.0060408	0.17254	0.15698
GO_bp	go_positive_regulation_of_histone_methylation	33	0.13656	0.0055661	0.13562	0.15699
GO_cc	go_cajal_body	50	0.094062	0.0047173	0.093552	0.15735
GO_bp	go_reverse_cholesterol_transport	17	0.21681	0.0063453	0.21568	0.15741
GO_bp	go_pigment_granule_localization	25	0.14865	0.0052746	0.14792	0.15747
GO_bp	go_interstrand_cross_link_repair	42	0.11249	0.0051715	0.11194	0.15747
Canonical_pathway	reactome_host_interactions_of_hiv_factors	121	0.069003	0.0053737	0.068679	0.15752
Canonical_pathway	reactome_synthesis_of_bile_acids_and_bile_salts_via_24_hydroxycholesterol	10	0.25543	0.0057347	0.25448	0.15776
GO_bp	go_negative_regulation_of_cellular_catabolic_process	155	0.063254	0.0055705	0.06307	0.15796
GO_bp	go_regulation_of_toll_like_receptor_signaling_pathway	48	0.11125	0.0054669	0.11108	0.15828
GO_bp	go_flavonoid_metabolic_process	27	0.21184	0.0078115	0.21173	0.15853
Canonical_pathway	kegg_glyoxylate_and_dicarboxylate_metabolism	16	0.1835	0.0052102	0.18357	0.15875
GO_bp	go_response_to_leptin	20	0.17598	0.005586	0.17604	0.15875
Canonical_pathway	biocarta_ace2_pathway	14	0.25519	0.0067781	0.25563	0.15908
Canonical_pathway	reactome_signaling_by_notch1	68	0.097742	0.0057138	0.098118	0.15959
Canonical_pathway	pid_bcr_5pathway	65	0.094818	0.0054197	0.095237	0.15973
GO_mf	go_nuclear_localization_sequence_binding	21	0.16328	0.0053106	0.164	0.15973
GO_bp	go_phospholipid_catabolic_process	29	0.14292	0.0054616	0.14363	0.15985
GO_bp	go_purine_containing_compound_salvage	16	0.20685	0.0058732	0.20828	0.16034
GO_bp	go_alpha_amino_acid_biosynthetic_process	75	0.086088	0.0052843	0.086695	0.16036
GO_mf	go_fmn_binding	14	0.20072	0.0053315	0.20219	0.16042
GO_bp	go_regulation_of_microtubule_polymerization_or_depolymerization	177	0.056185	0.0052845	0.056706	0.16089
GO_bp	go_retinol_metabolic_process	29	0.15199	0.005808	0.15341	0.16092
GO_bp	go_regulation_of_myeloid_leukocyte_differentiation	108	0.0746	0.0054904	0.075363	0.16112
GO_mf	go_neurotrophin_receptor_binding	14	0.21688	0.0057606	0.2191	0.16113
GO_bp	go_ganglioside_biosynthetic_process	18	0.18371	0.0055322	0.1858	0.1614
GO_cc	go_u2_type_spliceosomal_complex	31	0.13671	0.0054012	0.1384	0.16162
Canonical_pathway	pid_nfkappab_atypical_pathway	16	0.18438	0.0052354	0.18673	0.16172
GO_bp	go_ephrin_receptor_signaling_pathway	86	0.084665	0.0055635	0.085817	0.16193
Canonical_pathway	biocarta_g1_pathway	28	0.14444	0.0054237	0.14645	0.16201
Canonical_pathway	pid_hedgehog_2pathway	22	0.1573	0.0052366	0.15951	0.16203
GO_mf	go_armadillo_repeat_domain_binding	13	0.22271	0.0057004	0.22584	0.16204
GO_mf	go_camp_response_element_binding	13	0.20047	0.0051311	0.20373	0.16257
GO_bp	go_oligosaccharide_metabolic_process	65	0.090022	0.0051455	0.091589	0.16284
GO_bp	go_phototransduction_visible_light	20	0.16067	0.0051	0.16387	0.16344
GO_bp	go_positive_regulation_of_dephosphorylation	47	0.11437	0.0055612	0.11679	0.16374
GO_mf	go_transcriptional_repressor_activity_rna_polymerase_ii_activating_transcription_factor_binding	53	0.1068	0.0055138	0.10912	0.16387
Canonical_pathway	reactome_mitochondrial_trna_aminoacylation	21	0.16346	0.0053165	0.1674	0.16442
GO_bp	go_positive_regulation_of_cellular_response_to_transforming_growth_factor_beta_stimulus	24	0.15834	0.0055053	0.16224	0.16455
GO_mf	go_bile_acid_transmembrane_transporter_activity	15	0.18534	0.0050955	0.18998	0.16464
Canonical_pathway	reactome_inflammasomes	16	0.20193	0.0057335	0.20706	0.16474
GO_bp	go_phenol_containing_compound_metabolic_process	79	0.092159	0.0058053	0.094515	0.16477
GO_mf	go_epidermal_growth_factor_receptor_binding	31	0.15142	0.0059821	0.15529	0.16477
GO_bp	go_spliceosomal_complex_assembly	51	0.098244	0.0049759	0.1008	0.16487
GO_bp	go_positive_regulation_of_organic_acid_transport	29	0.15204	0.00581	0.15602	0.16491
GO_bp	go_positive_regulation_of_adenylate_cyclase_activity	48	0.11996	0.005895	0.12313	0.16496
GO_bp	go_n_terminal_protein_amino_acid_acetylation	16	0.17975	0.0051039	0.1846	0.1651
GO_bp	go_regulation_of_type_i_interferon_mediated_signaling_pathway	40	0.14309	0.0064199	0.14697	0.16514
GO_mf	go_sh3_domain_binding	115	0.069661	0.0052895	0.071625	0.16539
GO_bp	go_cytoplasmic_mrna_processing_body_assembly	13	0.18643	0.0047718	0.1919	0.16566
GO_bp	go_homocysteine_metabolic_process	11	0.21957	0.0051699	0.22631	0.16598
GO_bp	go_regulation_of_cellular_protein_catabolic_process	275	0.044575	0.0052127	0.045947	0.166
GO_bp	go_cellular_response_to_antibiotic	17	0.1826	0.0053441	0.18833	0.16614
Canonical_pathway	reactome_acyl_chain_remodelling_of_pi	15	0.19604	0.0053898	0.20229	0.16625
GO_bp	go_g_protein_coupled_purinergic_receptor_signaling_pathway	18	0.18115	0.0054551	0.18694	0.16628
GO_bp	go_regulation_of_membrane_depolarization	41	0.12988	0.0058997	0.13423	0.16663
GO_bp	go_negative_regulation_of_mrna_splicing_via_spliceosome	19	0.17883	0.005533	0.1849	0.16673
Canonical_pathway	reactome_inwardly_rectifying_k_channels	31	0.13405	0.0052959	0.13868	0.16688
GO_bp	go_heterochromatin_organization	10	0.25542	0.0057343	0.26425	0.16689
Canonical_pathway	pid_smad2_3pathway	17	0.19508	0.0057094	0.20186	0.16692
GO_mf	go_protein_kinase_a_regulatory_subunit_binding	16	0.21409	0.0060789	0.22177	0.16719
Canonical_pathway	st_phosphoinositide_3_kinase_pathway	37	0.12339	0.005325	0.12789	0.16732
GO_bp	go_regulation_of_protein_sumoylation	19	0.1599	0.0049471	0.16603	0.16777
Canonical_pathway	pid_epha_fwdpathway	35	0.13383	0.0056173	0.13899	0.16782
GO_bp	go_cell_cell_adhesion_via_plasma_membrane_adhesion_molecules	200	0.065613	0.006556	0.068164	0.16789
GO_mf	go_neuropeptide_binding	22	0.17777	0.005918	0.18478	0.16802
GO_mf	go_spectrin_binding	26	0.14002	0.0050666	0.1456	0.16812
GO_mf	go_cation_channel_activity	294	0.047267	0.0057126	0.049162	0.16816
GO_bp	go_water_soluble_vitamin_metabolic_process	87	0.082537	0.005455	0.085945	0.16844
GO_bp	go_uronic_acid_metabolic_process	27	0.21342	0.0078696	0.22269	0.16894
GO_cc	go_rnai_effector_complex	11	0.22607	0.0053231	0.23593	0.16899
GO_bp	go_cyclooxygenase_pathway	11	0.19715	0.0046421	0.20583	0.16908
GO_bp	go_regulation_of_cholesterol_metabolic_process	22	0.14474	0.0048183	0.15119	0.16921
Canonical_pathway	reactome_synthesis_and_interconversion_of_nucleotide_di_and_triphosphates	19	0.17218	0.005327	0.17996	0.16935
GO_mf	go_nad_dependent_protein_deacetylase_activity	17	0.17436	0.0051028	0.18226	0.16938
GO_bp	go_dorsal_spinal_cord_development	21	0.19117	0.0062177	0.19985	0.1694
Canonical_pathway	reactome_l1cam_interactions	84	0.085301	0.00554	0.089209	0.16949
GO_bp	go_pyrimidine_nucleoside_triphosphate_biosynthetic_process	19	0.15696	0.0048562	0.16417	0.16952
Canonical_pathway	biocarta_rela_pathway	16	0.18545	0.0052656	0.19397	0.16953
GO_bp	go_protein_localization_to_chromosome	45	0.10957	0.0052136	0.11461	0.16954
GO_bp	go_vascular_endothelial_growth_factor_receptor_signaling_pathway	76	0.088646	0.0054774	0.092746	0.16959
GO_bp	go_pyrimidine_ribonucleoside_triphosphate_metabolic_process	16	0.16838	0.0047808	0.17617	0.1696
Canonical_pathway	reactome_lipid_digestion_mobilization_and_transport	44	0.11558	0.0054383	0.12098	0.1697
Canonical_pathway	pid_vegf_vegfr_pathway	10	0.27498	0.0061735	0.28786	0.16973
GO_bp	go_adaptation_of_signaling_pathway	21	0.16233	0.0052797	0.16997	0.16979
GO_bp	go_oxaloacetate_metabolic_process	11	0.22022	0.0051852	0.23075	0.16996
GO_bp	go_phosphatidylcholine_metabolic_process	64	0.093191	0.0052857	0.097665	0.17
Canonical_pathway	pid_rxr_vdr_pathway	26	0.1501	0.0054315	0.15805	0.17115
Canonical_pathway	kegg_axon_guidance	128	0.068436	0.0054805	0.072112	0.17131
Canonical_pathway	reactome_g1_phase	36	0.10971	0.0046703	0.11563	0.17136
GO_bp	go_grooming_behavior	14	0.22152	0.0058838	0.23369	0.1716
GO_bp	go_ammonium_ion_metabolic_process	170	0.057446	0.0052961	0.060712	0.17203
Canonical_pathway	reactome_serotonin_receptors	12	0.23173	0.0056987	0.24493	0.17205
GO_bp	go_neuron_development	684	0.029869	0.0054508	0.031611	0.17237
GO_bp	go_regulation_of_metanephros_development	23	0.18574	0.0063221	0.19659	0.17238
GO_bp	go_neural_retina_development	50	0.11063	0.005548	0.11712	0.17245
GO_bp	go_notch_signaling_pathway	113	0.074496	0.0056075	0.078949	0.17269
GO_bp	go_positive_regulation_of_response_to_dna_damage_stimulus	64	0.093713	0.0053153	0.099429	0.17297
GO_mf	go_lysozyme_activity	11	0.23993	0.0056494	0.25464	0.17304
GO_bp	go_pyrimidine_containing_compound_salvage	12	0.19124	0.004703	0.20299	0.17307
GO_bp	go_positive_regulation_of_neuron_projection_development	229	0.04906	0.0052416	0.052112	0.17325
GO_bp	go_serine_family_amino_acid_biosynthetic_process	15	0.17336	0.0047663	0.18418	0.17329
GO_mf	go_neuropeptide_receptor_activity	43	0.13108	0.0060975	0.13927	0.17331
GO_bp	go_negative_regulation_of_immune_effector_process	102	0.073969	0.0052914	0.078779	0.17389
GO_bp	go_nucleophagy	18	0.17007	0.0051216	0.18123	0.17402
GO_mf	go_14_3_3_protein_binding	19	0.17303	0.0053532	0.18438	0.17402
GO_bp	go_cell_morphogenesis_involved_in_differentiation	514	0.034671	0.0055092	0.036957	0.17409
GO_bp	go_regulation_of_phosphatase_activity	124	0.065353	0.0051517	0.0697	0.17422
Canonical_pathway	pid_netrin_pathway	32	0.14232	0.0057127	0.15193	0.17445
Canonical_pathway	reactome_protein_folding	52	0.091762	0.0046928	0.097987	0.17452
Canonical_pathway	reactome_fatty_acid_triacylglycerol_and_ketone_body_metabolism	168	0.055864	0.0051201	0.059685	0.17465
GO_bp	go_positive_regulation_of_cell_adhesion_mediated_by_integrin	17	0.18439	0.0053964	0.19737	0.1751
GO_bp	go_response_to_glucagon	48	0.1054	0.0051796	0.11286	0.17517
Canonical_pathway	pid_fanconi_pathway	46	0.098422	0.0047348	0.10541	0.17524
GO_bp	go_mitotic_sister_chromatid_cohesion	12	0.18417	0.0045291	0.19726	0.17526
GO_cc	go_cytoplasmic_exosome_rnase_complex_	15	0.16578	0.0045578	0.17761	0.17532
GO_bp	go_alpha_amino_acid_catabolic_process	94	0.074666	0.0051286	0.08006	0.17551
GO_bp	go_sensory_perception_of_taste	65	0.095242	0.0054439	0.10218	0.17566
GO_mf	go_exonuclease_activity_active_with_either_ribo_or_deoxyribonucleic_acids_and_producing_5_phosphomonoesters	46	0.096426	0.0046388	0.10349	0.17573
GO_mf	go_transition_metal_ion_binding	1362	0.020367	0.0051512	0.021873	0.17589
Canonical_pathway	reactome_post_translational_protein_modification	184	0.051478	0.0049356	0.055347	0.17617
Canonical_pathway	reactome_removal_of_the_flap_intermediate_from_the_c_strand	10	0.21676	0.0048665	0.23311	0.17623
Canonical_pathway	reactome_destabilization_of_mrna_by_auf1_hnrnp_d0	52	0.10313	0.0052742	0.11106	0.17655
GO_mf	go_catecholamine_binding	16	0.19749	0.0056074	0.21272	0.17661
GO_bp	go_positive_regulation_of_neutrophil_migration	27	0.15249	0.0056231	0.16442	0.17685
GO_mf	go_s_acyltransferase_activity	29	0.12791	0.004888	0.13797	0.17694
GO_bp	go_nucleoside_triphosphate_catabolic_process	12	0.21432	0.0052706	0.23124	0.17702
GO_bp	go_regulation_of_stem_cell_proliferation	89	0.08349	0.0055807	0.090141	0.17717
GO_mf	go_cysteine_type_peptidase_activity	162	0.054232	0.0048817	0.058628	0.17748
GO_bp	go_positive_regulation_of_neural_precursor_cell_proliferation	42	0.11786	0.0054184	0.12743	0.1775
GO_bp	go_positive_regulation_of_synapse_maturation	11	0.23877	0.0056221	0.25823	0.17758
GO_mf	go_telomerase_rna_binding	14	0.17927	0.0047617	0.19391	0.17761
GO_bp	go_cell_cycle_dna_replication	12	0.17737	0.0043619	0.1919	0.17767
GO_bp	go_regulation_of_alternative_mrna_splicing_via_spliceosome	35	0.1242	0.0052132	0.13441	0.17774
GO_bp	go_regulation_of_cellular_amine_metabolic_process	90	0.079854	0.0053674	0.086489	0.17794
GO_bp	go_blood_vessel_morphogenesis	365	0.040892	0.0054965	0.044291	0.17795
Canonical_pathway	pid_myc_activ_pathway	78	0.079944	0.005004	0.086665	0.17815
GO_bp	go_regulation_of_steroid_biosynthetic_process	49	0.10278	0.0051026	0.1116	0.17856
GO_bp	go_ncrna_catabolic_process	22	0.14436	0.0048058	0.15694	0.17883
GO_bp	go_regulation_of_lipase_activity	82	0.085349	0.005477	0.092786	0.17883
GO_bp	go_positive_regulation_of_osteoblast_differentiation	60	0.098467	0.0054081	0.10705	0.17883
GO_mf	go_ubiquitin_ubiquitin_ligase_activity	13	0.16639	0.0042588	0.18089	0.17884
GO_mf	go_pre_mrna_binding	24	0.12893	0.0044825	0.14024	0.17897
GO_bp	go_telomere_maintenance_via_recombination	32	0.11622	0.004665	0.12656	0.17923
Canonical_pathway	kegg_proteasome	47	0.11184	0.0054382	0.1218	0.17927
Canonical_pathway	kegg_starch_and_sucrose_metabolism	49	0.12689	0.0062996	0.13824	0.17935
GO_bp	go_sialylation	21	0.16517	0.0053723	0.17996	0.17935
GO_mf	go_oxygen_binding	46	0.11819	0.0056858	0.12879	0.1794
GO_bp	go_aromatic_amino_acid_family_catabolic_process	20	0.1548	0.0049137	0.16875	0.17949
GO_mf	go_cation_transmembrane_transporter_activity	615	0.030041	0.0052077	0.032763	0.1796
GO_bp	go_lysine_metabolic_process	13	0.19156	0.0049032	0.20898	0.17967
GO_cc	go_multivesicular_body	38	0.12072	0.0052794	0.13185	0.17995
GO_bp	go_neuromuscular_process_controlling_posture	15	0.17478	0.0048051	0.19128	0.18043
GO_bp	go_regulation_of_cellular_response_to_hypoxia	11	0.18444	0.0043427	0.20188	0.18047
GO_bp	go_axon_extension	37	0.12205	0.0052673	0.13368	0.18062
Canonical_pathway	biocarta_carm_er_pathway	35	0.12304	0.0051645	0.13476	0.18063
Canonical_pathway	reactome_antigen_presentation_folding_assembly_and_peptide_loading_of_class_i_mhc	21	0.15731	0.0051166	0.17231	0.18064
GO_bp	go_transmission_of_nerve_impulse	54	0.10324	0.0053802	0.11313	0.18073
GO_mf	go_voltage_gated_cation_channel_activity	132	0.067242	0.0054678	0.073718	0.18085
GO_bp	go_innate_immune_response_in_mucosa	21	0.16652	0.005416	0.18267	0.18101
GO_bp	go_rna_dependent_dna_biosynthetic_process	21	0.13482	0.004385	0.14799	0.18116
GO_cc	go_cytosolic_small_ribosomal_subunit	40	0.10289	0.0046164	0.11312	0.18152
GO_bp	go_regulation_of_defense_response_to_virus	189	0.050209	0.0048783	0.055277	0.18186
GO_cc	go_dense_core_granule	13	0.20903	0.0053504	0.23023	0.18196
GO_bp	go_apical_protein_localization	12	0.23583	0.0057996	0.26005	0.18224
GO_bp	go_antigen_processing_and_presentation_of_peptide_antigen_via_mhc_class_i	93	0.072887	0.0049797	0.08042	0.18239
GO_mf	go_ribonuclease_activity	97	0.069918	0.0048781	0.077168	0.18246
GO_bp	go_membrane_protein_proteolysis	34	0.11004	0.0045527	0.12158	0.18271
GO_mf	go_transferase_activity_transferring_acyl_groups_other_than_amino_acyl_groups	205	0.049045	0.0049608	0.054215	0.18284
GO_mf	go_snare_binding	123	0.062958	0.004943	0.069648	0.18302
GO_bp	go_positive_regulation_of_glial_cell_differentiation	32	0.14101	0.00566	0.15601	0.18304
GO_cc	go_recycling_endosome_membrane	39	0.11067	0.004903	0.12244	0.18305
GO_bp	go_positive_regulation_of_macrophage_differentiation	13	0.19907	0.0050954	0.22028	0.18307
Canonical_pathway	st_b_cell_antigen_receptor	40	0.11125	0.0049915	0.12319	0.18325
GO_mf	go_deoxyribonuclease_activity	67	0.080994	0.0047	0.089756	0.18343
GO_bp	go_indolalkylamine_metabolic_process	16	0.16217	0.0046047	0.17979	0.18353
GO_bp	go_positive_regulation_of_astrocyte_differentiation	12	0.22483	0.0055291	0.24982	0.18407
Canonical_pathway	biocarta_erk_pathway	28	0.1269	0.004765	0.14105	0.18415
Canonical_pathway	biocarta_sars_pathway	10	0.22672	0.0050899	0.25202	0.18417
GO_bp	go_regulation_of_sister_chromatid_segregation	66	0.081602	0.0046999	0.090962	0.18484
Canonical_pathway	reactome_extrinsic_pathway_for_apoptosis	13	0.21486	0.0054994	0.23955	0.18489
Canonical_pathway	reactome_sema3a_plexin_repulsion_signaling_by_inhibiting_integrin_adhesion	13	0.21064	0.0053915	0.23488	0.18492
GO_mf	go_oxidoreductase_activity_acting_on_a_sulfur_group_of_donors	49	0.10475	0.0052007	0.11681	0.18492
GO_bp	go_amyloid_precursor_protein_metabolic_process	13	0.18909	0.00484	0.2109	0.18498
GO_bp	go_oxygen_transport	15	0.2263	0.0062217	0.25263	0.18519
Canonical_pathway	kegg_propanoate_metabolism	32	0.12294	0.0049348	0.13726	0.18521
GO_bp	go_regulation_of_cofactor_metabolic_process	48	0.099833	0.0049058	0.11148	0.18527
GO_bp	go_response_to_calcium_ion	114	0.069935	0.0052873	0.078283	0.18584
Canonical_pathway	pid_arf6_pathway	36	0.12314	0.0052422	0.13811	0.1863
GO_bp	go_deoxyribonucleotide_biosynthetic_process	12	0.1753	0.004311	0.19667	0.18637
GO_mf	go_oxidoreductase_activity_acting_on_the_ch_nh2_group_of_donors_oxygen_as_acceptor	15	0.18654	0.0051285	0.20939	0.1865
GO_cc	go_cyclin_dependent_protein_kinase_holoenzyme_complex	30	0.12494	0.0048561	0.14041	0.18678
Canonical_pathway	reactome_role_of_second_messengers_in_netrin1_signaling	9	0.242	0.0051544	0.27203	0.18684
Canonical_pathway	reactome_metal_ion_slc_transporters	22	0.13409	0.0044637	0.15086	0.18706
Canonical_pathway	reactome_assembly_of_the_pre_replicative_complex	65	0.08417	0.004811	0.094756	0.1872
GO_bp	go_positive_regulation_of_dendritic_spine_morphogenesis	14	0.18703	0.0049678	0.21068	0.18735
GO_bp	go_folic_acid_metabolic_process	17	0.16574	0.0048508	0.18671	0.18736
GO_mf	go_metalloendopeptidase_activity	110	0.067491	0.0050127	0.076058	0.18745
GO_bp	go_response_to_dsrna	72	0.08735	0.0052538	0.098453	0.18749
Canonical_pathway	reactome_adp_signalling_through_p2ry1	25	0.13546	0.0048068	0.15274	0.18757
GO_bp	go_rna_secondary_structure_unwinding	43	0.10072	0.0046849	0.11367	0.18781
GO_cc	go_xy_body	15	0.17148	0.0047144	0.19367	0.18797
GO_bp	go_organelle_membrane_fusion	91	0.071201	0.0048122	0.080432	0.18802
Canonical_pathway	reactome_dscam_interactions	11	0.21786	0.0051297	0.24647	0.18837
GO_bp	go_positive_regulation_of_bone_remodeling	13	0.18151	0.0046459	0.20555	0.18861
Canonical_pathway	reactome_vif_mediated_degradation_of_apobec3g	51	0.096243	0.0048745	0.10913	0.18892
GO_bp	go_fat_cell_differentiation	105	0.0681	0.0049423	0.077378	0.18941
GO_bp	go_negative_regulation_of_dendritic_spine_development	11	0.21348	0.0050266	0.24283	0.18966
Canonical_pathway	biocarta_rac1_pathway	23	0.14743	0.0050179	0.16795	0.19004
Canonical_pathway	reactome_rna_pol_ii_transcription_pre_initiation_and_promoter_opening	38	0.10135	0.0044325	0.11572	0.19056
GO_bp	go_negative_regulation_of_protein_kinase_b_signaling	36	0.12007	0.0051114	0.13731	0.19094
GO_bp	go_regulation_of_mitotic_spindle_checkpoint	11	0.2008	0.0047279	0.22978	0.1911
GO_bp	go_pore_complex_assembly	16	0.1657	0.0047049	0.18963	0.19112
GO_bp	go_peptidyl_proline_hydroxylation	12	0.21185	0.00521	0.2426	0.19127
GO_cc	go_scf_ubiquitin_ligase_complex	33	0.11714	0.0047746	0.13431	0.19157
GO_bp	go_glycosphingolipid_biosynthetic_process	25	0.1436	0.0050955	0.16468	0.19161
GO_bp	go_hippo_signaling	27	0.1374	0.0050666	0.15783	0.192
GO_bp	go_response_to_gonadotropin	27	0.13649	0.0050331	0.15685	0.19209
GO_mf	go_transcription_coactivator_binding	11	0.22525	0.0053038	0.25892	0.19216
GO_bp	go_positive_regulation_of_renal_sodium_excretion	14	0.20161	0.0053551	0.23182	0.19224
Canonical_pathway	biocarta_atrbrca_pathway	21	0.12866	0.0041847	0.14796	0.19227
GO_bp	go_mating	37	0.1229	0.0053038	0.14135	0.1923
GO_bp	go_regulation_of_vascular_endothelial_growth_factor_receptor_signaling_pathway	28	0.13909	0.0052229	0.1602	0.19263
Canonical_pathway	biocarta_ahsp_pathway	12	0.18644	0.0045849	0.21477	0.19268
GO_bp	go_leukocyte_adhesion_to_vascular_endothelial_cell	13	0.17219	0.0044075	0.19849	0.19283
GO_bp	go_metal_ion_transport	576	0.029296	0.00492	0.033803	0.19307
GO_bp	go_regulation_by_virus_of_viral_protein_levels_in_host_cell	12	0.20463	0.0050324	0.23613	0.19308
GO_cc	go_organellar_large_ribosomal_subunit	32	0.10449	0.0041942	0.12068	0.19329
GO_mf	go_i_smad_binding	11	0.21602	0.0050864	0.24957	0.19337
GO_bp	go_regulation_of_cellular_response_to_insulin_stimulus	60	0.088029	0.0048348	0.10171	0.19339
GO_bp	go_neuronal_action_potential	28	0.14475	0.0054354	0.1673	0.19347
GO_bp	go_macromolecular_complex_remodeling	24	0.15469	0.0053782	0.17881	0.1935
GO_bp	go_protein_n_linked_glycosylation	75	0.072189	0.0044312	0.083555	0.19381
GO_cc	go_nuclear_membrane_part	15	0.1666	0.0045802	0.1929	0.1939
Canonical_pathway	reactome_cell_cell_communication	118	0.066429	0.0051091	0.07694	0.19397
GO_cc	go_sin3_type_complex	16	0.1915	0.0054373	0.22187	0.19405
GO_bp	go_cellular_response_to_dsrna	38	0.11026	0.0048221	0.12781	0.19417
GO_mf	go_aspartic_type_peptidase_activity	24	0.12239	0.0042553	0.14188	0.19418
GO_mf	go_chemokine_binding	22	0.14725	0.0049021	0.17102	0.19461
Canonical_pathway	kegg_renin_angiotensin_system	18	0.17734	0.0053405	0.20646	0.19519
Canonical_pathway	reactome_tryptophan_catabolism	11	0.19452	0.0045801	0.22686	0.19561
GO_mf	go_gated_channel_activity	321	0.040777	0.0051459	0.047594	0.19579
GO_bp	go_regulation_of_viral_release_from_host_cell	31	0.11682	0.0046152	0.13639	0.19586
GO_bp	go_polyamine_metabolic_process	15	0.15803	0.0043447	0.18452	0.19588
GO_bp	go_non_canonical_wnt_signaling_pathway	142	0.057597	0.0048565	0.067288	0.19601
GO_bp	go_exogenous_drug_catabolic_process	10	0.24279	0.0054509	0.28379	0.19613
GO_bp	go_growth_plate_cartilage_development	12	0.2107	0.0051816	0.24668	0.19652
GO_bp	go_triglyceride_catabolic_process	21	0.15372	0.0049998	0.18012	0.19671
GO_bp	go_regulation_of_histone_h4_acetylation	11	0.21965	0.0051719	0.2575	0.19683
GO_bp	go_hydrogen_ion_transmembrane_transport	104	0.06415	0.0046335	0.075251	0.19698
GO_bp	go_regulation_of_dephosphorylation	154	0.052975	0.0046503	0.062178	0.19712
Canonical_pathway	kegg_retinol_metabolism	63	0.11423	0.0064283	0.13413	0.19721
GO_cc	go_basement_membrane	92	0.072535	0.0049292	0.085332	0.19766
GO_bp	go_positive_regulation_of_cellular_response_to_insulin_stimulus	24	0.13209	0.0045927	0.15551	0.19783
GO_bp	go_regulation_of_mitochondrial_depolarization	18	0.17452	0.0052556	0.20563	0.19803
GO_bp	go_cell_projection_organization	900	0.022909	0.0047685	0.027096	0.19892
GO_mf	go_extracellular_matrix_structural_constituent	76	0.084071	0.0051947	0.099644	0.19942
GO_bp	go_sodium_ion_transmembrane_transport	90	0.073397	0.0049334	0.086995	0.19943
GO_cc	go_protein_dna_complex	167	0.058823	0.0053753	0.069734	0.19947
Canonical_pathway	reactome_adp_signalling_through_p2ry12	21	0.12878	0.0041887	0.15289	0.19981
GO_bp	go_cytoplasmic_microtubule_organization	41	0.097788	0.0044419	0.11615	0.19992
GO_bp	go_inorganic_ion_transmembrane_transport	575	0.02862	0.0048024	0.03401	0.20004
GO_bp	go_vesicle_cytoskeletal_trafficking	38	0.10231	0.0044744	0.12167	0.20022
GO_mf	go_ran_gtpase_binding	31	0.11215	0.0044307	0.13347	0.20039
GO_mf	go_signaling_receptor_activity	1304	0.02218	0.0054975	0.026397	0.20039
GO_bp	go_regulation_of_activin_receptor_signaling_pathway	25	0.13567	0.004814	0.16151	0.20046
GO_bp	go_regulation_of_protein_kinase_b_signaling	121	0.059764	0.0046541	0.07115	0.20047
GO_bp	go_axis_specification	90	0.074181	0.0049862	0.088349	0.20056
Canonical_pathway	kegg_glycosphingolipid_biosynthesis_globo_series	14	0.16232	0.0043115	0.19336	0.2006
GO_mf	go_oxidoreductase_activity_oxidizing_metal_ions	18	0.15645	0.0047116	0.18647	0.20073
GO_bp	go_neutrophil_activation_involved_in_immune_response	10	0.18269	0.0041015	0.21826	0.2013
GO_mf	go_retinoic_acid_receptor_binding	35	0.12298	0.0051621	0.14714	0.20163
GO_bp	go_modulation_by_host_of_viral_process	18	0.14722	0.0044334	0.17648	0.20209
GO_mf	go_n_acyltransferase_activity	99	0.06684	0.0047109	0.080171	0.20223
GO_cc	go_endoplasmic_reticulum_golgi_intermediate_compartment_membrane	62	0.079095	0.0044157	0.09493	0.20237
GO_bp	go_eye_morphogenesis	136	0.0581	0.0047951	0.06987	0.20284
GO_bp	go_protein_polyubiquitination	245	0.040736	0.0044999	0.04915	0.20361
GO_bp	go_positive_regulation_of_response_to_oxidative_stress	15	0.16815	0.0046228	0.20308	0.20384
GO_cc	go_n_terminal_protein_acetyltransferase_complex	11	0.18301	0.004309	0.2211	0.20392
GO_bp	go_pyrimidine_nucleoside_triphosphate_metabolic_process	21	0.13117	0.0042663	0.15848	0.20394
GO_bp	go_regulation_of_mitochondrial_membrane_permeability_involved_in_apoptotic_process	22	0.12759	0.0042473	0.15429	0.20415
GO_mf	go_rna_polymerase_binding	36	0.10872	0.0046282	0.13149	0.20416
GO_bp	go_pyridine_nucleotide_biosynthetic_process	18	0.14197	0.0042753	0.17188	0.20441
GO_bp	go_regulation_of_alpha_beta_t_cell_activation	68	0.083031	0.0048539	0.10065	0.20472
Canonical_pathway	kegg_alpha_linolenic_acid_metabolism	19	0.14643	0.0045303	0.17754	0.20477
Canonical_pathway	wnt_signaling	89	0.071805	0.0047997	0.087073	0.20479
Canonical_pathway	kegg_autoimmune_thyroid_disease	50	0.10968	0.0055003	0.13318	0.2051
GO_bp	go_positive_regulation_of_neuron_migration	10	0.23725	0.0053264	0.28808	0.2051
GO_bp	go_detoxification	76	0.075138	0.0046427	0.091255	0.20515
GO_mf	go_carbon_nitrogen_ligase_activity_with_glutamine_as_amido_n_donor	12	0.16145	0.0039705	0.19612	0.2052
GO_mf	go_triglyceride_lipase_activity	19	0.18069	0.0055905	0.21955	0.20526
GO_bp	go_regulation_of_calcium_ion_transmembrane_transport	117	0.060965	0.004669	0.074082	0.20528
Canonical_pathway	pid_gmcsf_pathway	36	0.12014	0.0051141	0.146	0.2053
GO_mf	go_folic_acid_binding	13	0.21199	0.005426	0.25786	0.20551
GO_bp	go_regulation_of_lipid_storage	42	0.10369	0.0047672	0.12647	0.20614
Canonical_pathway	reactome_hyaluronan_metabolism	14	0.153	0.0040638	0.18665	0.2062
GO_bp	go_negative_regulation_of_response_to_extracellular_stimulus	37	0.099636	0.0042998	0.12197	0.207
Canonical_pathway	kegg_graft_versus_host_disease	36	0.11778	0.0050138	0.14431	0.20722
Canonical_pathway	reactome_signaling_by_wnt	65	0.077697	0.004441	0.095296	0.20745
Canonical_pathway	reactome_reversible_hydration_of_carbon_dioxide	12	0.19825	0.0048753	0.24332	0.20761
GO_mf	go_ribonuclease_p_activity	12	0.19408	0.0047729	0.2383	0.20771
GO_bp	go_protein_folding_in_endoplasmic_reticulum	11	0.18179	0.0042804	0.22322	0.20772
GO_bp	go_dorsal_ventral_axis_specification	20	0.15128	0.004802	0.18584	0.20781
GO_bp	go_regulation_of_icosanoid_secretion	20	0.15459	0.004907	0.18995	0.20787
GO_cc	go_heterotrimeric_g_protein_complex	32	0.11301	0.004536	0.13903	0.20816
Canonical_pathway	reactome_thrombin_signalling_through_proteinase_activated_receptors_pars	32	0.10938	0.0043904	0.13461	0.20823
GO_cc	go_external_encapsulating_structure	10	0.20216	0.0045385	0.24967	0.20907
Canonical_pathway	reactome_g_beta_gamma_signalling_through_plc_beta	20	0.12754	0.0040483	0.15755	0.20912
GO_bp	go_negative_regulation_of_organ_growth	20	0.14627	0.0046429	0.18074	0.20918
GO_mf	go_actin_dependent_atpase_activity	13	0.18623	0.0047667	0.23012	0.20919
GO_mf	go_voltage_gated_calcium_channel_activity	42	0.10417	0.0047889	0.12886	0.20943
GO_mf	go_transition_metal_ion_transmembrane_transporter_activity	39	0.092931	0.0041172	0.11503	0.20958
GO_bp	go_fatty_acid_beta_oxidation_using_acyl_coa_dehydrogenase	18	0.1477	0.0044479	0.183	0.20981
GO_bp	go_negative_regulation_of_leukocyte_degranulation	11	0.21135	0.0049764	0.26192	0.20986
Canonical_pathway	reactome_p53_independent_g1_s_dna_damage_checkpoint	50	0.088956	0.0044612	0.11029	0.20996
GO_bp	go_phosphatidic_acid_metabolic_process	33	0.11894	0.004848	0.14765	0.21025
GO_bp	go_regulation_of_catenin_import_into_nucleus	26	0.13113	0.004745	0.16287	0.21038
GO_mf	go_2_iron_2_sulfur_cluster_binding	21	0.12194	0.003966	0.15148	0.21043
GO_bp	go_positive_regulation_of_triglyceride_lipase_activity	11	0.18026	0.0042443	0.224	0.2105
GO_bp	go_single_organism_catabolic_process	950	0.020843	0.0044514	0.025939	0.21084
GO_bp	go_regulation_of_protein_localization_to_cell_surface	27	0.1143	0.0042146	0.1423	0.21092
Canonical_pathway	pid_tgfbr_pathway	55	0.088622	0.0046608	0.11042	0.21112
GO_bp	go_response_to_reactive_oxygen_species	193	0.04501	0.0044188	0.056103	0.2112
GO_mf	go_apolipoprotein_binding	15	0.17203	0.0047295	0.21456	0.21135
GO_cc	go_golgi_lumen	90	0.068758	0.0046217	0.085769	0.21138
GO_mf	go_metal_ion_transmembrane_transporter_activity	414	0.032178	0.0046007	0.040142	0.21139
GO_bp	go_erythrocyte_development	23	0.13432	0.0045719	0.16772	0.21161
GO_mf	go_heparin_binding	157	0.055734	0.0049395	0.069615	0.21169
GO_bp	go_calcium_ion_import_into_cytosol	42	0.10024	0.0046085	0.12522	0.2117
GO_mf	go_mitogen_activated_protein_kinase_kinase_binding	17	0.16761	0.0049055	0.20951	0.21185
GO_cc	go_high_density_lipoprotein_particle	26	0.13334	0.0048249	0.16683	0.21208
Canonical_pathway	reactome_tak1_activates_nfkb_by_phosphorylation_and_activation_of_ikks_complex	23	0.12902	0.0043915	0.16167	0.21242
GO_bp	go_rrna_catabolic_process	17	0.13636	0.0039908	0.17091	0.21248
Canonical_pathway	reactome_role_of_dcc_in_regulating_apoptosis	10	0.2195	0.004928	0.27527	0.21261
GO_bp	go_ncrna_transcription	87	0.060596	0.0040048	0.07604	0.21276
GO_bp	go_positive_regulation_of_actin_cytoskeleton_reorganization	16	0.14551	0.0041316	0.18276	0.21296
Canonical_pathway	reactome_destabilization_of_mrna_by_brf1	17	0.13591	0.0039777	0.17097	0.21333
GO_cc	go_beta_catenin_destruction_complex	14	0.15549	0.00413	0.19565	0.2134
GO_bp	go_wound_healing_spreading_of_epidermal_cells	10	0.22442	0.0050384	0.28249	0.21347
GO_bp	go_inner_ear_receptor_stereocilium_organization	21	0.13995	0.0045518	0.17617	0.21349
GO_bp	go_natural_killer_cell_activation_involved_in_immune_response	24	0.18587	0.0064622	0.23401	0.21353
GO_mf	go_protein_deacetylase_activity	43	0.094725	0.0044062	0.11929	0.21358
GO_bp	go_leukocyte_migration	256	0.041528	0.004688	0.052329	0.21372
GO_bp	go_rna_surveillance	14	0.14316	0.0038026	0.18047	0.21381
GO_bp	go_cellular_response_to_interferon_beta	15	0.17593	0.0048367	0.22188	0.21393
GO_bp	go_one_carbon_metabolic_process	36	0.10129	0.004312	0.12826	0.21484
GO_mf	go_modified_amino_acid_transmembrane_transporter_activity	16	0.16175	0.0045928	0.20481	0.21484
Canonical_pathway	reactome_signaling_by_notch4	12	0.15763	0.0038765	0.19983	0.21512
GO_cc	go_gemini_of_coiled_bodies	9	0.19516	0.0041567	0.24765	0.21534
GO_mf	go_structural_constituent_of_eye_lens	19	0.16572	0.0051273	0.21042	0.21548
GO_bp	go_negative_regulation_of_systemic_arterial_blood_pressure	13	0.17618	0.0045095	0.22384	0.21562
GO_bp	go_protein_palmitoylation	23	0.11961	0.0040711	0.15212	0.21585
Canonical_pathway	reactome_amino_acid_and_oligopeptide_slc_transporters	49	0.096411	0.0047866	0.12265	0.21591
GO_bp	go_t_cell_proliferation	36	0.10884	0.0046334	0.13846	0.21591
GO_bp	go_cellular_glucuronidation	22	0.25251	0.0084059	0.32131	0.21598
GO_mf	go_acidic_amino_acid_transmembrane_transporter_activity	14	0.18063	0.0047977	0.23023	0.21636
Canonical_pathway	kegg_dorso_ventral_axis_formation	24	0.13796	0.0047966	0.17599	0.21655
GO_bp	go_membrane_raft_organization	17	0.15176	0.0044415	0.19362	0.21659
Canonical_pathway	biocarta_tid_pathway	19	0.13826	0.0042776	0.17653	0.21676
GO_bp	go_negative_regulation_of_steroid_metabolic_process	24	0.12788	0.0044463	0.16329	0.21677
GO_cc	go_protein_phosphatase_type_1_complex	10	0.20238	0.0045435	0.25842	0.21678
GO_bp	go_cell_communication_involved_in_cardiac_conduction	36	0.11334	0.004825	0.1448	0.21689
Canonical_pathway	reactome_endosomal_sorting_complex_required_for_transport_escrt	26	0.11201	0.004053	0.14326	0.21717
GO_mf	go_exodeoxyribonuclease_activity	18	0.12829	0.0038634	0.16409	0.21717
GO_bp	go_negative_regulation_of_neurological_system_process	15	0.16539	0.004547	0.21191	0.21757
GO_bp	go_positive_regulation_of_actin_filament_bundle_assembly	48	0.087509	0.0043002	0.11236	0.21805
GO_bp	go_vacuolar_acidification	16	0.14207	0.004034	0.18268	0.21837
GO_bp	go_aspartate_family_amino_acid_catabolic_process	18	0.14301	0.0043067	0.18389	0.21838
GO_bp	go_nephric_duct_morphogenesis	12	0.22254	0.0054728	0.28674	0.21884
Canonical_pathway	pid_angiopoietin_receptor_pathway	50	0.083815	0.0042034	0.10817	0.21923
Canonical_pathway	biocarta_par1_pathway	37	0.10448	0.0045088	0.13491	0.21934
Canonical_pathway	biocarta_rho_pathway	32	0.10116	0.0040605	0.13078	0.21961
GO_bp	go_positive_regulation_of_cellular_amine_metabolic_process	13	0.18371	0.0047021	0.23777	0.21988
Canonical_pathway	reactome_autodegradation_of_cdh1_by_cdh1_apc_c	58	0.076446	0.0041283	0.09906	0.22015
Canonical_pathway	reactome_termination_of_o_glycan_biosynthesis	21	0.132	0.0042933	0.17105	0.22016
GO_cc	go_transport_vesicle	335	0.032709	0.0042153	0.042389	0.22017
GO_bp	go_semaphorin_plexin_signaling_pathway_involved_in_neuron_projection_guidance	13	0.16531	0.0042314	0.21426	0.2202
GO_cc	go_dendrite_membrane	20	0.13857	0.0043984	0.17973	0.22036
GO_bp	go_mitochondrial_calcium_ion_transport	11	0.18725	0.0044089	0.24299	0.22048
GO_bp	go_regulation_of_dendrite_development	118	0.0551	0.0042378	0.071537	0.22059
GO_bp	go_positive_regulation_of_osteoclast_differentiation	24	0.11932	0.0041484	0.15519	0.221
GO_mf	go_icosanoid_receptor_activity	16	0.17215	0.004888	0.22443	0.22153
Canonical_pathway	reactome_hormone_sensitive_lipase_hsl_mediated_triacylglycerol_hydrolysis	12	0.17238	0.0042392	0.22495	0.22175
GO_bp	go_fat_soluble_vitamin_metabolic_process	32	0.11007	0.0044182	0.14368	0.22181
GO_bp	go_ethanolamine_containing_compound_metabolic_process	86	0.064904	0.004265	0.084754	0.2219
GO_bp	go_membrane_fusion	153	0.048035	0.004203	0.062762	0.22203
GO_mf	go_death_receptor_activity	24	0.13853	0.0048165	0.18105	0.2221
Canonical_pathway	reactome_peptide_ligand_binding_receptors	182	0.051752	0.0049351	0.067712	0.22235
GO_bp	go_hexose_metabolic_process	158	0.046935	0.0041728	0.061471	0.22258
Canonical_pathway	reactome_eicosanoid_ligand_binding_receptors	16	0.16609	0.004716	0.21758	0.22262
GO_bp	go_negative_regulation_of_fibroblast_proliferation	26	0.11863	0.0042927	0.15568	0.22303
GO_bp	go_regulation_of_lyase_activity	87	0.068851	0.0045505	0.09045	0.22327
Canonical_pathway	reactome_signaling_by_rho_gtpases	112	0.061517	0.0046101	0.080897	0.2235
GO_bp	go_regulation_of_protein_insertion_into_mitochondrial_membrane_involved_in_apoptotic_signaling_pathway	29	0.11156	0.0042633	0.14697	0.2239
GO_mf	go_hormone_receptor_binding	158	0.048227	0.0042876	0.063621	0.22422
GO_bp	go_notch_receptor_processing	16	0.14016	0.0039796	0.18493	0.22425
GO_mf	go_voltage_gated_potassium_channel_activity	87	0.069897	0.0046196	0.09223	0.22427
GO_bp	go_positive_regulation_of_neurotransmitter_secretion	12	0.15444	0.0037979	0.20386	0.22436
GO_mf	go_poly_a_rna_binding	1162	0.016698	0.0039218	0.022044	0.22439
GO_bp	go_rho_protein_signal_transduction	50	0.08381	0.0042031	0.1107	0.2245
GO_bp	go_negative_regulation_of_jun_kinase_activity	14	0.13528	0.0035932	0.17869	0.22451
GO_bp	go_regulation_of_ras_protein_signal_transduction	183	0.045341	0.0043355	0.059895	0.22453
GO_mf	go_protein_tyrosine_kinase_binding	55	0.083376	0.0043849	0.11018	0.22462
Canonical_pathway	kegg_arginine_and_proline_metabolism	54	0.079452	0.0041404	0.10509	0.22481
GO_cc	go_dendritic_shaft	37	0.095442	0.0041188	0.12626	0.22486
GO_bp	go_negative_regulation_of_multicellular_organism_growth	11	0.18585	0.0043759	0.24589	0.22488
GO_cc	go_lateral_plasma_membrane	50	0.083718	0.0041985	0.11084	0.22504
GO_bp	go_respiratory_chain_complex_iv_assembly	18	0.14172	0.0042679	0.18816	0.22567
GO_mf	go_phosphatase_binding	163	0.045036	0.0040663	0.059804	0.22571
GO_bp	go_negative_regulation_of_serine_type_peptidase_activity	10	0.26813	0.0060196	0.35645	0.22597
Canonical_pathway	kegg_non_homologous_end_joining	13	0.13128	0.0033603	0.17523	0.22687
GO_bp	go_receptor_catabolic_process	16	0.13934	0.0039563	0.18626	0.22721
GO_cc	go_extracellular_matrix_component	124	0.056286	0.004437	0.075249	0.22723
GO_mf	go_heparan_sulfate_sulfotransferase_activity	15	0.16749	0.0046048	0.22392	0.22724
GO_bp	go_circadian_regulation_of_gene_expression	57	0.076981	0.0041213	0.10306	0.22755
GO_bp	go_l_amino_acid_import	12	0.184	0.004525	0.24662	0.22781
Canonical_pathway	biocarta_ctl_pathway	13	0.1752	0.0044844	0.23491	0.22789
GO_bp	go_sarcoplasmic_reticulum_calcium_ion_transport	11	0.16338	0.003847	0.21918	0.22802
GO_mf	go_hmg_box_domain_binding	19	0.15844	0.004902	0.21265	0.22812
GO_mf	go_oxidoreductase_activity_oxidizing_metal_ions_nad_or_nadp_as_acceptor	11	0.18302	0.0043093	0.24582	0.22829
GO_bp	go_positive_regulation_of_transcription_from_rna_polymerase_ii_promoter_in_response_to_stress	23	0.12401	0.0042208	0.16673	0.22851
GO_mf	go_ribosomal_small_subunit_binding	12	0.15192	0.003736	0.20443	0.2287
GO_mf	go_lrr_domain_binding	17	0.15211	0.0044517	0.20468	0.22871
GO_mf	go_activating_transcription_factor_binding	56	0.078461	0.0041636	0.10565	0.22885
GO_bp	go_purinergic_receptor_signaling_pathway	26	0.11797	0.0042687	0.15897	0.22902
GO_bp	go_membrane_biogenesis	30	0.10502	0.0040816	0.14158	0.22912
Canonical_pathway	reactome_striated_muscle_contraction	27	0.11458	0.004225	0.15474	0.22951
GO_bp	go_heterophilic_cell_cell_adhesion_via_plasma_membrane_cell_adhesion_molecules	45	0.095869	0.0045617	0.12956	0.22967
GO_bp	go_cellular_response_to_nitrogen_compound	505	0.026665	0.0042007	0.036043	0.22972
GO_cc	go_holo_tfiih_complex	12	0.13627	0.0033511	0.18429	0.22983
GO_bp	go_polarized_epithelial_cell_differentiation	12	0.1746	0.0042937	0.23613	0.22984
GO_bp	go_cytosolic_transport	209	0.038515	0.0039331	0.052192	0.23028
Canonical_pathway	reactome_tgf_beta_receptor_signaling_activates_smads	24	0.11384	0.0039579	0.15429	0.23032
GO_bp	go_negative_regulation_of_catabolic_process	202	0.040302	0.0040469	0.054639	0.23038
GO_bp	go_pyrimidine_nucleoside_monophosphate_metabolic_process	14	0.14631	0.0038861	0.19838	0.23041
GO_bp	go_execution_phase_of_apoptosis	55	0.076736	0.0040357	0.10409	0.23049
GO_bp	go_regulation_of_adherens_junction_organization	50	0.081315	0.004078	0.11042	0.23074
GO_mf	go_zinc_ion_binding	1127	0.017404	0.0040294	0.023635	0.23076
GO_bp	go_regulation_of_cell_adhesion_mediated_by_integrin	39	0.093498	0.0041423	0.12705	0.23089
GO_mf	go_carbon_oxygen_lyase_activity	71	0.062969	0.0037611	0.085569	0.23091
Canonical_pathway	reactome_glucuronidation	18	0.22043	0.0066383	0.29963	0.23096
GO_bp	go_rrna_modification	26	0.10074	0.0036455	0.13694	0.23097
GO_bp	go_regulation_of_neurological_system_process	68	0.074311	0.0043441	0.10113	0.23124
GO_bp	go_positive_regulation_of_interferon_gamma_biosynthetic_process	13	0.17075	0.0043704	0.2326	0.23145
GO_bp	go_olfactory_lobe_development	36	0.10831	0.0046108	0.14797	0.2321
GO_cc	go_germ_cell_nucleus	19	0.14223	0.0044005	0.19439	0.23219
Canonical_pathway	reactome_g1_s_transition	108	0.052778	0.0038844	0.072136	0.2322
GO_mf	go_dynein_binding	26	0.10787	0.0039034	0.14744	0.2322
GO_bp	go_inorganic_ion_import_into_cell	15	0.14864	0.0040866	0.20339	0.23245
GO_bp	go_regulation_of_fatty_acid_metabolic_process	87	0.065037	0.0042984	0.08903	0.23255
GO_mf	go_structural_constituent_of_nuclear_pore	14	0.13058	0.0034684	0.17928	0.2332
GO_bp	go_positive_regulation_of_cell_morphogenesis_involved_in_differentiation	160	0.046572	0.0041664	0.063951	0.23324
Canonical_pathway	reactome_perk_regulated_gene_expression	27	0.097122	0.0035813	0.13347	0.23341
GO_bp	go_nad_biosynthetic_process	15	0.13741	0.0037778	0.18885	0.23343
GO_cc	go_snare_complex	51	0.076167	0.0038577	0.10482	0.23374
GO_mf	go_peptide_n_acetyltransferase_activity	63	0.069565	0.0039148	0.095743	0.23375
Canonical_pathway	reactome_citric_acid_cycle_tca_cycle	20	0.1229	0.0039012	0.16917	0.23377
GO_bp	go_trabecula_formation	23	0.11903	0.0040514	0.16395	0.23393
GO_bp	go_g_protein_coupled_purinergic_nucleotide_receptor_signaling_pathway	13	0.17573	0.0044979	0.24209	0.23396
GO_cc	go_polysome	43	0.082913	0.0038568	0.11469	0.23486
GO_bp	go_endoplasmic_reticulum_to_cytosol_transport	23	0.10508	0.0035767	0.14539	0.23493
GO_bp	go_nik_nf_kappab_signaling	84	0.063117	0.0040992	0.08744	0.2352
Canonical_pathway	biocarta_igf1_pathway	21	0.11955	0.0038883	0.16589	0.23556
GO_bp	go_respiratory_burst	14	0.13725	0.0036456	0.19053	0.23565
GO_bp	go_establishment_of_mitotic_spindle_orientation	20	0.11941	0.0037904	0.16581	0.23571
GO_bp	go_cellular_response_to_gonadotropin_stimulus	15	0.15847	0.0043567	0.22017	0.23584
Canonical_pathway	reactome_apoptotic_execution_phase	51	0.079713	0.0040373	0.11097	0.23628
GO_bp	go_cytokine_mediated_signaling_pathway	444	0.029566	0.0043743	0.041225	0.23663
GO_bp	go_movement_in_environment_of_other_organism_involved_in_symbiotic_interaction	89	0.058446	0.0039067	0.08151	0.23668
GO_bp	go_negative_regulation_of_neurotransmitter_transport	15	0.16445	0.0045212	0.2294	0.23674
GO_bp	go_cellular_sodium_ion_homeostasis	19	0.14633	0.0045274	0.20427	0.23688
GO_bp	go_positive_regulation_of_small_gtpase_mediated_signal_transduction	39	0.097165	0.0043048	0.13588	0.23728
GO_bp	go_positive_regulation_of_transmembrane_transport	130	0.050069	0.0040406	0.070027	0.23731
Canonical_pathway	biocarta_classic_pathway	14	0.15941	0.0042341	0.22344	0.2378
GO_bp	go_respiratory_gaseous_exchange	48	0.084306	0.0041428	0.11857	0.23854
GO_bp	go_negative_regulation_of_dna_repair	14	0.13335	0.0035419	0.18778	0.23882
Canonical_pathway	reactome_creb_phosphorylation_through_the_activation_of_ras	26	0.11011	0.0039846	0.15517	0.23896
GO_bp	go_cellular_response_to_acid_chemical	176	0.043437	0.004074	0.061227	0.23903
GO_bp	go_regulation_of_skeletal_muscle_cell_differentiation	17	0.1234	0.0036115	0.17396	0.23906
GO_mf	go_cyclin_dependent_protein_serine_threonine_kinase_inhibitor_activity	12	0.16105	0.0039606	0.22763	0.23963
GO_bp	go_rna_processing	814	0.018101	0.0035914	0.025596	0.23973
Canonical_pathway	reactome_signal_transduction_by_l1	35	0.095043	0.0039894	0.13453	0.23994
GO_bp	go_nuclear_pore_complex_assembly	11	0.16194	0.003813	0.22961	0.24032
Canonical_pathway	reactome_signaling_by_robo_receptor	29	0.10895	0.0041634	0.15459	0.24048
Canonical_pathway	pid_shp2_pathway	58	0.079083	0.0042707	0.11224	0.24053
Canonical_pathway	reactome_cell_surface_interactions_at_the_vascular_wall	85	0.060692	0.003965	0.086213	0.24073
Canonical_pathway	reactome_cdt1_association_with_the_cdc6_orc_origin_complex	56	0.072592	0.0038522	0.10322	0.24095
GO_bp	go_regulation_of_endothelial_cell_differentiation	27	0.103	0.003798	0.14665	0.24123
GO_mf	go_acyl_coa_dehydrogenase_activity	17	0.13056	0.0038211	0.18606	0.24144
GO_bp	go_morphogenesis_of_an_epithelial_sheet	42	0.091508	0.0042069	0.13043	0.24148
GO_mf	go_carboxypeptidase_activity	41	0.092699	0.0042107	0.13217	0.24154
Canonical_pathway	reactome_keratan_sulfate_biosynthesis	26	0.10726	0.0038812	0.15305	0.24171
GO_bp	go_strand_displacement	26	0.10212	0.0036955	0.14574	0.24174
GO_bp	go_primary_amino_compound_metabolic_process	15	0.13954	0.0038363	0.1995	0.24214
GO_bp	go_regulation_of_skeletal_muscle_adaptation	12	0.1694	0.0041659	0.24259	0.2425
GO_cc	go_endoplasmic_reticulum_quality_control_compartment	13	0.12575	0.0032186	0.18015	0.24259
GO_bp	go_regulation_of_homeostatic_process	443	0.026346	0.0038936	0.037747	0.2426
GO_mf	go_transferase_activity_transferring_acyl_groups	239	0.035252	0.0038467	0.05062	0.2431
GO_bp	go_chondroitin_sulfate_catabolic_process	15	0.14196	0.003903	0.20392	0.24316
GO_bp	go_regulation_of_cardiac_muscle_contraction_by_calcium_ion_signaling	23	0.11343	0.0038609	0.16304	0.2433
GO_mf	go_ligase_activity	402	0.02617	0.0036882	0.037621	0.24333
GO_bp	go_heart_trabecula_formation	14	0.14473	0.0038443	0.20812	0.2434
GO_bp	go_negative_regulation_of_transcription_elongation_from_rna_polymerase_ii_promoter	11	0.15696	0.0036959	0.22646	0.24412
Canonical_pathway	biocarta_cardiacegf_pathway	18	0.1353	0.0040744	0.19522	0.24414
GO_mf	go_snrna_binding	34	0.089315	0.0036951	0.12888	0.24416
Canonical_pathway	biocarta_ctcf_pathway	23	0.11138	0.0037911	0.16096	0.24448
GO_bp	go_acidic_amino_acid_transport	21	0.12042	0.0039168	0.17404	0.24449
GO_mf	go_phospholipase_inhibitor_activity	12	0.15406	0.0037886	0.22269	0.24454
GO_bp	go_axoneme_assembly	44	0.073642	0.003465	0.1066	0.24484
GO_bp	go_cerebellar_granular_layer_development	13	0.16688	0.0042715	0.24162	0.24489
GO_bp	go_cellular_extravasation	24	0.10678	0.0037126	0.15475	0.24509
GO_bp	go_positive_regulation_of_receptor_mediated_endocytosis	47	0.076009	0.003696	0.11019	0.24517
GO_bp	go_negative_regulation_of_meiotic_cell_cycle	19	0.11824	0.0036583	0.17161	0.24541
GO_bp	go_negative_regulation_of_intracellular_transport	139	0.044974	0.0037522	0.06529	0.24547
GO_bp	go_response_to_lead_ion	20	0.11807	0.0037478	0.17158	0.24569
GO_bp	go_monocarboxylic_acid_catabolic_process	96	0.054067	0.0037528	0.0787	0.24605
Canonical_pathway	sa_b_cell_receptor_complexes	24	0.1082	0.003762	0.15776	0.2464
GO_bp	go_regulation_of_potassium_ion_transport	82	0.062063	0.0039827	0.090487	0.2464
GO_bp	go_vitamin_d_metabolic_process	11	0.17123	0.0040319	0.24976	0.24649
Canonical_pathway	reactome_olfactory_signaling_pathway	303	0.044063	0.005405	0.064288	0.24655
GO_bp	go_amine_biosynthetic_process	20	0.11005	0.0034932	0.16058	0.24657
GO_cc	go_neuronal_postsynaptic_density	53	0.076612	0.0039554	0.11179	0.24658
GO_bp	go_ribonucleoprotein_complex_subunit_organization	192	0.03515	0.0034419	0.05138	0.24695
GO_bp	go_response_to_purine_containing_compound	160	0.042444	0.0037971	0.062147	0.24732
GO_bp	go_microtubule_cytoskeleton_organization	344	0.027365	0.0035729	0.040108	0.24753
GO_cc	go_phosphatidylinositol_3_kinase_complex	20	0.12785	0.0040583	0.18746	0.24761
Canonical_pathway	biocarta_creb_pathway	27	0.10349	0.003816	0.15182	0.24774
GO_bp	go_positive_regulation_of_thymocyte_aggregation	12	0.16005	0.0039359	0.23492	0.24785
GO_bp	go_regulation_of_small_gtpase_mediated_signal_transduction	277	0.033459	0.0039268	0.049124	0.2479
GO_bp	go_membrane_invagination	28	0.09662	0.0036281	0.14187	0.24793
GO_bp	go_monovalent_inorganic_cation_transport	431	0.02641	0.003851	0.038786	0.24796
GO_bp	go_cellular_response_to_glucagon_stimulus	38	0.087972	0.0038473	0.12931	0.24815
GO_bp	go_mrna_metabolic_process	594	0.020393	0.0034763	0.029978	0.24817
GO_bp	go_cell_cell_signaling_involved_in_cardiac_conduction	21	0.12865	0.0041845	0.18919	0.24824
GO_bp	go_positive_regulation_of_kinase_activity	482	0.025403	0.003912	0.037366	0.24831
GO_bp	go_negative_regulation_of_chromosome_organization	94	0.055481	0.0038108	0.08164	0.24839
GO_bp	go_regulation_of_secondary_metabolic_process	11	0.15051	0.0035438	0.22166	0.24858
Canonical_pathway	st_t_cell_signal_transduction	45	0.080305	0.0038212	0.11841	0.24883
GO_bp	go_regulation_of_sodium_ion_transmembrane_transporter_activity	38	0.086771	0.0037948	0.12796	0.24886
GO_bp	go_positive_regulation_of_protein_serine_threonine_kinase_activity	288	0.032397	0.0038758	0.047873	0.24929
Canonical_pathway	reactome_sema4d_in_semaphorin_signaling	29	0.095529	0.0036505	0.14126	0.24944
GO_bp	go_otic_vesicle_development	15	0.146	0.004014	0.21614	0.24969
GO_bp	go_cellular_response_to_ph	17	0.12147	0.003555	0.17989	0.24977
GO_bp	go_regulation_of_oxidative_phosphorylation	15	0.11515	0.0031658	0.17075	0.25004
GO_bp	go_organic_acid_catabolic_process	203	0.036337	0.0036576	0.053911	0.25015
GO_bp	go_nucleobase_containing_small_molecule_interconversion	23	0.10446	0.0035556	0.155	0.25018
GO_bp	go_venous_blood_vessel_development	15	0.14464	0.0039767	0.21495	0.25051
GO_bp	go_protein_k63_linked_ubiquitination	36	0.080558	0.0034293	0.1201	0.25119
GO_bp	go_modified_amino_acid_transport	26	0.1098	0.0039733	0.16371	0.25121
Canonical_pathway	st_jak_stat_pathway	9	0.16751	0.0035679	0.24991	0.25134
GO_bp	go_protein_deglycosylation	21	0.10496	0.0034138	0.15665	0.25142
GO_bp	go_protein_autoubiquitination	48	0.067725	0.003328	0.10117	0.25162
GO_bp	go_leukocyte_chemotaxis	114	0.056021	0.0042353	0.083873	0.2521
GO_bp	go_sodium_ion_homeostasis	30	0.10598	0.0041191	0.1588	0.25227
GO_bp	go_membrane_lipid_catabolic_process	22	0.10902	0.0036291	0.16336	0.25228
GO_bp	go_negative_regulation_of_lipid_metabolic_process	80	0.062317	0.0039502	0.09341	0.25235
GO_bp	go_negative_regulation_of_muscle_contraction	22	0.11676	0.0038869	0.17506	0.2524
GO_bp	go_response_to_folic_acid	15	0.15392	0.0042317	0.23091	0.25253
GO_bp	go_positive_regulation_of_steroid_metabolic_process	23	0.10981	0.0037376	0.16484	0.25265
GO_mf	go_protein_phosphorylated_amino_acid_binding	24	0.11506	0.0040005	0.17279	0.25274
GO_bp	go_pre_mirna_processing	13	0.13051	0.0033404	0.19615	0.25292
GO_mf	go_monovalent_cation_proton_antiporter_activity	12	0.1601	0.0039372	0.24085	0.25312
GO_bp	go_ovulation	18	0.12808	0.0038569	0.19311	0.2536
GO_bp	go_regulation_of_lipid_metabolic_process	284	0.031751	0.0037725	0.04788	0.25362
GO_mf	go_polyubiquitin_binding	42	0.074326	0.003417	0.11208	0.25362
GO_mf	go_rna_polymerase_ii_transcription_corepressor_activity	25	0.10821	0.0038399	0.16323	0.25368
GO_bp	go_extrinsic_apoptotic_signaling_pathway	98	0.05516	0.0038681	0.08328	0.25388
GO_bp	go_positive_regulation_of_transcription_from_rna_polymerase_ii_promoter_involved_in_cellular_response_to_chemical_stimulus	27	0.11006	0.0040585	0.16642	0.25419
GO_bp	go_amide_transport	96	0.055118	0.0038257	0.083405	0.25436
Canonical_pathway	biocarta_at1r_pathway	33	0.091751	0.0037398	0.13897	0.25457
Canonical_pathway	kegg_viral_myocarditis	68	0.068765	0.0040199	0.10421	0.25468
Canonical_pathway	biocarta_egf_pathway	31	0.096081	0.0037959	0.14582	0.25498
Canonical_pathway	biocarta_tcr_pathway	44	0.077722	0.003657	0.11799	0.25504
GO_bp	go_regulation_of_smooth_muscle_cell_migration	50	0.078114	0.0039175	0.11876	0.25536
Canonical_pathway	reactome_meiotic_recombination	80	0.068778	0.0043597	0.1046	0.25542
GO_cc	go_carboxy_terminal_domain_protein_kinase_complex	22	0.096264	0.0032046	0.14649	0.25555
GO_bp	go_regulation_of_heterotypic_cell_cell_adhesion	18	0.13123	0.0039519	0.19971	0.25557
GO_bp	go_positive_regulation_of_rho_protein_signal_transduction	14	0.16474	0.0043757	0.25074	0.25559
GO_bp	go_response_to_xenobiotic_stimulus	101	0.055599	0.0039578	0.08472	0.25583
GO_mf	go_phosphatidylinositol_3_4_5_trisphosphate_binding	33	0.099707	0.0040641	0.15196	0.25588
Canonical_pathway	reactome_fanconi_anemia_pathway	21	0.10414	0.0033871	0.15874	0.25591
GO_bp	go_keratan_sulfate_biosynthetic_process	28	0.095936	0.0036024	0.14641	0.25615
GO_bp	go_blastocyst_development	61	0.068342	0.0037846	0.10444	0.25645
GO_bp	go_epiboly	22	0.1213	0.0040379	0.1855	0.25659
GO_mf	go_thiol_dependent_ubiquitin_specific_protease_activity	71	0.055193	0.0032967	0.084408	0.2566
GO_mf	go_proline_rich_region_binding	19	0.12211	0.0037781	0.18677	0.25662
GO_bp	go_regeneration	159	0.043543	0.0038833	0.066678	0.25687
GO_bp	go_left_right_pattern_formation	21	0.11442	0.0037214	0.17522	0.25688
GO_mf	go_phosphatase_activator_activity	11	0.15968	0.0037597	0.24469	0.25702
GO_bp	go_regulation_of_systemic_arterial_blood_pressure_by_hormone	36	0.096423	0.0041046	0.14781	0.25709
Canonical_pathway	biocarta_il7_pathway	17	0.12301	0.0036002	0.18877	0.25732
GO_bp	go_negative_regulation_of_stress_activated_protein_kinase_signaling_cascade	41	0.075264	0.0034188	0.11552	0.25736
GO_bp	go_positive_regulation_of_guanylate_cyclase_activity	11	0.16257	0.0038278	0.2497	0.25751
GO_bp	go_tryptophan_metabolic_process	12	0.13697	0.0033684	0.21097	0.2581
GO_mf	go_snap_receptor_activity	36	0.078144	0.0033265	0.12049	0.25832
GO_bp	go_protein_catabolic_process	559	0.020921	0.0034627	0.03226	0.25833
Canonical_pathway	kegg_dna_replication	36	0.077785	0.0033112	0.12004	0.2585
Canonical_pathway	kegg_b_cell_receptor_signaling_pathway	76	0.058604	0.0036211	0.090622	0.25892
GO_bp	go_positive_regulation_of_lipid_catabolic_process	25	0.10726	0.0038059	0.16606	0.25917
GO_bp	go_sulfur_amino_acid_metabolic_process	40	0.080568	0.0036148	0.12475	0.2592
Canonical_pathway	reactome_activation_of_nmda_receptor_upon_glutamate_binding_and_postsynaptic_events	36	0.088485	0.0037667	0.13723	0.25954
GO_mf	go_transporter_activity	1258	0.014939	0.0036415	0.023184	0.25966
GO_bp	go_neuron_projection_extension_involved_in_neuron_projection_guidance	12	0.1665	0.0040946	0.25842	0.25969
Canonical_pathway	biocarta_insulin_pathway	22	0.10537	0.0035076	0.1636	0.25977
Canonical_pathway	reactome_regulation_of_insulin_secretion_by_glucagon_like_peptide1	42	0.075525	0.0034721	0.1176	0.26036
GO_bp	go_response_to_stimulus_involved_in_regulation_of_muscle_adaptation	14	0.13	0.003453	0.20285	0.26081
GO_bp	go_chromosome_localization_to_nuclear_envelope_involved_in_homologous_chromosome_segregation	11	0.13672	0.0032192	0.21336	0.26083
GO_mf	go_calcium_dependent_phospholipid_binding	52	0.074981	0.0038346	0.11714	0.26106
GO_bp	go_g_protein_coupled_receptor_signaling_pathway	1105	0.018517	0.0042475	0.028971	0.26137
GO_mf	go_phosphatidylinositol_3_phosphate_binding	31	0.097731	0.0038611	0.15298	0.26146
GO_bp	go_regulation_of_osteoclast_differentiation	63	0.06277	0.0035324	0.098264	0.26149
GO_bp	go_regulation_of_rna_polymerase_ii_transcriptional_preinitiation_complex_assembly	13	0.14313	0.0036635	0.22429	0.2617
GO_bp	go_inositol_metabolic_process	12	0.13566	0.0033363	0.21265	0.26175
GO_cc	go_intrinsic_component_of_mitochondrial_outer_membrane	22	0.094575	0.0031484	0.14828	0.26181
GO_bp	go_coenzyme_metabolic_process	262	0.029717	0.0033932	0.046595	0.26182
Canonical_pathway	reactome_sema4d_induced_cell_migration_and_growth_cone_collapse	24	0.096962	0.0033712	0.15211	0.26192
GO_bp	go_iron_ion_import	12	0.13803	0.0033945	0.21655	0.26193
Canonical_pathway	reactome_cell_junction_organization	76	0.061781	0.0038174	0.096974	0.26204
GO_mf	go_intramolecular_transferase_activity	26	0.084735	0.0030662	0.13305	0.26211
GO_cc	go_proteinaceous_extracellular_matrix	349	0.028772	0.0037833	0.045203	0.26222
GO_mf	go_g_protein_coupled_chemoattractant_receptor_activity	25	0.11163	0.0039611	0.17541	0.26226
GO_bp	go_pyrimidine_ribonucleotide_metabolic_process	24	0.094996	0.0033028	0.14967	0.26281
GO_bp	go_neuronal_stem_cell_population_maintenance	19	0.11569	0.0035794	0.18233	0.26288
GO_bp	go_nitrogen_cycle_metabolic_process	15	0.11389	0.0031313	0.17966	0.26307
GO_bp	go_regulation_of_sensory_perception	36	0.085396	0.0036352	0.1348	0.26321
Canonical_pathway	biocarta_tel_pathway	18	0.10875	0.0032749	0.17172	0.26327
Canonical_pathway	reactome_hyaluronan_uptake_and_degradation	10	0.13624	0.0030587	0.21544	0.26358
GO_bp	go_catecholamine_biosynthetic_process	18	0.12276	0.003697	0.19466	0.26414
Canonical_pathway	sa_trka_receptor	17	0.11841	0.0034655	0.18781	0.26419
GO_cc	go_nucleoplasm_part	694	0.018067	0.0033202	0.028656	0.2642
GO_bp	go_proteasome_assembly	15	0.11442	0.0031457	0.18161	0.26435
Canonical_pathway	pid_hedgehog_gli_pathway	47	0.071817	0.0034922	0.114	0.26436
GO_cc	go_smn_complex	11	0.13499	0.0031785	0.21438	0.26445
GO_bp	go_spliceosomal_snrnp_assembly	36	0.073773	0.0031404	0.11727	0.26466
GO_bp	go_positive_regulation_of_ion_transport	233	0.03307	0.0035635	0.052616	0.26484
GO_bp	go_cell_adhesion_mediated_by_integrin	12	0.14661	0.0036055	0.23356	0.2651
GO_mf	go_clathrin_binding	63	0.062726	0.0035299	0.099948	0.26514
GO_bp	go_viral_latency	11	0.1286	0.0030281	0.20513	0.26535
GO_bp	go_positive_regulation_of_synaptic_transmission_gabaergic	12	0.1332	0.0032757	0.21259	0.26548
GO_bp	go_regulation_of_nuclear_cell_cycle_dna_replication	11	0.14182	0.0033394	0.22639	0.26551
GO_bp	go_regulation_of_defense_response_to_virus_by_host	134	0.041649	0.0034121	0.066494	0.26555
Canonical_pathway	reactome_gastrin_creb_signalling_pathway_via_pkc_and_mapk	202	0.036915	0.0037067	0.05894	0.26556
Canonical_pathway	reactome_mtorc1_mediated_signalling	11	0.14402	0.0033911	0.23049	0.26604
GO_bp	go_tyrosine_phosphorylation_of_stat_protein	10	0.17664	0.0039658	0.28278	0.2661
GO_bp	go_branch_elongation_of_an_epithelium	18	0.13814	0.00416	0.2212	0.26615
GO_bp	go_neuron_projection_regeneration	31	0.092941	0.0036719	0.14906	0.26648
GO_cc	go_photoreceptor_connecting_cilium	31	0.078829	0.0031143	0.1266	0.26675
GO_bp	go_regulation_of_mitotic_cell_cycle	468	0.022398	0.0034001	0.036056	0.26724
GO_mf	go_sumo_binding	13	0.13946	0.0035697	0.22452	0.26725
GO_bp	go_negative_regulation_of_anoikis	17	0.11519	0.0033714	0.18557	0.26738
GO_bp	go_antigen_processing_and_presentation_of_exogenous_peptide_antigen_via_mhc_class_i	66	0.058871	0.0033907	0.094912	0.26755
GO_bp	go_embryonic_axis_specification	33	0.090688	0.0036964	0.1463	0.26767
GO_cc	go_endoplasmic_reticulum_tubular_network	12	0.13911	0.003421	0.22456	0.2678
GO_mf	go_oxidoreductase_activity_acting_on_paired_donors_with_incorporation_or_reduction_of_molecular_oxygen_nad_p_h_as_one_donor_and_incorporation_of_one_atom_of_oxygen	37	0.090306	0.0038972	0.14631	0.26855
GO_bp	go_alditol_phosphate_metabolic_process	35	0.087488	0.0036723	0.14178	0.2686
GO_bp	go_regulation_of_water_loss_via_skin	19	0.12253	0.0037909	0.19867	0.26871
GO_cc	go_proton_transporting_v_type_atpase_complex	23	0.096705	0.0032915	0.15682	0.26873
Canonical_pathway	biocarta_il3_pathway	14	0.14574	0.0038712	0.2366	0.26895
GO_bp	go_regulation_of_symbiosis_encompassing_mutualism_through_parasitism	206	0.034952	0.0035439	0.0568	0.26916
GO_mf	go_metallopeptidase_activity	184	0.037104	0.0035575	0.060311	0.26921
GO_cc	go_a_band	34	0.079481	0.0032883	0.12924	0.26928
Canonical_pathway	pid_arf_3pathway	19	0.11379	0.0035205	0.18521	0.26949
GO_bp	go_regulation_of_myelination	33	0.088149	0.0035929	0.14349	0.26951
GO_bp	go_regulation_of_protein_kinase_a_signaling	17	0.12004	0.0035132	0.19543	0.26953
GO_bp	go_positive_regulation_of_endoplasmic_reticulum_unfolded_protein_response	13	0.15239	0.0039005	0.2482	0.26962
GO_bp	go_mesodermal_cell_fate_commitment	13	0.14191	0.0036323	0.23134	0.2698
GO_cc	go_sin3_complex	13	0.1571	0.004021	0.25616	0.26985
GO_bp	go_regulation_of_b_cell_differentiation	22	0.11064	0.003683	0.18055	0.27002
GO_cc	go_cytosolic_proteasome_complex	11	0.16463	0.0038763	0.26889	0.27019
GO_bp	go_regulation_of_heart_contraction	220	0.034564	0.0036204	0.056507	0.27038
GO_bp	go_regulation_of_actin_filament_bundle_assembly	76	0.05351	0.0033063	0.087544	0.27053
Canonical_pathway	pid_il6_7_pathway	47	0.074588	0.0036269	0.12204	0.27054
GO_bp	go_n_glycan_processing	20	0.1016	0.0032251	0.16625	0.27056
GO_bp	go_epidermal_growth_factor_receptor_signaling_pathway	56	0.066465	0.003527	0.10876	0.27057
GO_bp	go_cardiac_muscle_tissue_morphogenesis	54	0.072976	0.003803	0.11949	0.27069
GO_mf	go_growth_factor_binding	123	0.045318	0.003558	0.07423	0.27077
GO_cc	go_clathrin_adaptor_complex	27	0.083331	0.0030728	0.13675	0.27114
GO_bp	go_b_cell_homeostasis	21	0.11227	0.0036517	0.18482	0.27177
GO_bp	go_organonitrogen_compound_catabolic_process	341	0.025906	0.0033678	0.042647	0.27178
GO_bp	go_cell_substrate_junction_assembly	41	0.077635	0.0035265	0.12787	0.27188
GO_bp	go_bile_acid_and_bile_salt_transport	31	0.080606	0.0031846	0.13279	0.27192
GO_mf	go_tumor_necrosis_factor_receptor_binding	30	0.091244	0.0035463	0.15045	0.2721
GO_mf	go_nucleosome_binding	44	0.074371	0.0034994	0.12289	0.27254
GO_bp	go_detection_of_mechanical_stimulus_involved_in_sensory_perception_of_sound	12	0.16696	0.0041059	0.27597	0.27259
GO_mf	go_basal_transcription_machinery_binding	27	0.086447	0.0031877	0.143	0.27275
GO_bp	go_positive_regulation_of_adherens_junction_organization	21	0.09833	0.0031982	0.16269	0.27279
GO_cc	go_nuclear_heterochromatin	31	0.080111	0.003165	0.13259	0.27285
GO_bp	go_cellular_response_to_retinoic_acid	66	0.063271	0.0036441	0.10474	0.2729
GO_bp	go_regulation_of_dopamine_secretion	22	0.10969	0.0036515	0.18159	0.27291
GO_bp	go_regulation_of_proteolysis	704	0.018412	0.0034071	0.030493	0.27299
GO_cc	go_clathrin_coated_endocytic_vesicle	62	0.060908	0.0034004	0.10104	0.27333
Canonical_pathway	reactome_signaling_by_fgfr1_fusion_mutants	18	0.1133	0.0034119	0.18804	0.27342
GO_bp	go_regulation_of_receptor_activity	117	0.042967	0.0032906	0.071312	0.27342
GO_bp	go_rhythmic_behavior	19	0.11084	0.0034293	0.1842	0.27368
GO_bp	go_high_density_lipoprotein_particle_remodeling	15	0.13744	0.0037787	0.22844	0.27371
GO_bp	go_regulation_of_autophagosome_assembly	34	0.072948	0.003018	0.12134	0.27386
Canonical_pathway	reactome_dna_repair	104	0.04102	0.0029628	0.068272	0.27398
GO_bp	go_intrinsic_apoptotic_signaling_pathway_by_p53_class_mediator	53	0.061269	0.0031633	0.10198	0.27399
GO_cc	go_photoreceptor_disc_membrane	18	0.094333	0.0028408	0.15702	0.274
GO_bp	go_tetrahydrofolate_metabolic_process	20	0.095393	0.003028	0.15894	0.2742
Canonical_pathway	reactome_the_nlrp3_inflammasome	11	0.15519	0.0036541	0.25887	0.27443
GO_bp	go_regionalization	311	0.029267	0.0036363	0.048933	0.27489
GO_bp	go_mitochondrial_electron_transport_cytochrome_c_to_oxygen	16	0.12001	0.0034075	0.20075	0.27498
GO_mf	go_pyridoxal_phosphate_binding	51	0.06621	0.0033534	0.11076	0.27499
GO_cc	go_nucleolar_part	61	0.056654	0.0031374	0.09486	0.27518
GO_mf	go_channel_regulator_activity	130	0.04087	0.0032983	0.0686	0.27567
GO_bp	go_nephric_duct_development	15	0.14195	0.0039026	0.23831	0.27571
GO_mf	go_virus_receptor_activity	72	0.054383	0.003271	0.091312	0.27574
GO_mf	go_gdp_dissociation_inhibitor_activity	11	0.13998	0.0032959	0.23507	0.27577
GO_bp	go_cell_cycle_g1_s_phase_transition	110	0.042448	0.0031527	0.071297	0.2758
GO_mf	go_dopamine_binding	11	0.16263	0.0038294	0.27317	0.2758
GO_cc	go_extracellular_matrix	417	0.024293	0.0034856	0.040852	0.27604
Canonical_pathway	reactome_interferon_alpha_beta_signaling	63	0.066395	0.0037364	0.11173	0.27617
GO_bp	go_organonitrogen_compound_metabolic_process	1771	0.011287	0.0032191	0.019007	0.27631
Canonical_pathway	kegg_ether_lipid_metabolism	33	0.077866	0.0031738	0.13161	0.27705
GO_bp	go_regulation_of_sodium_ion_transmembrane_transport	48	0.069072	0.0033942	0.11676	0.27707
GO_bp	go_cardiac_right_ventricle_morphogenesis	16	0.12802	0.0036349	0.21641	0.27708
GO_mf	go_transmembrane_receptor_protein_phosphatase_activity	17	0.12318	0.003605	0.20834	0.27719
GO_bp	go_carbohydrate_metabolic_process	655	0.018247	0.0032611	0.030865	0.2772
GO_mf	go_kinase_regulator_activity	186	0.034454	0.0033211	0.058308	0.2773
GO_mf	go_deacetylase_activity	55	0.063256	0.0033267	0.1071	0.27739
Canonical_pathway	reactome_synthesis_secretion_and_deacylation_of_ghrelin	15	0.11996	0.0032981	0.20364	0.27791
GO_bp	go_regulation_of_dna_dependent_dna_replication	42	0.070253	0.0032297	0.11946	0.27824
Canonical_pathway	reactome_zinc_transporters	15	0.10165	0.0027946	0.17292	0.27833
Canonical_pathway	biocarta_ccr3_pathway	23	0.095411	0.0032475	0.16252	0.27858
GO_bp	go_basic_amino_acid_transport	12	0.14609	0.0035927	0.24902	0.27872
GO_mf	go_rna_directed_dna_polymerase_activity	7	0.1667	0.0031315	0.28422	0.27876
GO_bp	go_response_to_alkaloid	137	0.040705	0.0033716	0.069412	0.2788
GO_bp	go_negative_regulation_of_response_to_food	12	0.13033	0.0032052	0.22229	0.27884
GO_bp	go_error_free_translesion_synthesis	19	0.097051	0.0030027	0.16564	0.27897
GO_cc	go_m_band	21	0.094401	0.0030704	0.16133	0.27923
Canonical_pathway	reactome_peptide_hormone_biosynthesis	14	0.1291	0.003429	0.22077	0.27936
GO_bp	go_zinc_ii_ion_transport	26	0.079436	0.0028745	0.13586	0.27939
GO_bp	go_dna_replication_checkpoint	15	0.11032	0.0030331	0.18871	0.27941
GO_bp	go_regulation_of_proteasomal_protein_catabolic_process	180	0.033057	0.0031351	0.056552	0.27943
GO_cc	go_heterochromatin	66	0.054324	0.0031288	0.092994	0.27956
GO_bp	go_cellular_amino_acid_biosynthetic_process	90	0.046013	0.0030928	0.078822	0.2797
Canonical_pathway	pid_mtor_4pathway	68	0.05523	0.0032287	0.094679	0.27984
GO_bp	go_lipoprotein_metabolic_process	124	0.038193	0.0030107	0.0655	0.27992
GO_mf	go_atp_dependent_microtubule_motor_activity	18	0.11152	0.0033583	0.19129	0.27996
Canonical_pathway	reactome_regulated_proteolysis_of_p75ntr	10	0.12913	0.0028991	0.2216	0.28004
GO_cc	go_basal_lamina	21	0.11152	0.0036273	0.19144	0.28011
Canonical_pathway	biocarta_stress_pathway	24	0.090411	0.0031434	0.15576	0.28081
GO_mf	go_steroid_hormone_receptor_binding	81	0.051328	0.0032737	0.08886	0.28176
GO_mf	go_phosphatidylinositol_phosphate_binding	115	0.044219	0.0033577	0.076579	0.28183
GO_bp	go_atp_generation_from_adp	38	0.06593	0.0028833	0.11421	0.28187
Canonical_pathway	reactome_meiosis	108	0.04913	0.0036158	0.085115	0.2819
GO_bp	go_regulation_of_microtubule_based_process	242	0.028262	0.003103	0.048966	0.28191
Canonical_pathway	kegg_phosphatidylinositol_signaling_system	77	0.05105	0.003175	0.088607	0.28226
GO_bp	go_positive_regulation_of_epidermis_development	32	0.080639	0.0032367	0.14012	0.28248
GO_bp	go_protein_heterotrimerization	14	0.1158	0.0030758	0.20177	0.28302
GO_cc	go_organellar_ribosome	74	0.046977	0.0028644	0.081874	0.28306
GO_bp	go_mitotic_recombination	41	0.0654	0.0029707	0.11412	0.28329
GO_cc	go_acrosomal_vesicle	91	0.047715	0.0032249	0.083403	0.28363
GO_mf	go_co_smad_binding	11	0.15042	0.0035417	0.26303	0.28371
GO_bp	go_quinone_metabolic_process	29	0.081512	0.0031149	0.14256	0.28374
GO_cc	go_endoplasmic_reticulum_lumen	199	0.030937	0.0030835	0.054179	0.284
Canonical_pathway	kegg_one_carbon_pool_by_folate	17	0.10081	0.0029504	0.17716	0.28467
GO_mf	go_protein_serine_threonine_phosphatase_activity	62	0.055631	0.0031058	0.097855	0.28485
GO_mf	go_protein_phosphatase_binding	121	0.03943	0.0030707	0.069394	0.28495
GO_bp	go_oligodendrocyte_development	34	0.07888	0.0032634	0.13897	0.28516
Canonical_pathway	biocarta_myosin_pathway	31	0.082173	0.0032465	0.14479	0.28518
GO_mf	go_annealing_activity	12	0.11575	0.0028466	0.20398	0.2852
GO_bp	go_regulation_of_response_to_food	19	0.10497	0.0032477	0.18502	0.28524
GO_bp	go_spermatid_differentiation	124	0.039233	0.0030927	0.069237	0.28548
GO_bp	go_regulation_of_urine_volume	20	0.10197	0.0032369	0.18002	0.28555
Canonical_pathway	biocarta_gh_pathway	28	0.083939	0.0031519	0.14844	0.28588
GO_bp	go_regulation_of_osteoblast_proliferation	22	0.09729	0.0032387	0.17205	0.28588
Canonical_pathway	reactome_apc_c_cdc20_mediated_degradation_of_mitotic_proteins	67	0.053038	0.0030777	0.094056	0.28642
GO_bp	go_retinoic_acid_metabolic_process	21	0.10684	0.0034751	0.18962	0.28657
GO_cc	go_clathrin_coat_of_trans_golgi_network_vesicle	11	0.1314	0.0030939	0.23345	0.28677
GO_bp	go_regulation_of_transmembrane_transport	423	0.022194	0.0032067	0.039487	0.28705
GO_bp	go_smooth_muscle_contraction	45	0.069871	0.0033247	0.12439	0.28716
GO_bp	go_positive_regulation_of_neuron_differentiation	303	0.025997	0.0031889	0.046296	0.28722
GO_bp	go_regulation_of_excretion	29	0.086492	0.0033052	0.15403	0.28722
GO_bp	go_organelle_fusion	128	0.038051	0.0030472	0.06791	0.28764
GO_bp	go_organ_regeneration	83	0.050959	0.0032899	0.091012	0.28777
GO_bp	go_fatty_acid_beta_oxidation	51	0.059361	0.0030065	0.10606	0.28784
GO_bp	go_ectoderm_development	21	0.10055	0.0032705	0.17973	0.28793
GO_bp	go_pyrimidine_nucleotide_biosynthetic_process	30	0.074465	0.0028941	0.13313	0.28796
GO_bp	go_response_to_water_deprivation	11	0.13353	0.0031441	0.23928	0.2884
GO_bp	go_centriole_assembly	20	0.084164	0.0026715	0.15098	0.28862
Canonical_pathway	reactome_regulation_of_complement_cascade	14	0.12855	0.0034143	0.23081	0.28879
Canonical_pathway	reactome_synthesis_of_substrates_in_n_glycan_biosythesis	14	0.097084	0.0025787	0.17432	0.28879
GO_bp	go_indole_containing_compound_metabolic_process	25	0.086882	0.0030829	0.15605	0.28885
GO_bp	go_regulation_of_cellular_response_to_transforming_growth_factor_beta_stimulus	99	0.045193	0.0031852	0.081187	0.28889
GO_bp	go_regulation_of_mast_cell_activation	38	0.071899	0.0031444	0.12933	0.28913
Canonical_pathway	reactome_g_alpha_q_signalling_events	181	0.034826	0.003312	0.062699	0.2893
Canonical_pathway	kegg_tyrosine_metabolism	41	0.073438	0.0033358	0.13232	0.28945
GO_bp	go_regulation_of_calcium_ion_transport	209	0.030554	0.0031202	0.055138	0.28974
GO_bp	go_negative_regulation_of_macrophage_derived_foam_cell_differentiation	14	0.12391	0.0032913	0.22361	0.28974
GO_cc	go_small_ribosomal_subunit	65	0.049169	0.0028105	0.088757	0.2898
GO_bp	go_regulation_of_cytokine_secretion_involved_in_immune_response	11	0.13574	0.0031961	0.24509	0.28985
GO_bp	go_olfactory_bulb_interneuron_differentiation	15	0.13179	0.0036234	0.2382	0.29003
GO_bp	go_calcium_ion_transport	220	0.030508	0.0031956	0.055143	0.29005
GO_mf	go_endodeoxyribonuclease_activity	48	0.060699	0.0029827	0.1098	0.29019
Canonical_pathway	biocarta_calcineurin_pathway	18	0.10706	0.003224	0.19383	0.29036
Canonical_pathway	kegg_basal_transcription_factors	34	0.072875	0.003015	0.13199	0.29044
GO_bp	go_iron_ion_transport	55	0.056629	0.0029782	0.10274	0.29076
GO_bp	go_negative_regulation_of_cyclic_nucleotide_metabolic_process	43	0.068513	0.0031869	0.12449	0.29105
GO_bp	go_negative_regulation_of_nucleotide_metabolic_process	63	0.056033	0.0031533	0.10191	0.29123
GO_cc	go_protein_lipid_complex	40	0.071703	0.0032171	0.13046	0.2913
GO_bp	go_biomineral_tissue_development	74	0.053792	0.0032799	0.097932	0.29141
GO_bp	go_embryonic_digestive_tract_morphogenesis	17	0.11905	0.0034844	0.21679	0.29144
GO_bp	go_skin_epidermis_development	71	0.053326	0.0031852	0.097117	0.29147
Canonical_pathway	kegg_glutathione_metabolism	49	0.066461	0.0032996	0.12108	0.29153
GO_bp	go_thioester_biosynthetic_process	52	0.06149	0.0031447	0.11214	0.29173
GO_bp	go_positive_regulation_of_potassium_ion_transport	37	0.078589	0.0033915	0.14333	0.29175
GO_bp	go_morphogenesis_of_an_epithelial_fold	14	0.11049	0.0029348	0.20154	0.29177
GO_bp	go_regulation_of_wnt_signaling_pathway	310	0.025197	0.0031257	0.045985	0.29187
GO_bp	go_positive_regulation_of_viral_process	92	0.042946	0.0029184	0.078436	0.29201
GO_bp	go_spermatid_nucleus_differentiation	18	0.10731	0.0032316	0.19645	0.29245
GO_bp	go_regulation_of_receptor_recycling	20	0.0831	0.0026378	0.1522	0.29254
GO_bp	go_short_chain_fatty_acid_metabolic_process	14	0.12359	0.0032827	0.22665	0.29278
Canonical_pathway	pid_ecadherin_nascent_aj_pathway	39	0.070088	0.0031052	0.12859	0.29286
Canonical_pathway	reactome_immunoregulatory_interactions_between_a_lymphoid_and_a_non_lymphoid_cell	60	0.057836	0.0031765	0.10633	0.29324
Canonical_pathway	biocarta_wnt_pathway	26	0.084762	0.0030672	0.15629	0.2938
GO_bp	go_negative_regulation_of_gene_expression_epigenetic	101	0.046586	0.0033162	0.085958	0.29393
GO_mf	go_proteasome_binding	16	0.097539	0.0027695	0.18004	0.294
GO_mf	go_ion_antiporter_activity	47	0.062079	0.0030187	0.11471	0.2942
GO_bp	go_cation_transport	788	0.015672	0.0030614	0.028984	0.29436
GO_bp	go_positive_regulation_of_transferase_activity	616	0.017683	0.0030679	0.032853	0.2952
Canonical_pathway	reactome_m_g1_transition	80	0.045433	0.0028799	0.084587	0.2956
GO_bp	go_lymphocyte_mediated_immunity	114	0.042061	0.0031799	0.078345	0.29568
Canonical_pathway	reactome_loss_of_nlp_from_mitotic_centrosomes	56	0.056693	0.0030085	0.10592	0.29625
GO_bp	go_cellular_copper_ion_homeostasis	13	0.10076	0.0025791	0.18857	0.29655
GO_bp	go_circulatory_system_development	786	0.015931	0.0031082	0.029834	0.29668
Canonical_pathway	reactome_sphingolipid_de_novo_biosynthesis	30	0.082113	0.0031914	0.15382	0.29673
GO_cc	go_nuclear_chromosome_telomeric_region	129	0.03467	0.0027872	0.06519	0.29743
GO_bp	go_peptidyl_lysine_trimethylation	25	0.081571	0.0028945	0.15345	0.29751
GO_bp	go_regulation_of_response_to_biotic_stimulus	234	0.026705	0.0028838	0.050272	0.29764
GO_bp	go_negative_regulation_of_notch_signaling_pathway	28	0.081803	0.0030717	0.15449	0.29823
GO_mf	go_mirna_binding	16	0.10442	0.0029649	0.19747	0.29847
GO_bp	go_positive_regulation_of_cellular_protein_catabolic_process	194	0.028887	0.0028432	0.054668	0.29861
GO_bp	go_thioester_metabolic_process	81	0.045917	0.0029287	0.086997	0.29882
GO_bp	go_protein_k48_linked_deubiquitination	19	0.079294	0.0024533	0.15045	0.29909
GO_mf	go_signal_sequence_binding	39	0.063198	0.0027999	0.11997	0.29918
GO_bp	go_regulation_of_system_process	507	0.019249	0.0030383	0.036721	0.30007
GO_bp	go_purine_nucleobase_metabolic_process	21	0.09234	0.0030034	0.17653	0.30046
GO_bp	go_copulation	17	0.11129	0.003257	0.21299	0.30066
Canonical_pathway	reactome_lipoprotein_metabolism	28	0.078298	0.0029401	0.14992	0.30074
GO_bp	go_regulation_of_catecholamine_metabolic_process	17	0.11408	0.0033387	0.21843	0.30075
Canonical_pathway	reactome_potassium_channels	98	0.044318	0.0031078	0.085005	0.30106
GO_bp	go_carbohydrate_catabolic_process	113	0.037021	0.0027867	0.071024	0.3011
GO_bp	go_negative_regulation_of_interleukin_6_production	35	0.068785	0.0028873	0.13204	0.30121
Canonical_pathway	reactome_synthesis_of_pips_at_the_late_endosome_membrane	10	0.12186	0.0027358	0.23398	0.30125
GO_bp	go_cardiac_ventricle_morphogenesis	62	0.058098	0.0032435	0.1116	0.30133
GO_bp	go_monocarboxylic_acid_metabolic_process	495	0.018819	0.0029359	0.036246	0.30182
GO_cc	go_inhibitory_synapse	12	0.12642	0.003109	0.24402	0.3022
GO_cc	go_anchored_component_of_plasma_membrane	38	0.067817	0.0029659	0.13096	0.30228
GO_bp	go_canonical_wnt_signaling_pathway	95	0.042869	0.0029601	0.082799	0.30232
Canonical_pathway	reactome_signaling_by_notch2	12	0.1052	0.0025872	0.20342	0.30252
Canonical_pathway	biocarta_cxcr4_pathway	24	0.077036	0.0026784	0.14909	0.30268
GO_bp	go_endothelial_cell_differentiation	71	0.049698	0.0029684	0.096183	0.30269
GO_bp	go_positive_regulation_of_cytokine_production_involved_in_immune_response	30	0.078023	0.0030325	0.15105	0.30274
GO_bp	go_detection_of_other_organism	17	0.10057	0.0029433	0.19472	0.30277
GO_mf	go_wnt_activated_receptor_activity	22	0.093112	0.0030997	0.18034	0.30282
GO_bp	go_sodium_ion_export	12	0.14034	0.0034514	0.27197	0.30292
Canonical_pathway	reactome_il_7_signaling	12	0.1186	0.0029166	0.22988	0.30296
GO_bp	go_beta_catenin_destruction_complex_disassembly	22	0.080037	0.0026644	0.15553	0.30342
GO_bp	go_protein_localization_to_chromatin	13	0.12189	0.0031198	0.23706	0.30357
Canonical_pathway	pid_syndecan_4_pathway	32	0.072485	0.0029094	0.14127	0.30395
GO_bp	go_vacuole_fusion	24	0.078842	0.0027412	0.1539	0.30423
GO_bp	go_positive_regulation_of_cell_differentiation	816	0.014585	0.002897	0.028486	0.30433
GO_cc	go_fanconi_anaemia_nuclear_complex	13	0.096622	0.0024731	0.18877	0.30438
Canonical_pathway	reactome_basigin_interactions	24	0.078664	0.002735	0.15372	0.30442
GO_bp	go_regulation_of_lipoprotein_lipase_activity	15	0.10253	0.0028187	0.20038	0.30445
GO_mf	go_potassium_channel_activity	119	0.039807	0.0030744	0.077889	0.30465
GO_bp	go_establishment_of_mitotic_spindle_localization	24	0.076366	0.0026551	0.14955	0.3048
GO_bp	go_antigen_processing_and_presentation_of_endogenous_peptide_antigen	15	0.10445	0.0028715	0.20458	0.30484
GO_bp	go_anterograde_axonal_transport	24	0.079438	0.0027619	0.15565	0.3049
Canonical_pathway	reactome_processing_of_capped_intron_containing_pre_mrna	135	0.030468	0.0025054	0.059854	0.30536
GO_bp	go_phenol_containing_compound_biosynthetic_process	33	0.074731	0.0030461	0.14687	0.30544
GO_cc	go_u2_type_prespliceosome	16	0.093771	0.0026625	0.18441	0.30556
GO_bp	go_embryonic_pattern_specification	58	0.055629	0.0030041	0.10941	0.30557
GO_bp	go_neutral_lipid_metabolic_process	83	0.045971	0.0029679	0.090487	0.30571
Canonical_pathway	kegg_arachidonic_acid_metabolism	58	0.053791	0.0029049	0.10591	0.30576
GO_bp	go_vesicle_localization	221	0.02617	0.0027473	0.051541	0.30581
GO_bp	go_response_to_follicle_stimulating_hormone	10	0.14426	0.0032387	0.28465	0.30615
GO_bp	go_protein_modification_by_small_protein_conjugation_or_removal	848	0.013427	0.0027166	0.026509	0.30625
GO_cc	go_sperm_part	139	0.034183	0.0028519	0.067494	0.30627
GO_bp	go_regulation_of_organic_acid_transport	49	0.060383	0.0029979	0.11932	0.30642
Canonical_pathway	pid_erbb4_pathway	39	0.070389	0.0031185	0.13925	0.30661
GO_mf	go_phosphotyrosine_binding	15	0.10816	0.0029736	0.21416	0.30677
GO_bp	go_negative_regulation_of_monooxygenase_activity	13	0.10151	0.0025982	0.20103	0.3068
GO_cc	go_coated_pit	67	0.044004	0.0025535	0.087343	0.3072
GO_bp	go_sterol_homeostasis	57	0.053478	0.002863	0.10617	0.30724
GO_mf	go_inositol_trisphosphate_kinase_activity	11	0.1015	0.0023898	0.2015	0.30724
GO_bp	go_cytochrome_complex_assembly	26	0.073436	0.0026573	0.14592	0.30739
GO_mf	go_k63_linked_polyubiquitin_binding	19	0.088201	0.0027288	0.17556	0.3077
GO_bp	go_positive_regulation_of_jun_kinase_activity	64	0.050873	0.0028855	0.10141	0.30796
GO_bp	go_catabolic_process	1741	0.0096576	0.0027331	0.019264	0.30807
GO_bp	go_lipid_localization	263	0.024676	0.0028228	0.049223	0.30808
Canonical_pathway	pid_ajdiss_2pathway	48	0.058837	0.0028913	0.11748	0.30825
GO_bp	go_positive_regulation_of_mrna_processing	32	0.066609	0.0026736	0.13316	0.30847
Canonical_pathway	reactome_amino_acid_transport_across_the_plasma_membrane	30	0.081151	0.003154	0.16237	0.30861
GO_bp	go_regulation_of_phospholipase_activity	63	0.053368	0.0030033	0.10699	0.30896
GO_cc	go_lamellipodium_membrane	20	0.084602	0.0026854	0.16977	0.30913
GO_bp	go_regulation_of_proteasomal_ubiquitin_dependent_protein_catabolic_process	147	0.031056	0.0026639	0.062371	0.30927
Canonical_pathway	reactome_signaling_by_tgf_beta_receptor_complex	61	0.051389	0.0028458	0.10344	0.30966
GO_bp	go_detection_of_mechanical_stimulus	40	0.065397	0.0029342	0.13178	0.30986
Canonical_pathway	biocarta_death_pathway	32	0.067327	0.0027024	0.13571	0.30991
GO_bp	go_megakaryocyte_development	16	0.10918	0.0031	0.22011	0.30995
GO_cc	go_intraciliary_transport_particle	30	0.06504	0.0025278	0.13121	0.31006
GO_bp	go_cellular_response_to_leptin_stimulus	16	0.094871	0.0026938	0.19168	0.31032
Canonical_pathway	pid_e2f_pathway	74	0.043681	0.0026634	0.088513	0.31083
Canonical_pathway	kegg_snare_interactions_in_vesicular_transport	36	0.060685	0.0025833	0.12298	0.31085
Canonical_pathway	reactome_processive_synthesis_on_the_lagging_strand	15	0.093308	0.0025653	0.18926	0.311
GO_bp	go_proteolysis	1144	0.011723	0.0027334	0.023798	0.31114
GO_bp	go_regulation_of_cgmp_biosynthetic_process	22	0.083196	0.0027696	0.1689	0.31116
GO_cc	go_tricarboxylic_acid_cycle_enzyme_complex	11	0.10826	0.0025491	0.21986	0.31122
GO_bp	go_regulation_of_corticosteroid_hormone_secretion	15	0.096784	0.0026609	0.19674	0.31138
GO_bp	go_cardiac_chamber_morphogenesis	104	0.041644	0.0030079	0.084679	0.31144
GO_bp	go_reproductive_behavior	30	0.079635	0.0030951	0.16209	0.31161
GO_cc	go_cytoplasmic_mrna_processing_body	71	0.046446	0.0027742	0.094727	0.31196
GO_bp	go_synaptic_transmission_dopaminergic	17	0.097852	0.0028638	0.19972	0.31209
GO_bp	go_cellular_response_to_zinc_ion	16	0.11766	0.0033408	0.24015	0.31209
Canonical_pathway	biocarta_atm_pathway	20	0.08042	0.0025527	0.16416	0.31211
GO_bp	go_taxis	461	0.019739	0.0029744	0.040309	0.31218
Canonical_pathway	reactome_inhibition_of_voltage_gated_ca2_channels_via_gbeta_gamma_subunits	25	0.074133	0.0026306	0.1515	0.31231
GO_bp	go_homophilic_cell_adhesion_via_plasma_membrane_adhesion_molecules	149	0.040565	0.003503	0.082915	0.31234
Canonical_pathway	biocarta_pdgf_pathway	32	0.070599	0.0028337	0.14433	0.31237
Canonical_pathway	pid_cd8_tcr_downstream_pathway	66	0.053042	0.003055	0.10857	0.31258
GO_bp	go_cellular_amino_acid_catabolic_process	110	0.035703	0.0026518	0.073122	0.31268
GO_bp	go_cell_fate_commitment_involved_in_formation_of_primary_germ_layer	28	0.079512	0.0029857	0.16291	0.31275
GO_bp	go_cellular_component_disassembly_involved_in_execution_phase_of_apoptosis	43	0.056031	0.0026063	0.11509	0.31319
GO_bp	go_purine_nucleoside_catabolic_process	14	0.11247	0.0029874	0.2313	0.31339
GO_bp	go_regulation_of_potassium_ion_transmembrane_transport	60	0.050607	0.0027795	0.10416	0.31353
GO_cc	go_fibril	14	0.11345	0.0030134	0.2336	0.3136
GO_bp	go_positive_regulation_of_protein_import_into_nucleus_translocation	13	0.11587	0.0029657	0.2388	0.31377
GO_bp	go_regulation_of_metal_ion_transport	324	0.021591	0.0027372	0.044586	0.31411
Canonical_pathway	biocarta_cbl_pathway	13	0.11369	0.0029101	0.2349	0.31419
GO_bp	go_response_to_insecticide	12	0.11335	0.0027875	0.23474	0.3146
GO_mf	go_anion_cation_symporter_activity	53	0.049592	0.0025604	0.10274	0.31465
Canonical_pathway	biocarta_sppa_pathway	22	0.075234	0.0025045	0.15606	0.31487
GO_bp	go_monosaccharide_metabolic_process	203	0.027337	0.0027517	0.056733	0.31496
GO_bp	go_maintenance_of_cell_polarity	12	0.12297	0.0030241	0.25523	0.31498
GO_bp	go_regulation_of_protein_kinase_c_signaling	14	0.11195	0.0029737	0.23304	0.31547
GO_bp	go_macromolecule_deacylation	65	0.045376	0.0025936	0.094458	0.31548
GO_bp	go_extracellular_matrix_assembly	16	0.096279	0.0027337	0.20043	0.31549
GO_bp	go_regulation_of_systemic_arterial_blood_pressure_by_renin_angiotensin	23	0.090954	0.0030958	0.1894	0.31553
GO_bp	go_negative_regulation_of_nucleoside_metabolic_process	18	0.090528	0.0027262	0.18861	0.31562
GO_bp	go_regulation_of_centrosome_duplication	32	0.065648	0.002635	0.13695	0.31584
GO_cc	go_vacuolar_membrane	583	0.015381	0.0025982	0.032086	0.31584
Canonical_pathway	pid_beta_catenin_deg_pathway	17	0.087502	0.0025609	0.18276	0.31605
GO_bp	go_negative_regulation_of_protein_catabolic_process	108	0.035594	0.0026196	0.074411	0.31621
GO_bp	go_negative_regulation_of_transport	454	0.01755	0.0026249	0.036748	0.31648
GO_mf	go_5_3_exonuclease_activity	12	0.091722	0.0022556	0.19263	0.31698
GO_mf	go_neurexin_family_protein_binding	13	0.09583	0.0024528	0.20126	0.31698
GO_bp	go_locomotory_behavior	181	0.028943	0.0027525	0.060847	0.31716
Canonical_pathway	pid_foxo_pathway	49	0.05527	0.002744	0.11625	0.31724
Canonical_pathway	reactome_synthesis_of_pa	27	0.077334	0.0028517	0.16268	0.31726
GO_bp	go_neutrophil_mediated_immunity	22	0.077599	0.0025832	0.16337	0.3174
GO_bp	go_regulation_of_substrate_adhesion_dependent_cell_spreading	43	0.057399	0.00267	0.12085	0.31741
Canonical_pathway	reactome_extension_of_telomeres	27	0.066242	0.0024426	0.13953	0.31749
GO_bp	go_negative_regulation_of_retinoic_acid_receptor_signaling_pathway	17	0.10649	0.0031168	0.22493	0.31794
GO_bp	go_response_to_nicotine	51	0.056015	0.002837	0.11844	0.31813
GO_bp	go_endoderm_development	70	0.047493	0.0028168	0.10051	0.31827
GO_mf	go_isomerase_activity	154	0.027066	0.0023759	0.057363	0.31852
GO_bp	go_cellular_response_to_cytokine_stimulus	600	0.01639	0.0028075	0.034795	0.31881
GO_bp	go_regulation_of_tissue_remodeling	63	0.048784	0.0027453	0.1038	0.31919
Canonical_pathway	reactome_heparan_sulfate_heparin_hs_gag_metabolism	52	0.052371	0.0026783	0.11147	0.31925
Canonical_pathway	pid_p73pathway	78	0.041399	0.0025913	0.088156	0.31932
GO_bp	go_purinergic_nucleotide_receptor_signaling_pathway	21	0.088558	0.0028803	0.18884	0.31955
GO_bp	go_regulation_of_erythrocyte_differentiation	35	0.062135	0.0026081	0.13262	0.3197
GO_bp	go_trabecula_morphogenesis	39	0.061891	0.002742	0.13214	0.31976
GO_bp	go_exocrine_system_development	45	0.059376	0.0028253	0.12688	0.31991
GO_bp	go_calcium_ion_transmembrane_transport	156	0.030897	0.0027296	0.066035	0.31993
GO_bp	go_transmembrane_receptor_protein_tyrosine_kinase_signaling_pathway	501	0.017225	0.0027031	0.036818	0.31995
Canonical_pathway	kegg_porphyrin_and_chlorophyll_metabolism	41	0.068686	0.00312	0.14703	0.3202
Canonical_pathway	reactome_post_nmda_receptor_activation_events	32	0.06687	0.0026841	0.14327	0.32034
GO_bp	go_axo_dendritic_transport	35	0.060431	0.0025366	0.1295	0.32038
GO_bp	go_segment_specification	17	0.1009	0.002953	0.2165	0.32059
GO_bp	go_glycosylceramide_metabolic_process	12	0.10361	0.0025481	0.22238	0.32064
GO_bp	go_sulfur_amino_acid_biosynthetic_process	19	0.078768	0.002437	0.16926	0.32084
Canonical_pathway	reactome_translocation_of_zap_70_to_immunological_synapse	13	0.11305	0.0028936	0.24378	0.32142
GO_mf	go_hydrolase_activity_acting_on_ester_bonds	723	0.013539	0.0025376	0.029272	0.32186
GO_bp	go_mrna_splice_site_selection	26	0.066522	0.0024072	0.14385	0.32188
Canonical_pathway	biocarta_mef2d_pathway	18	0.088328	0.00266	0.1912	0.32205
Canonical_pathway	reactome_lysosome_vesicle_biogenesis	22	0.068407	0.0022773	0.14847	0.32249
GO_bp	go_aerobic_respiration	54	0.048772	0.0025417	0.10651	0.32351
Canonical_pathway	biocarta_vitcb_pathway	11	0.11241	0.0026467	0.24549	0.32352
Canonical_pathway	reactome_o_linked_glycosylation_of_mucins	56	0.050547	0.0026823	0.1105	0.32368
GO_cc	go_preribosome_large_subunit_precursor	20	0.077174	0.0024497	0.16892	0.32388
GO_mf	go_potassium_transporting_atpase_activity	11	0.1246	0.0029339	0.27272	0.32388
GO_bp	go_positive_regulation_of_dna_metabolic_process	185	0.025928	0.0024927	0.056817	0.32407
GO_bp	go_lipid_homeostasis	108	0.034223	0.0025187	0.075023	0.32414
GO_bp	go_response_to_organophosphorus	141	0.030272	0.0025436	0.066397	0.32422
GO_bp	go_rrna_3_end_processing	13	0.086887	0.0022239	0.19061	0.32426
GO_bp	go_mitotic_cell_cycle_arrest	13	0.098701	0.0025263	0.21695	0.32458
GO_mf	go_ammonium_ion_binding	71	0.046518	0.0027785	0.10233	0.3247
GO_mf	go_serotonin_receptor_activity	18	0.095024	0.0028616	0.20908	0.32474
GO_bp	go_positive_regulation_of_hemopoiesis	161	0.028678	0.0025735	0.063121	0.3248
GO_bp	go_organic_acid_transmembrane_transport	100	0.03806	0.002696	0.083838	0.32493
GO_bp	go_regulation_of_cellular_response_to_vascular_endothelial_growth_factor_stimulus	12	0.1147	0.0028208	0.25282	0.32503
GO_mf	go_phospholipid_translocating_atpase_activity	16	0.10476	0.0029745	0.23099	0.32508
GO_cc	go_chromatoid_body	13	0.095004	0.0024317	0.20993	0.32544
GO_mf	go_nucleotide_kinase_activity	24	0.065168	0.0022658	0.14415	0.32561
GO_cc	go_node_of_ranvier	15	0.10082	0.002772	0.22307	0.32564
GO_cc	go_proton_transporting_two_sector_atpase_complex_proton_transporting_domain	21	0.073464	0.0023894	0.16305	0.32615
GO_bp	go_heart_trabecula_morphogenesis	26	0.073493	0.0026594	0.16344	0.32648
Canonical_pathway	reactome_synthesis_of_pips_at_the_golgi_membrane	18	0.0857	0.0025808	0.19059	0.32649
GO_bp	go_negative_regulation_of_cytokine_production_involved_in_immune_response	22	0.07212	0.0024008	0.16045	0.32654
GO_bp	go_liposaccharide_metabolic_process	113	0.03067	0.0023086	0.06842	0.32699
GO_bp	go_ion_transmembrane_transport	807	0.013164	0.002601	0.029458	0.32749
GO_bp	go_drug_catabolic_process	13	0.10413	0.0026654	0.23344	0.32777
GO_bp	go_regulation_of_myeloid_cell_differentiation	179	0.025754	0.0024358	0.057732	0.32777
GO_bp	go_eating_behavior	30	0.067808	0.0026354	0.15215	0.32792
Canonical_pathway	pid_cd8_tcr_pathway	52	0.049033	0.0025076	0.11039	0.32845
GO_bp	go_neurotrophin_trk_receptor_signaling_pathway	15	0.090591	0.0024906	0.20416	0.32862
GO_bp	go_nuclear_transcribed_mrna_catabolic_process_deadenylation_dependent_decay	57	0.042903	0.0022969	0.096699	0.32864
Canonical_pathway	kegg_systemic_lupus_erythematosus	127	0.040637	0.0032416	0.091667	0.32877
Canonical_pathway	reactome_tcr_signaling	52	0.050427	0.0025789	0.11375	0.32877
GO_bp	go_protein_folding	213	0.02102	0.0021668	0.047454	0.3289
GO_bp	go_cytoplasmic_translation	40	0.048404	0.0021718	0.10935	0.32902
GO_bp	go_adenylate_cyclase_activating_dopamine_receptor_signaling_pathway	12	0.10141	0.002494	0.22917	0.32906
GO_bp	go_divalent_inorganic_cation_transport	265	0.021813	0.0025047	0.04941	0.32944
GO_bp	go_cd4_positive_or_cd8_positive_alpha_beta_t_cell_lineage_commitment	11	0.10692	0.0025175	0.24249	0.32964
GO_bp	go_dicarboxylic_acid_metabolic_process	99	0.034645	0.0024418	0.078624	0.32974
GO_bp	go_cytoplasmic_sequestering_of_transcription_factor	19	0.081349	0.0025169	0.1848	0.3299
GO_bp	go_regulation_of_spindle_checkpoint	14	0.093273	0.0024775	0.21222	0.33015
GO_mf	go_phosphatidate_phosphatase_activity	11	0.1019	0.0023994	0.2326	0.33066
GO_bp	go_negative_regulation_of_adaptive_immune_response	37	0.055284	0.0023858	0.12624	0.33072
Canonical_pathway	biocarta_fcer1_pathway	38	0.057147	0.0024993	0.13058	0.33082
GO_bp	go_myeloid_cell_development	43	0.056299	0.0026188	0.1287	0.3309
GO_bp	go_negative_regulation_of_myotube_differentiation	18	0.075484	0.0022732	0.17258	0.33092
GO_bp	go_response_to_water	18	0.081594	0.0024572	0.18657	0.33093
GO_bp	go_regulation_of_respiratory_system_process	16	0.094565	0.0026851	0.21676	0.33133
GO_mf	go_ligase_activity_forming_carbon_oxygen_bonds	44	0.0478	0.0022491	0.10957	0.33133
GO_bp	go_intrinsic_apoptotic_signaling_pathway_in_response_to_dna_damage	72	0.039799	0.0023938	0.091563	0.3319
GO_mf	go_nitric_oxide_synthase_binding	19	0.084152	0.0026036	0.19389	0.33214
Canonical_pathway	reactome_metabolism_of_lipids_and_lipoproteins	470	0.015852	0.0024114	0.036528	0.33216
GO_bp	go_positive_regulation_of_keratinocyte_differentiation	13	0.094774	0.0024258	0.21905	0.33263
GO_mf	go_ephrin_receptor_binding	25	0.072284	0.0025649	0.1673	0.33285
GO_bp	go_regulation_of_bone_resorption	34	0.060446	0.0025008	0.1401	0.33308
Canonical_pathway	reactome_inhibition_of_replication_initiation_of_damaged_dna_by_rb1_e2f1	11	0.089112	0.0020982	0.20663	0.33314
Canonical_pathway	biocarta_il2rb_pathway	38	0.054554	0.0023858	0.12661	0.33328
GO_bp	go_striatum_development	16	0.087974	0.0024979	0.20496	0.33388
GO_bp	go_positive_regulation_of_alcohol_biosynthetic_process	23	0.06753	0.0022985	0.15742	0.33397
GO_cc	go_invadopodium	11	0.098863	0.0023278	0.23061	0.33407
Canonical_pathway	biocarta_spry_pathway	17	0.083592	0.0024465	0.19505	0.33412
GO_mf	go_amino_acid_binding	107	0.032833	0.0024053	0.076613	0.33413
GO_cc	go_chromatin	431	0.016872	0.0024602	0.039438	0.3344
Canonical_pathway	reactome_g_protein_beta_gamma_signalling	28	0.059602	0.0022381	0.13945	0.33454
GO_bp	go_regulation_of_alcohol_biosynthetic_process	45	0.047515	0.0022609	0.11124	0.33464
GO_bp	go_glycerophospholipid_catabolic_process	13	0.087292	0.0022343	0.20477	0.33495
GO_bp	go_regulation_of_gene_silencing	51	0.047344	0.0023979	0.11115	0.33508
GO_cc	go_extrinsic_component_of_plasma_membrane	136	0.029826	0.0024615	0.070097	0.33524
GO_cc	go_collagen_trimer	87	0.039559	0.0026145	0.092978	0.33525
GO_mf	go_symporter_activity	142	0.028318	0.0023877	0.066873	0.33598
GO_cc	go_sperm_flagellum	56	0.044086	0.0023395	0.10423	0.33617
GO_mf	go_beta_catenin_binding	84	0.038213	0.0024818	0.090375	0.33621
GO_bp	go_mating_behavior	23	0.076903	0.0026176	0.18189	0.33622
GO_mf	go_metalloaminopeptidase_activity	14	0.08799	0.0023371	0.20817	0.33627
GO_bp	go_negative_regulation_of_atpase_activity	14	0.077088	0.0020476	0.18264	0.33649
GO_bp	go_regulation_of_ubiquitin_protein_ligase_activity	18	0.071398	0.0021501	0.16918	0.33651
GO_mf	go_lysine_acetylated_histone_binding	17	0.0813	0.0023794	0.19298	0.33677
GO_bp	go_insemination	13	0.097397	0.002493	0.2313	0.33685
GO_bp	go_protein_ubiquitination	625	0.013054	0.0022806	0.031019	0.33694
GO_bp	go_regulation_of_neuroblast_proliferation	28	0.067757	0.0025443	0.16104	0.33697
GO_bp	go_regulation_of_anoikis	24	0.066823	0.0023233	0.1591	0.33725
GO_bp	go_positive_regulation_of_dna_damage_response_signal_transduction_by_p53_class_mediator	13	0.089729	0.0022967	0.21378	0.33734
Canonical_pathway	biocarta_akapcentrosome_pathway	15	0.093611	0.0025736	0.22346	0.33764
GO_mf	go_intracellular_ligand_gated_ion_channel_activity	29	0.059505	0.0022739	0.14215	0.33776
GO_bp	go_negative_regulation_of_humoral_immune_response	13	0.11265	0.0028833	0.26916	0.33779
GO_mf	go_protein_kinase_c_binding	50	0.048141	0.0024143	0.11521	0.33802
GO_bp	go_regulation_of_renal_system_process	38	0.059161	0.0025873	0.14165	0.3381
GO_bp	go_negative_regulation_of_jnk_cascade	33	0.052493	0.0021396	0.12588	0.33834
GO_bp	go_regulation_of_cellular_senescence	26	0.061757	0.0022347	0.1482	0.33845
GO_mf	go_dioxygenase_activity	84	0.035096	0.0022794	0.084443	0.33885
GO_bp	go_nucleotide_phosphorylation	59	0.038149	0.0020778	0.091799	0.33887
GO_mf	go_protein_phosphatase_1_binding	20	0.071416	0.0022669	0.17232	0.33928
GO_bp	go_positive_regulation_of_mitochondrial_membrane_permeability	18	0.074428	0.0022414	0.17976	0.33943
Canonical_pathway	kegg_nucleotide_excision_repair	44	0.045101	0.0021221	0.10902	0.33956
GO_bp	go_response_to_yeast	13	0.10586	0.0027096	0.25642	0.33986
GO_bp	go_negative_regulation_of_smooth_muscle_contraction	15	0.086571	0.0023801	0.20986	0.33998
[truncated: 5,249 more rows]

## Sheet: ST-2b (ID 845)
Suppl. Table 2b: MAGMA gene-set analysis results
Age completed full time education (UKB ID: 945)
SOURCE	GENE_SET	NGENES	BETA	BETA_STD	SE	P
GO_mf	go_enzyme_regulator_activity	936	0.1139	0.024155	0.026716	1.0118e-05
GO_bp	go_regulation_of_posttranscriptional_gene_silencing	21	0.70464	0.022918	0.1751	2.8703e-05
GO_bp	go_alternative_mrna_splicing_via_spliceosome	11	0.89264	0.021018	0.22938	4.9985e-05
GO_cc	go_actin_filament	69	0.36743	0.021636	0.098209	9.1809e-05
GO_bp	go_establishment_or_maintenance_of_cell_polarity	142	0.24854	0.020956	0.066642	9.625e-05
GO_bp	go_translational_elongation	112	0.24499	0.01836	0.066419	0.00011311
GO_mf	go_molecular_function_regulator	1327	0.082308	0.020567	0.022798	0.00015333
GO_mf	go_translation_elongation_factor_activity	19	0.63672	0.019699	0.17735	0.00016571
GO_bp	go_establishment_of_cell_polarity	88	0.29583	0.019663	0.083052	0.00018455
Canonical_pathway	pid_aurora_a_pathway	31	0.46272	0.018281	0.13169	0.00022155
GO_bp	go_drug_transmembrane_transport	19	0.59685	0.018466	0.17108	0.00024323
GO_bp	go_drug_transport	25	0.49013	0.017392	0.15065	0.00057114
GO_bp	go_clathrin_mediated_endocytosis	35	0.39862	0.016732	0.12512	0.00072268
GO_bp	go_superoxide_metabolic_process	33	0.42288	0.017237	0.13497	0.00086632
GO_cc	go_cytoskeletal_part	1426	0.069156	0.017866	0.022233	0.00093533
GO_cc	go_cell_leading_edge	350	0.13317	0.017535	0.042815	0.00093591
GO_bp	go_regulation_of_receptor_recycling	20	0.47092	0.014948	0.1533	0.0010654
GO_mf	go_drug_transporter_activity	20	0.52849	0.016775	0.17322	0.0011425
GO_bp	go_negative_regulation_of_gene_silencing	19	0.5633	0.017428	0.18478	0.0011518
GO_bp	go_positive_regulation_of_response_to_dna_damage_stimulus	64	0.30045	0.017041	0.10016	0.0013524
GO_cc	go_ruffle	158	0.18332	0.016298	0.062169	0.0015979
Canonical_pathway	pid_rac1_pathway	54	0.31549	0.016441	0.10722	0.0016309
Canonical_pathway	reactome_activation_of_rac	13	0.74662	0.01911	0.25381	0.0016344
GO_bp	go_superoxide_anion_generation	13	0.59658	0.01527	0.20305	0.0016532
GO_bp	go_exogenous_drug_catabolic_process	10	0.83362	0.018715	0.28586	0.0017742
GO_bp	go_positive_regulation_of_actin_filament_polymerization	66	0.27639	0.015919	0.09546	0.0018959
GO_bp	go_regulation_of_nlrp3_inflammasome_complex_assembly	10	0.70225	0.015766	0.24282	0.0019163
GO_bp	go_regulation_of_gene_silencing	51	0.31659	0.016035	0.11197	0.0023478
GO_mf	go_phospholipase_c_activity	31	0.39753	0.015705	0.14478	0.0030215
GO_bp	go_error_free_translesion_synthesis	19	0.45742	0.014152	0.16685	0.0030615
GO_mf	go_enzyme_activator_activity	463	0.1025	0.015478	0.037414	0.0030797
GO_bp	go_positive_regulation_of_astrocyte_differentiation	12	0.68866	0.016936	0.25165	0.0031072
GO_bp	go_ruffle_organization	21	0.50681	0.016484	0.18543	0.0031393
GO_bp	go_protein_complex_subunit_organization	1502	0.057786	0.01529	0.021168	0.0031705
GO_bp	go_cellular_response_to_oxygen_radical	14	0.50357	0.013375	0.1848	0.0032186
GO_bp	go_positive_regulation_of_receptor_recycling	11	0.50272	0.011837	0.18459	0.0032332
GO_mf	go_kinase_regulator_activity	186	0.15982	0.015406	0.058735	0.003257
GO_mf	go_intramolecular_oxidoreductase_activity_transposing_s_s_bonds	23	0.43878	0.014935	0.16214	0.0034067
GO_cc	go_cytoskeleton	1952	0.051432	0.015322	0.019053	0.0034757
GO_bp	go_response_to_oxygen_radical	18	0.46339	0.013955	0.17295	0.0036927
GO_cc	go_invadopodium	11	0.61612	0.014507	0.2323	0.004001
GO_bp	go_pyrimidine_ribonucleoside_catabolic_process	11	0.68923	0.016229	0.26029	0.0040525
GO_bp	go_positive_regulation_of_protein_polymerization	86	0.21616	0.014204	0.082026	0.004207
GO_bp	go_response_to_interferon_alpha	21	0.47441	0.01543	0.18019	0.004238
Canonical_pathway	kegg_other_glycan_degradation	16	0.46788	0.013285	0.17774	0.0042427
Canonical_pathway	pid_integrin_a9b1_pathway	24	0.43454	0.015108	0.1656	0.0043475
GO_mf	go_superoxide_generating_nadph_oxidase_activity	9	0.65561	0.013964	0.25141	0.0045617
Canonical_pathway	pid_cdc42_pathway	70	0.2501	0.014833	0.095912	0.0045629
GO_bp	go_muscle_hypertrophy	28	0.41496	0.015582	0.15946	0.0046331
GO_cc	go_supramolecular_fiber	666	0.086803	0.015638	0.033425	0.0047063
Canonical_pathway	kegg_glycosphingolipid_biosynthesis_ganglio_series	15	0.53918	0.014824	0.20817	0.0048003
GO_bp	go_spliceosomal_snrnp_assembly	36	0.3054	0.013	0.11813	0.0048709
GO_bp	go_ammonium_transport	58	0.28156	0.015205	0.10893	0.0048767
GO_mf	go_arylsulfatase_activity	12	0.7407	0.018216	0.28805	0.005068
GO_bp	go_protein_localization_to_chromatin	13	0.60843	0.015573	0.2388	0.0054237
GO_bp	go_lipid_particle_organization	14	0.5454	0.014487	0.21463	0.0055279
GO_bp	go_amide_biosynthetic_process	494	0.085558	0.013335	0.033711	0.0055783
Canonical_pathway	kegg_autoimmune_thyroid_disease	50	0.33984	0.017043	0.13416	0.0056562
GO_bp	go_one_carbon_metabolic_process	36	0.32631	0.013891	0.1292	0.0057796
Canonical_pathway	reactome_apobec3g_mediated_resistance_to_hiv1_infection	5	0.82061	0.013029	0.32498	0.0057878
GO_bp	go_multi_organism_behavior	74	0.25591	0.015604	0.10174	0.0059495
GO_bp	go_vesicle_mediated_transport_between_endosomal_compartments	19	0.41816	0.012937	0.16628	0.0059612
GO_cc	go_mhc_class_ii_protein_complex	14	0.71036	0.018868	0.28309	0.0060532
GO_bp	go_inositol_phosphate_metabolic_process	56	0.24466	0.012983	0.097506	0.0060548
GO_bp	go_vasculature_development	469	0.097705	0.014847	0.039142	0.0062812
GO_mf	go_inositol_phosphate_phosphatase_activity	20	0.38014	0.012066	0.15255	0.0063582
GO_bp	go_polyol_metabolic_process	96	0.19286	0.013386	0.077614	0.0064849
Canonical_pathway	biocarta_at1r_pathway	33	0.34678	0.014135	0.14	0.0066295
GO_cc	go_filamentous_actin	20	0.44527	0.014134	0.17985	0.0066529
GO_mf	go_enzyme_inhibitor_activity	364	0.10691	0.014351	0.043242	0.0067144
GO_bp	go_placenta_development	138	0.17346	0.01442	0.070657	0.0070491
GO_bp	go_regulation_of_gtpase_activity	660	0.07907	0.014183	0.032215	0.0070605
GO_bp	go_mitochondrial_membrane_organization	92	0.19165	0.013024	0.07814	0.0070959
GO_bp	go_microtubule_cytoskeleton_organization	344	0.098874	0.012909	0.040404	0.007205
Canonical_pathway	reactome_receptor_ligand_binding_initiates_the_second_proteolytic_cleavage_of_notch_receptor	11	0.57696	0.013585	0.23715	0.0074956
GO_cc	go_site_of_double_strand_break	31	0.29759	0.011757	0.12257	0.007596
GO_bp	go_regulation_of_regulatory_t_cell_differentiation	13	0.56262	0.014401	0.23183	0.0076197
GO_bp	go_protein_k63_linked_ubiquitination	36	0.2934	0.01249	0.12099	0.007658
GO_mf	go_ligase_regulator_activity	14	0.51258	0.013615	0.21152	0.0076936
GO_bp	go_cellular_response_to_cadmium_ion	15	0.53417	0.014686	0.22056	0.0077245
GO_bp	go_response_to_folic_acid	15	0.56039	0.015407	0.23262	0.0080013
GO_bp	go_negative_regulation_of_stat_cascade	44	0.27571	0.012973	0.11497	0.0082451
GO_bp	go_regulation_of_smooth_muscle_cell_differentiation	20	0.44954	0.014269	0.18768	0.0083094
GO_mf	go_receptor_signaling_protein_serine_threonine_kinase_activity	91	0.20159	0.013625	0.084475	0.0085135
GO_bp	go_ammonium_transmembrane_transport	25	0.41943	0.014883	0.17636	0.0087047
Canonical_pathway	reactome_organic_cation_anion_zwitterion_transport	13	0.60583	0.015507	0.25493	0.0087455
GO_cc	go_golgi_associated_vesicle	81	0.18473	0.011782	0.078413	0.0092446
GO_cc	go_coated_pit	67	0.20669	0.011994	0.087988	0.0094159
GO_mf	go_ammonium_transmembrane_transporter_activity	28	0.38854	0.01459	0.1657	0.0095235
GO_bp	go_neurotransmitter_uptake	15	0.5258	0.014456	0.22669	0.01019
Canonical_pathway	pid_erbb1_internalization_pathway	42	0.27253	0.012529	0.11777	0.010338
GO_bp	go_multivesicular_body_sorting_pathway	12	0.6005	0.014768	0.25973	0.010393
GO_bp	go_import_into_cell	37	0.32133	0.013867	0.13917	0.010478
GO_bp	go_quaternary_ammonium_group_transport	18	0.47539	0.014316	0.20591	0.010486
GO_bp	go_activation_of_gtpase_activity	74	0.21684	0.013222	0.093956	0.010508
GO_cc	go_spliceosomal_complex	169	0.13191	0.012125	0.057224	0.010586
GO_bp	go_regulation_of_microvillus_organization	14	0.50122	0.013313	0.21754	0.010616
GO_bp	go_regulation_of_dna_repair	74	0.21108	0.012871	0.091716	0.010688
GO_cc	go_u2_type_spliceosomal_complex	31	0.32071	0.01267	0.13942	0.010722
Canonical_pathway	kegg_spliceosome	124	0.15209	0.01199	0.066243	0.010844
Canonical_pathway	reactome_cyclin_a_b1_associated_events_during_g2_m_transition	15	0.41326	0.011362	0.18034	0.010973
GO_bp	go_negative_regulation_of_cardiac_muscle_cell_apoptotic_process	13	0.49039	0.012552	0.21454	0.011139
GO_cc	go_small_nuclear_ribonucleoprotein_complex	60	0.21881	0.012018	0.095782	0.011179
GO_bp	go_positive_regulation_of_protein_catabolic_process	264	0.11015	0.012624	0.048381	0.011409
Canonical_pathway	reactome_synthesis_of_pc	18	0.41464	0.012487	0.18249	0.011546
GO_bp	go_positive_regulation_of_cellular_protein_catabolic_process	194	0.12504	0.012307	0.055072	0.011594
Canonical_pathway	kegg_phenylalanine_metabolism	18	0.43977	0.013243	0.19416	0.011765
GO_bp	go_peptidyl_glutamic_acid_modification	29	0.31061	0.01187	0.13735	0.011872
GO_cc	go_precatalytic_spliceosome	22	0.3752	0.01249	0.16593	0.011879
GO_cc	go_t_tubule	45	0.29547	0.014059	0.13071	0.011902
GO_mf	go_nucleoside_triphosphatase_regulator_activity	323	0.10041	0.01271	0.044472	0.011983
GO_mf	go_calcium_ion_binding	682	0.075286	0.01372	0.03335	0.011997
GO_bp	go_microtubule_based_process	516	0.076125	0.012119	0.033731	0.012016
GO_bp	go_negative_regulation_of_tumor_necrosis_factor_mediated_signaling_pathway	14	0.45584	0.012108	0.20215	0.012076
Canonical_pathway	reactome_termination_of_o_glycan_biosynthesis	21	0.38846	0.012635	0.17232	0.012095
GO_bp	go_amino_acid_betaine_transport	14	0.51165	0.01359	0.22701	0.012107
GO_mf	go_receptor_signaling_protein_activity	171	0.13818	0.012777	0.061349	0.012154
GO_mf	go_inositol_trisphosphate_phosphatase_activity	11	0.44435	0.010463	0.19838	0.012555
GO_bp	go_cellular_amide_metabolic_process	707	0.064263	0.011916	0.028703	0.012588
Canonical_pathway	reactome_latent_infection_of_homo_sapiens_with_mycobacterium_tuberculosis	31	0.31377	0.012396	0.14041	0.012725
GO_bp	go_establishment_or_maintenance_of_monopolar_cell_polarity	16	0.45646	0.012961	0.20483	0.012931
Canonical_pathway	pid_toll_endogenous_pathway	25	0.3477	0.012338	0.15619	0.013008
Canonical_pathway	biocarta_agr_pathway	36	0.30824	0.013121	0.13864	0.013105
GO_bp	go_positive_regulation_of_mesenchymal_cell_proliferation	27	0.38138	0.014063	0.1717	0.013177
GO_bp	go_glycerolipid_biosynthetic_process	214	0.11656	0.012043	0.052478	0.01318
GO_bp	go_regulation_of_response_to_dna_damage_stimulus	143	0.14206	0.01202	0.064193	0.013453
GO_bp	go_neuronal_stem_cell_division	13	0.40861	0.010459	0.18469	0.013473
GO_cc	go_microtubule_organizing_center	620	0.06838	0.0119	0.03091	0.013482
GO_bp	go_hyaluronan_catabolic_process	15	0.4039	0.011104	0.18259	0.013488
GO_bp	go_endoplasmic_reticulum_to_cytosol_transport	23	0.32332	0.011005	0.14647	0.013648
GO_bp	go_protein_folding	213	0.10527	0.010852	0.047805	0.013833
GO_bp	go_regulation_of_lipoprotein_metabolic_process	16	0.4258	0.01209	0.19379	0.014009
GO_mf	go_rab_gtpase_binding	119	0.16386	0.012655	0.074816	0.014263
GO_bp	go_negative_regulation_of_dephosphorylation	77	0.19153	0.011912	0.087499	0.014307
GO_bp	go_regulation_of_cell_adhesion_mediated_by_integrin	39	0.27979	0.012396	0.12799	0.014413
GO_bp	go_skin_epidermis_development	71	0.21378	0.012769	0.097836	0.014446
GO_bp	go_positive_regulation_of_protein_depolymerization	19	0.41361	0.012797	0.18939	0.014491
GO_bp	go_membrane_lipid_metabolic_process	183	0.12401	0.011858	0.056808	0.014524
GO_bp	go_parasympathetic_nervous_system_development	17	0.4667	0.013659	0.21382	0.014536
GO_bp	go_outflow_tract_morphogenesis	56	0.25632	0.013602	0.11818	0.015054
GO_bp	go_positive_regulation_of_molecular_function	1775	0.043103	0.012305	0.0199	0.015165
GO_bp	go_galactose_metabolic_process	14	0.48864	0.012979	0.22567	0.015187
GO_bp	go_cellular_protein_complex_disassembly	124	0.14009	0.011043	0.064984	0.015559
GO_bp	go_leukocyte_homeostasis	60	0.22327	0.012263	0.10357	0.015563
GO_bp	go_post_translational_protein_modification	34	0.30214	0.0125	0.14017	0.015567
GO_bp	go_cytoskeleton_organization	829	0.059901	0.011989	0.027827	0.015681
GO_bp	go_regulation_of_skeletal_muscle_cell_differentiation	17	0.37619	0.01101	0.17525	0.015921
Canonical_pathway	kegg_endocytosis	181	0.12367	0.011761	0.057622	0.015932
GO_bp	go_establishment_of_localization_in_cell	1655	0.042337	0.011709	0.01975	0.016039
GO_mf	go_dna_directed_dna_polymerase_activity	27	0.33075	0.012196	0.15435	0.01607
GO_bp	go_muscle_cell_migration	19	0.39048	0.012081	0.18227	0.016092
GO_bp	go_regulation_of_antigen_processing_and_presentation_of_peptide_antigen	14	0.46121	0.01225	0.21578	0.01629
Canonical_pathway	reactome_signal_transduction_by_l1	35	0.28958	0.012155	0.13552	0.016317
GO_bp	go_spliceosomal_complex_assembly	51	0.21695	0.010988	0.10155	0.016329
GO_bp	go_establishment_or_maintenance_of_bipolar_cell_polarity	37	0.28851	0.012451	0.13505	0.016335
GO_bp	go_aminoglycan_catabolic_process	69	0.20453	0.012044	0.095889	0.01647
GO_bp	go_translational_termination	94	0.15373	0.010559	0.072152	0.016566
GO_bp	go_negative_regulation_of_cell_cycle_arrest	20	0.37075	0.011768	0.1742	0.016666
GO_bp	go_alcohol_metabolic_process	349	0.089038	0.011708	0.041854	0.016701
GO_bp	go_rna_splicing_via_transesterification_reactions	263	0.095048	0.010873	0.044744	0.016831
Canonical_pathway	reactome_cell_cell_communication	118	0.16456	0.012656	0.077512	0.016883
Canonical_pathway	kegg_steroid_biosynthesis	17	0.337	0.009863	0.1595	0.017316
GO_mf	go_oxidoreductase_activity_acting_on_nad_p_h_oxygen_as_acceptor	14	0.43746	0.01162	0.20712	0.017347
GO_mf	go_gtpase_inhibitor_activity	14	0.48062	0.012766	0.22771	0.017407
GO_bp	go_negative_regulation_of_dendritic_spine_development	11	0.51545	0.012137	0.24463	0.017563
GO_bp	go_positive_regulation_of_dna_repair	38	0.28271	0.012364	0.13421	0.017591
Canonical_pathway	pid_tcr_calcium_pathway	29	0.31086	0.011879	0.14765	0.017636
GO_bp	go_phospholipid_biosynthetic_process	238	0.10332	0.011251	0.049184	0.017839
Canonical_pathway	reactome_activation_of_the_ap1_family_of_transcription_factors	10	0.53611	0.012036	0.25528	0.01787
GO_bp	go_folic_acid_containing_compound_metabolic_process	28	0.28882	0.010845	0.13779	0.018041
Canonical_pathway	pid_atf2_pathway	59	0.23093	0.012578	0.11027	0.018128
GO_bp	go_amino_sugar_metabolic_process	40	0.25856	0.011601	0.1237	0.018305
GO_bp	go_chronic_inflammatory_response	15	0.41575	0.01143	0.19891	0.018312
GO_bp	go_positive_regulation_of_viral_genome_replication	30	0.28279	0.010991	0.13531	0.018318
GO_bp	go_aromatic_amino_acid_family_metabolic_process	28	0.30515	0.011458	0.14603	0.018329
Canonical_pathway	pid_arf6_pathway	36	0.29075	0.012377	0.13914	0.018332
GO_cc	go_catalytic_step_2_spliceosome	88	0.15856	0.010539	0.075879	0.018334
GO_bp	go_morphogenesis_of_an_epithelial_sheet	42	0.27405	0.012599	0.1314	0.018514
Canonical_pathway	pid_ephb_fwd_pathway	40	0.25992	0.011662	0.12505	0.018836
GO_bp	go_regulation_of_cell_shape	139	0.14616	0.012194	0.070603	0.019223
GO_bp	go_embryonic_eye_morphogenesis	33	0.29279	0.011934	0.1415	0.019272
GO_bp	go_regulation_of_interleukin_6_biosynthetic_process	16	0.39191	0.011128	0.18969	0.019421
GO_bp	go_positive_regulation_of_protein_complex_disassembly	25	0.31978	0.011347	0.15486	0.019473
GO_bp	go_membrane_lipid_biosynthetic_process	114	0.14632	0.011063	0.070889	0.019511
GO_bp	go_embryonic_camera_type_eye_morphogenesis	24	0.34807	0.012102	0.16873	0.019573
GO_bp	go_amelogenesis	20	0.39065	0.0124	0.18948	0.019624
GO_cc	go_lamellipodium	172	0.12713	0.011789	0.061698	0.019681
GO_bp	go_vocalization_behavior	13	0.50105	0.012825	0.2434	0.019775
GO_cc	go_microtubule_end	22	0.32124	0.010694	0.15613	0.01983
GO_bp	go_synaptic_vesicle_endocytosis	17	0.37649	0.011019	0.18303	0.01985
Canonical_pathway	st_interferon_gamma_pathway	10	0.5717	0.012835	0.27826	0.019968
GO_bp	go_decidualization	21	0.36384	0.011834	0.17783	0.020384
GO_cc	go_sin3_complex	13	0.52742	0.0135	0.25806	0.020496
Canonical_pathway	kegg_glycosaminoglycan_biosynthesis_keratan_sulfate	15	0.40403	0.011108	0.19777	0.020535
GO_bp	go_microtubule_polymerization_or_depolymerization	41	0.24343	0.011057	0.11919	0.020562
GO_cc	go_perinuclear_region_of_cytoplasm	640	0.063155	0.011161	0.03095	0.020654
GO_mf	go_sulfotransferase_activity	50	0.2433	0.012202	0.11974	0.021087
GO_bp	go_negative_regulation_of_lipase_activity	14	0.42167	0.0112	0.20763	0.021144
GO_bp	go_positive_regulation_of_interleukin_17_production	13	0.42501	0.010879	0.20937	0.02119
GO_bp	go_reactive_oxygen_species_metabolic_process	96	0.16946	0.011762	0.083689	0.021445
GO_bp	go_sphingolipid_metabolic_process	138	0.14012	0.011648	0.069204	0.021453
GO_mf	go_actin_filament_binding	120	0.15088	0.011702	0.074575	0.021531
GO_bp	go_nuclear_transport	351	0.081025	0.010684	0.04005	0.021538
GO_mf	go_bitter_taste_receptor_activity	24	0.41497	0.014428	0.20516	0.021561
Canonical_pathway	pid_epha2_fwd_pathway	19	0.36751	0.01137	0.18263	0.022103
GO_bp	go_cardiac_atrium_development	31	0.33767	0.01334	0.16782	0.022114
GO_bp	go_regulation_of_cilium_movement	12	0.41677	0.010249	0.20724	0.022169
GO_cc	go_actin_cytoskeleton	440	0.078503	0.011563	0.039058	0.022229
GO_bp	go_error_prone_translesion_synthesis	19	0.34719	0.010742	0.1728	0.022264
GO_mf	go_calmodulin_binding	178	0.11741	0.011074	0.058455	0.022299
Canonical_pathway	reactome_shc_related_events	17	0.41391	0.012114	0.20613	0.022329
GO_cc	go_nuclear_body	341	0.080205	0.010427	0.039974	0.022413
GO_mf	go_translation_factor_activity_rna_binding	86	0.1518	0.0099748	0.07568	0.022449
Canonical_pathway	kegg_retinol_metabolism	63	0.27043	0.015219	0.13512	0.022683
GO_bp	go_nucleotide_excision_repair_dna_damage_recognition	23	0.31865	0.010846	0.15933	0.02276
GO_bp	go_negative_regulation_of_epithelial_to_mesenchymal_transition	23	0.31586	0.010751	0.15796	0.022779
GO_bp	go_regulation_of_pseudopodium_assembly	13	0.4014	0.010274	0.20077	0.022794
GO_bp	go_maternal_placenta_development	31	0.29414	0.011621	0.14776	0.023268
GO_bp	go_phospholipid_metabolic_process	364	0.080529	0.01081	0.040459	0.02328
GO_mf	go_phosphatidylinositol_phosphate_phosphatase_activity	29	0.26529	0.010138	0.13332	0.023308
GO_bp	go_regulation_of_acrosome_reaction	17	0.45096	0.013198	0.22667	0.023334
GO_mf	go_gdp_dissociation_inhibitor_activity	11	0.4703	0.011074	0.23682	0.023527
GO_bp	go_calcium_ion_import	65	0.19865	0.011355	0.10004	0.023535
GO_cc	go_clathrin_coated_vesicle	154	0.12653	0.011107	0.063738	0.023574
GO_bp	go_epidermal_growth_factor_receptor_signaling_pathway	56	0.21722	0.011527	0.10957	0.023721
GO_bp	go_retrograde_protein_transport_er_to_cytosol	16	0.35536	0.01009	0.17928	0.02374
GO_bp	go_organ_induction	16	0.42158	0.01197	0.21282	0.023809
GO_bp	go_cellular_response_to_stress	1547	0.039697	0.010646	0.020056	0.023896
GO_bp	go_lipid_biosynthetic_process	536	0.06673	0.010822	0.033813	0.024228
GO_bp	go_negative_regulation_of_multicellular_organism_growth	11	0.48692	0.011465	0.24772	0.024679
GO_bp	go_small_gtpase_mediated_signal_transduction	348	0.080895	0.010622	0.041172	0.024727
GO_bp	go_postreplication_repair	54	0.19405	0.010113	0.098782	0.024746
Canonical_pathway	reactome_shc_mediated_signalling	15	0.42353	0.011644	0.21595	0.024932
GO_mf	go_atpase_regulator_activity	31	0.24223	0.0095701	0.12388	0.025273
GO_bp	go_definitive_hemopoiesis	17	0.39729	0.011627	0.20387	0.025673
Canonical_pathway	kegg_type_ii_diabetes_mellitus	48	0.23772	0.011682	0.12203	0.025712
GO_bp	go_peptidyl_cysteine_modification	20	0.31601	0.010031	0.16227	0.025753
GO_bp	go_ras_protein_signal_transduction	143	0.12836	0.010861	0.065936	0.025788
GO_cc	go_midbody	133	0.12981	0.010595	0.066796	0.025994
GO_bp	go_regulation_of_mesenchymal_cell_proliferation	34	0.30252	0.012516	0.15598	0.026226
GO_bp	go_response_to_amino_acid	112	0.144	0.010791	0.074367	0.026424
GO_bp	go_embryonic_camera_type_eye_formation	12	0.45569	0.011206	0.23585	0.02668
GO_bp	go_t_cell_homeostasis	34	0.26165	0.010825	0.13592	0.027119
GO_mf	go_lipase_inhibitor_activity	17	0.38119	0.011156	0.19871	0.027542
GO_bp	go_golgi_to_plasma_membrane_transport	40	0.23304	0.010456	0.12182	0.027886
GO_cc	go_presynaptic_membrane	56	0.21683	0.011507	0.11349	0.028038
GO_bp	go_cell_proliferation	672	0.060405	0.01093	0.031728	0.028474
GO_cc	go_gemini_of_coiled_bodies	9	0.4749	0.010115	0.24949	0.028498
Canonical_pathway	kegg_allograft_rejection	35	0.27672	0.011615	0.1454	0.028518
GO_bp	go_mitochondrion_morphogenesis	19	0.33436	0.010345	0.17588	0.028658
GO_cc	go_u2_snrnp	19	0.33754	0.010443	0.1777	0.028754
GO_cc	go_lytic_vacuole	524	0.065396	0.010489	0.034474	0.028925
GO_bp	go_polyamine_metabolic_process	15	0.35261	0.0096943	0.18589	0.028932
GO_bp	go_negative_regulation_of_canonical_wnt_signaling_pathway	163	0.12143	0.010964	0.06403	0.028958
GO_bp	go_glomerular_epithelium_development	17	0.39003	0.011415	0.20572	0.028991
Canonical_pathway	reactome_global_genomic_ner_gg_ner	32	0.23871	0.0095814	0.12615	0.029236
GO_bp	go_rho_protein_signal_transduction	50	0.21074	0.010569	0.11152	0.029414
GO_bp	go_positive_regulation_of_lipid_storage	20	0.34477	0.010944	0.18266	0.029555
GO_bp	go_transcription_coupled_nucleotide_excision_repair	73	0.15412	0.0093337	0.081673	0.029588
GO_bp	go_regulation_of_microtubule_polymerization_or_depolymerization	177	0.10771	0.010131	0.057129	0.029697
GO_bp	go_tetrahydrofolate_metabolic_process	20	0.3018	0.0095797	0.16012	0.029738
GO_mf	go_phospholipase_inhibitor_activity	12	0.42242	0.010388	0.22435	0.029867
GO_bp	go_microtubule_polymerization	27	0.26493	0.009769	0.14082	0.029972
GO_bp	go_immunological_synapse_formation	11	0.51738	0.012182	0.27502	0.029977
GO_mf	go_3_5_dna_helicase_activity	12	0.3948	0.009709	0.21001	0.030071
GO_mf	go_annealing_activity	12	0.3862	0.0094974	0.2055	0.030112
GO_mf	go_dna_polymerase_activity	34	0.25508	0.010553	0.13588	0.030248
Canonical_pathway	reactome_nucleotide_excision_repair	48	0.18991	0.0093321	0.10118	0.030277
GO_bp	go_3_utr_mediated_mrna_stabilization	12	0.41777	0.010274	0.22272	0.030348
GO_mf	go_5_3_exonuclease_activity	12	0.364	0.0089515	0.19406	0.030355
GO_bp	go_catecholamine_transport	14	0.4357	0.011573	0.2326	0.030531
GO_bp	go_pteridine_containing_compound_metabolic_process	35	0.23193	0.0097353	0.12388	0.030596
GO_bp	go_ceramide_biosynthetic_process	43	0.23454	0.01091	0.1257	0.03104
GO_bp	go_regulation_of_cellular_amino_acid_metabolic_process	68	0.18291	0.010692	0.098142	0.031191
Canonical_pathway	kegg_t_cell_receptor_signaling_pathway	108	0.14665	0.010793	0.078735	0.031264
GO_cc	go_coated_vesicle	230	0.096159	0.010296	0.051648	0.031322
GO_bp	go_negative_regulation_of_transmembrane_transport	86	0.15534	0.010208	0.083644	0.031651
GO_bp	go_lymphocyte_homeostasis	50	0.2124	0.010652	0.1144	0.031693
GO_bp	go_vascular_endothelial_growth_factor_receptor_signaling_pathway	76	0.17344	0.010717	0.093437	0.031721
GO_bp	go_substrate_adhesion_dependent_cell_spreading	39	0.23491	0.010408	0.12656	0.031729
GO_cc	go_smn_sm_protein_complex	15	0.34261	0.0094192	0.1846	0.03174
GO_bp	go_negative_regulation_of_b_cell_proliferation	15	0.41677	0.011458	0.22468	0.031812
GO_bp	go_negative_regulation_of_erbb_signaling_pathway	44	0.20577	0.0096821	0.11096	0.031842
GO_bp	go_rac_protein_signal_transduction	19	0.35198	0.01089	0.18986	0.031883
GO_bp	go_positive_regulation_of_rna_splicing	25	0.27748	0.009846	0.15021	0.032362
GO_bp	go_positive_regulation_of_catabolic_process	395	0.072278	0.010099	0.039135	0.03239
GO_bp	go_ganglioside_biosynthetic_process	18	0.34554	0.010406	0.18718	0.032453
GO_bp	go_establishment_of_spindle_orientation	26	0.27459	0.0099364	0.14883	0.03253
GO_bp	go_blood_vessel_morphogenesis	365	0.082232	0.011053	0.044622	0.032682
GO_bp	go_cellular_macromolecule_localization	1221	0.041792	0.010046	0.022684	0.03272
GO_mf	go_deoxyribonuclease_activity	67	0.16642	0.009657	0.090425	0.032863
GO_bp	go_positive_regulation_of_protein_complex_assembly	194	0.10087	0.0099285	0.054834	0.032921
GO_bp	go_regulation_of_protein_ubiquitination_involved_in_ubiquitin_dependent_protein_catabolic_process	105	0.13574	0.0098513	0.073889	0.033105
Canonical_pathway	reactome_il_2_signaling	40	0.23873	0.010711	0.13012	0.033279
GO_bp	go_negative_regulation_of_skeletal_muscle_tissue_development	13	0.41858	0.010714	0.22844	0.033458
Canonical_pathway	kegg_nucleotide_excision_repair	44	0.20075	0.0094459	0.10983	0.033801
GO_bp	go_regulation_of_lamellipodium_organization	37	0.23845	0.01029	0.13056	0.033906
GO_mf	go_taste_receptor_activity	29	0.31517	0.012044	0.17286	0.034142
Canonical_pathway	pid_lis1_pathway	28	0.2576	0.0096731	0.14133	0.03418
GO_bp	go_o_glycan_processing	58	0.19577	0.010572	0.10746	0.034252
GO_mf	go_oxidoreductase_activity_acting_on_the_ch_nh_group_of_donors	27	0.27804	0.010253	0.1528	0.034418
GO_mf	go_phosphoric_ester_hydrolase_activity	362	0.073509	0.0098409	0.040505	0.034783
Canonical_pathway	pid_met_pathway	80	0.15983	0.010131	0.088194	0.034984
GO_bp	go_positive_regulation_of_apoptotic_signaling_pathway	171	0.11048	0.010215	0.060972	0.035003
GO_mf	go_kinase_inhibitor_activity	89	0.15073	0.010075	0.083272	0.035147
GO_bp	go_somatic_stem_cell_division	22	0.28491	0.0094846	0.15744	0.035185
GO_bp	go_phosphatidylinositol_biosynthetic_process	123	0.12226	0.0095991	0.06764	0.035348
GO_bp	go_positive_regulation_of_catalytic_activity	1504	0.038842	0.010284	0.021495	0.035387
GO_cc	go_anchored_component_of_plasma_membrane	38	0.238	0.010409	0.13193	0.035627
GO_mf	go_transferase_activity_transferring_sulfur_containing_groups	65	0.18323	0.010473	0.10159	0.035661
GO_bp	go_regulation_of_transcription_from_rna_polymerase_i_promoter	23	0.29304	0.0099741	0.16257	0.03574
GO_bp	go_angiogenesis	294	0.089426	0.010808	0.049614	0.035745
GO_bp	go_protein_homotetramerization	58	0.17605	0.0095071	0.097776	0.035897
GO_bp	go_molting_cycle	83	0.16141	0.010421	0.089718	0.036007
GO_bp	go_positive_regulation_of_lamellipodium_organization	24	0.288	0.010013	0.16016	0.036083
GO_bp	go_multicellular_organism_growth	76	0.16426	0.01015	0.091387	0.036143
GO_bp	go_lipid_storage	27	0.26995	0.0099541	0.15028	0.03623
GO_cc	go_lamellipodium_membrane	20	0.30722	0.0097518	0.17103	0.036234
GO_bp	go_polyol_biosynthetic_process	26	0.27381	0.009908	0.15247	0.036272
GO_cc	go_esc_e_z_complex	16	0.36413	0.010339	0.20282	0.03631
GO_bp	go_dna_repair	470	0.061827	0.0094049	0.03444	0.036318
Canonical_pathway	kegg_lysosome	123	0.11745	0.0092211	0.065429	0.036333
GO_bp	go_response_to_muscle_activity	20	0.29382	0.0093263	0.16375	0.036394
Canonical_pathway	sa_g2_and_m_phases	8	0.43855	0.0088067	0.24453	0.036462
GO_bp	go_phosphatidylinositol_3_phosphate_biosynthetic_process	51	0.2053	0.010398	0.11467	0.036714
GO_bp	go_respiratory_burst	14	0.34362	0.009127	0.19195	0.036725
GO_bp	go_dna_catabolic_process	27	0.26505	0.0097736	0.14841	0.037062
GO_mf	go_protein_serine_threonine_kinase_activator_activity	19	0.35195	0.010889	0.19726	0.037209
Canonical_pathway	reactome_cd28_dependent_vav1_pathway	11	0.43449	0.01023	0.24355	0.037219
GO_bp	go_regulation_of_cell_morphogenesis	548	0.063266	0.010371	0.035469	0.037243
GO_bp	go_glycolipid_biosynthetic_process	62	0.16044	0.0089571	0.090113	0.037511
GO_bp	go_regulation_of_muscle_tissue_development	101	0.14589	0.010385	0.081942	0.037512
GO_bp	go_ephrin_receptor_signaling_pathway	86	0.1539	0.010113	0.086458	0.037542
GO_bp	go_regulation_of_cell_growth	387	0.072133	0.0099781	0.040525	0.037549
GO_bp	go_protein_homooligomerization	246	0.08784	0.0097227	0.049358	0.037576
GO_bp	go_asymmetric_cell_division	13	0.37872	0.0096935	0.21299	0.0377
GO_bp	go_cellular_transition_metal_ion_homeostasis	75	0.15168	0.0093108	0.085439	0.037929
GO_bp	go_toxin_transport	36	0.21468	0.0091386	0.12095	0.037965
Canonical_pathway	reactome_il_receptor_shc_signaling	26	0.27667	0.010012	0.15601	0.038088
GO_cc	go_cell_junction	1145	0.043746	0.010204	0.024676	0.038137
GO_bp	go_peptide_metabolic_process	552	0.056962	0.0093706	0.032188	0.038401
GO_mf	go_ligand_dependent_nuclear_receptor_binding	23	0.28428	0.0096761	0.16126	0.03897
GO_bp	go_negative_regulation_of_dendrite_morphogenesis	15	0.34176	0.009396	0.194	0.039071
GO_mf	go_atpase_activator_activity	18	0.32509	0.0097899	0.18454	0.039076
Canonical_pathway	reactome_mitotic_prometaphase	86	0.14532	0.009549	0.082522	0.039134
GO_bp	go_cellular_response_to_atp	12	0.40401	0.0099354	0.22945	0.03915
GO_bp	go_negative_regulation_of_molecular_function	1063	0.043745	0.009853	0.024846	0.039159
GO_bp	go_positive_regulation_of_mitotic_sister_chromatid_separation	14	0.29782	0.0079106	0.16922	0.039212
GO_bp	go_barbed_end_actin_filament_capping	13	0.36796	0.0094181	0.20964	0.039622
GO_cc	go_filopodium	95	0.15234	0.010519	0.086819	0.039668
GO_bp	go_regulation_of_cellular_response_to_vascular_endothelial_growth_factor_stimulus	12	0.44685	0.010989	0.2547	0.039691
GO_bp	go_regulation_of_protein_polymerization	169	0.10182	0.0093597	0.058124	0.039915
Canonical_pathway	reactome_nephrin_interactions	20	0.32824	0.010419	0.18752	0.04003
GO_bp	go_regulation_of_protein_complex_disassembly	216	0.091657	0.0095137	0.052426	0.040216
GO_mf	go_rac_gtpase_binding	38	0.21981	0.009613	0.12574	0.040236
GO_bp	go_positive_regulation_of_endothelial_cell_migration	68	0.18592	0.010869	0.10642	0.040324
Canonical_pathway	kegg_inositol_phosphate_metabolism	54	0.17911	0.0093337	0.10262	0.040469
GO_bp	go_heart_valve_development	33	0.26976	0.010995	0.15467	0.04058
GO_bp	go_mrna_splice_site_selection	26	0.25262	0.0091411	0.14492	0.040661
GO_bp	go_mammary_gland_lobule_development	18	0.37573	0.011315	0.21579	0.040838
Canonical_pathway	reactome_ptm_gamma_carboxylation_hypusine_formation_and_arylsulfatase_activation	26	0.25529	0.009238	0.14664	0.04086
GO_bp	go_positive_regulation_of_signal_transduction_by_p53_class_mediator	17	0.33099	0.009687	0.19027	0.040976
GO_mf	go_protein_serine_threonine_phosphatase_activity	62	0.17148	0.0095734	0.098585	0.04099
Canonical_pathway	reactome_gastrin_creb_signalling_pathway_via_pkc_and_mapk	202	0.10316	0.010359	0.059379	0.04117
GO_cc	go_nuclear_outer_membrane_endoplasmic_reticulum_membrane_network	997	0.043532	0.0095125	0.025151	0.041752
GO_bp	go_negative_regulation_of_muscle_tissue_development	35	0.23765	0.0099755	0.13745	0.04191
GO_bp	go_cardiac_left_ventricle_morphogenesis	12	0.45457	0.011179	0.26293	0.041923
GO_mf	go_gtpase_binding	293	0.080106	0.009665	0.046374	0.042059
GO_cc	go_nucleotide_excision_repair_complex	14	0.36108	0.0095908	0.20905	0.04207
GO_bp	go_glucose_import	12	0.34583	0.0085046	0.20022	0.042073
GO_cc	go_atpase_complex	24	0.28395	0.0098725	0.16452	0.04219
GO_bp	go_positive_regulation_of_cardiac_muscle_cell_proliferation	19	0.37522	0.011609	0.21757	0.042307
GO_bp	go_embryonic_organ_morphogenesis	279	0.088505	0.010424	0.051346	0.042391
GO_bp	go_regulation_of_actin_filament_length	152	0.10804	0.0094229	0.062703	0.042445
GO_mf	go_rho_gtpase_binding	77	0.1498	0.0093163	0.086973	0.042514
GO_cc	go_cell_projection_cytoplasm	50	0.19011	0.009534	0.11042	0.042568
GO_cc	go_u1_snrnp	17	0.30475	0.0089191	0.17721	0.042749
GO_bp	go_amine_catabolic_process	21	0.29921	0.0097318	0.174	0.042766
GO_bp	go_cellular_response_to_calcium_ion	48	0.20346	0.0099978	0.11837	0.042833
GO_cc	go_anchoring_junction	487	0.063105	0.0097671	0.036758	0.04302
GO_bp	go_response_to_zinc_ion	56	0.1764	0.0093607	0.1028	0.043092
GO_cc	go_clathrin_coated_endocytic_vesicle	62	0.17466	0.0097508	0.1018	0.043113
GO_bp	go_response_to_cytokine	707	0.054831	0.010167	0.031978	0.043214
Canonical_pathway	kegg_leukocyte_transendothelial_migration	114	0.1273	0.0096239	0.07426	0.043256
GO_cc	go_mitotic_spindle	55	0.17153	0.0090212	0.10008	0.043275
Canonical_pathway	biocarta_il2_pathway	22	0.29027	0.0096631	0.16954	0.043441
GO_mf	go_acid_phosphatase_activity	11	0.42436	0.0099918	0.24837	0.043776
Canonical_pathway	kegg_glycosphingolipid_biosynthesis_globo_series	14	0.33277	0.0088389	0.1948	0.043802
GO_bp	go_negative_regulation_of_response_to_cytokine_stimulus	43	0.20067	0.0093343	0.11756	0.043931
GO_cc	go_microtubule_cytoskeleton	1063	0.041022	0.0092397	0.024052	0.044053
GO_mf	go_phosphatidylinositol_3_phosphate_binding	31	0.26285	0.010384	0.15412	0.044063
GO_bp	go_anatomical_structure_arrangement	17	0.35755	0.010464	0.20978	0.044161
GO_mf	go_s100_protein_binding	13	0.37224	0.0095277	0.21876	0.044427
GO_bp	go_response_to_stimulus_involved_in_regulation_of_muscle_adaptation	14	0.34756	0.0092316	0.20437	0.04451
GO_bp	go_regulation_of_cell_substrate_adhesion	172	0.10595	0.0098249	0.062339	0.044607
GO_bp	go_negative_regulation_of_autophagy	54	0.17226	0.0089768	0.10142	0.044712
Canonical_pathway	pid_erbb1_receptor_proximal_pathway	36	0.2206	0.0093907	0.13002	0.044884
GO_bp	go_regulation_of_tyrosine_phosphorylation_of_stat1_protein	16	0.35566	0.010099	0.2102	0.045328
GO_bp	go_positive_regulation_of_oxidative_stress_induced_cell_death	11	0.44056	0.010373	0.26087	0.045635
GO_bp	go_regulation_of_cell_projection_organization	551	0.057464	0.0094448	0.034072	0.045856
GO_mf	go_poly_a_rna_binding	1162	0.037453	0.0087966	0.022209	0.04587
GO_bp	go_trna_threonylcarbamoyladenosine_metabolic_process	10	0.33174	0.0074479	0.1968	0.045936
GO_bp	go_cellular_response_to_external_stimulus	260	0.083467	0.0094946	0.049525	0.045968
GO_cc	go_podosome	23	0.2819	0.009595	0.16727	0.04597
GO_bp	go_outflow_tract_septum_morphogenesis	14	0.39899	0.010598	0.23686	0.046054
Canonical_pathway	biocarta_rb_pathway	13	0.33621	0.0086056	0.19971	0.046147
GO_mf	go_kinase_activator_activity	61	0.1783	0.0098739	0.106	0.046289
GO_bp	go_translesion_synthesis	41	0.19636	0.0089195	0.11697	0.046616
Canonical_pathway	pid_trail_pathway	29	0.25933	0.0099099	0.15453	0.04667
GO_bp	go_dicarboxylic_acid_catabolic_process	16	0.3461	0.0098272	0.2063	0.046716
GO_bp	go_mucopolysaccharide_metabolic_process	109	0.12409	0.0091748	0.073986	0.046757
GO_bp	go_signal_transduction_by_protein_phosphorylation	401	0.068588	0.0096543	0.040901	0.046786
Canonical_pathway	kegg_fc_gamma_r_mediated_phagocytosis	96	0.13822	0.0095941	0.082448	0.046828
GO_bp	go_protein_refolding	20	0.27444	0.0087114	0.1638	0.04693
GO_mf	go_e_box_binding	33	0.2547	0.010382	0.15207	0.046985
GO_bp	go_chondrocyte_differentiation	59	0.19274	0.010498	0.11509	0.047006
Canonical_pathway	biocarta_nkcells_pathway	21	0.28158	0.0091583	0.16851	0.047372
GO_mf	go_structural_molecule_activity	712	0.052361	0.0097421	0.031337	0.04738
GO_bp	go_tongue_development	20	0.34053	0.010809	0.204	0.04754
GO_bp	go_positive_regulation_of_cell_growth	145	0.10903	0.0092894	0.065375	0.047685
GO_cc	go_pcg_protein_complex	43	0.19671	0.00915	0.11801	0.047783
GO_bp	go_positive_regulation_of_metanephros_development	14	0.42879	0.011389	0.25736	0.047857
GO_cc	go_prp19_complex	13	0.31047	0.0079466	0.18687	0.048322
GO_mf	go_cadherin_binding	28	0.25118	0.0094319	0.15142	0.048586
Canonical_pathway	pid_glypican_1pathway	27	0.27042	0.0099716	0.16315	0.048719
GO_bp	go_mature_b_cell_differentiation	17	0.29028	0.0084957	0.17523	0.048811
Canonical_pathway	reactome_insulin_receptor_signalling_cascade	86	0.15035	0.0098795	0.090758	0.048813
GO_bp	go_skin_development	210	0.10176	0.010417	0.06144	0.048838
GO_bp	go_placenta_blood_vessel_development	28	0.2452	0.0092073	0.14806	0.048864
Canonical_pathway	reactome_transcription_coupled_ner_tc_ner	43	0.17563	0.0081698	0.10608	0.048896
GO_bp	go_regulation_of_hydrolase_activity	1302	0.038462	0.0095263	0.023232	0.048914
Canonical_pathway	kegg_amino_sugar_and_nucleotide_sugar_metabolism	45	0.19367	0.0092156	0.11707	0.049035
Canonical_pathway	st_interleukin_4_pathway	26	0.24906	0.0090123	0.15069	0.049194
GO_bp	go_regulation_of_astrocyte_differentiation	26	0.27414	0.0099201	0.1659	0.049229
GO_bp	go_inner_cell_mass_cell_proliferation	11	0.39171	0.0092231	0.23744	0.049506
GO_bp	go_reactive_oxygen_species_biosynthetic_process	23	0.25412	0.0086495	0.15418	0.049664
GO_bp	go_regulation_of_skeletal_muscle_tissue_development	49	0.18282	0.0090766	0.11106	0.049882
GO_mf	go_prenyltransferase_activity	15	0.31711	0.0087182	0.19277	0.04999
GO_mf	go_nucleocytoplasmic_transporter_activity	24	0.24726	0.0085966	0.15036	0.050058
GO_bp	go_negative_regulation_of_peptidyl_tyrosine_phosphorylation	39	0.1959	0.0086793	0.11914	0.050063
GO_bp	go_dermatan_sulfate_proteoglycan_metabolic_process	16	0.3058	0.008683	0.18611	0.050188
Canonical_pathway	pid_alk1_pathway	26	0.24705	0.0089397	0.1505	0.050349
GO_bp	go_pyrimidine_nucleoside_catabolic_process	21	0.28683	0.0093292	0.17502	0.05063
GO_bp	go_dopamine_transport	11	0.41979	0.0098844	0.25636	0.050771
GO_bp	go_2_oxoglutarate_metabolic_process	20	0.30813	0.0097807	0.18821	0.050804
GO_cc	go_dna_replication_factor_a_complex	15	0.29767	0.0081839	0.18187	0.050849
GO_bp	go_cardiac_cell_development	49	0.19688	0.0097749	0.12032	0.050899
GO_bp	go_actin_filament_organization	169	0.10143	0.0093239	0.061994	0.050912
GO_mf	go_phosphatidylinositol_phosphate_5_phosphatase_activity	13	0.29181	0.007469	0.17837	0.050929
GO_bp	go_amine_biosynthetic_process	20	0.26424	0.0083874	0.16178	0.051206
GO_cc	go_sarcoplasm	67	0.15181	0.0088095	0.093019	0.051342
GO_bp	go_interstrand_cross_link_repair	42	0.1838	0.0084496	0.11278	0.051588
GO_bp	go_positive_regulation_of_protein_modification_by_small_protein_conjugation_or_removal	195	0.088439	0.0087267	0.054276	0.05162
GO_bp	go_protein_exit_from_endoplasmic_reticulum	20	0.25773	0.008181	0.15833	0.051793
GO_bp	go_syncytium_formation	26	0.2375	0.0085943	0.14599	0.051893
GO_bp	go_positive_regulation_of_actin_filament_depolymerization	12	0.40746	0.01002	0.25053	0.051945
Canonical_pathway	kegg_glycosylphosphatidylinositol_gpi_anchor_biosynthesis	25	0.21037	0.0074649	0.12938	0.051982
GO_bp	go_response_to_cadmium_ion	40	0.20876	0.0093665	0.12839	0.05199
GO_cc	go_lateral_plasma_membrane	50	0.18154	0.0091041	0.11167	0.05202
Canonical_pathway	reactome_signaling_by_insulin_receptor	107	0.12996	0.0095209	0.079956	0.052042
GO_bp	go_sulfation	15	0.34621	0.0095182	0.21324	0.052247
GO_bp	go_azole_transport	14	0.37184	0.0098765	0.22926	0.052417
Canonical_pathway	reactome_host_interactions_of_hiv_factors	121	0.11218	0.0087361	0.069193	0.052489
GO_cc	go_cell_cell_junction	383	0.068489	0.009426	0.042251	0.052518
GO_bp	go_folic_acid_metabolic_process	17	0.30455	0.0089134	0.18811	0.052726
GO_mf	go_structural_constituent_of_ribosome	206	0.08371	0.0084876	0.051706	0.052735
GO_mf	go_cell_adhesion_molecule_binding	185	0.096796	0.0093057	0.059797	0.052758
Canonical_pathway	kegg_intestinal_immune_network_for_iga_production	45	0.20065	0.0095474	0.12398	0.052803
GO_bp	go_regulation_of_erbb_signaling_pathway	83	0.13791	0.0089034	0.085387	0.053155
Canonical_pathway	reactome_cd28_co_stimulation	31	0.23641	0.0093402	0.14654	0.053349
GO_bp	go_negative_regulation_of_transport	454	0.059713	0.0089312	0.037022	0.05339
Canonical_pathway	reactome_regulation_of_ornithine_decarboxylase_odc	50	0.18145	0.0090996	0.1126	0.053551
GO_bp	go_regulation_of_sequence_specific_dna_binding_transcription_factor_activity	362	0.067726	0.0090667	0.042064	0.053698
GO_bp	go_prostate_gland_growth	11	0.46797	0.011019	0.29069	0.053726
GO_mf	go_ligand_gated_calcium_channel_activity	16	0.31695	0.0089994	0.19694	0.05378
GO_cc	go_clathrin_coated_vesicle_membrane	78	0.14574	0.0091225	0.090596	0.05385
GO_cc	go_golgi_apparatus_part	883	0.043891	0.0090533	0.02731	0.054018
Canonical_pathway	kegg_tyrosine_metabolism	41	0.21408	0.0097244	0.13331	0.054158
GO_mf	go_transmembrane_receptor_protein_serine_threonine_kinase_activity	17	0.31126	0.0091097	0.19387	0.054198
GO_bp	go_regulation_of_protein_localization_to_nucleus	219	0.086381	0.0090275	0.053824	0.05427
GO_bp	go_dna_strand_elongation	30	0.20263	0.0078753	0.12641	0.054481
Canonical_pathway	reactome_abc_family_proteins_mediated_transport	33	0.22827	0.0093045	0.14245	0.054538
Canonical_pathway	reactome_repair_synthesis_for_gap_filling_by_dna_pol_in_tc_ner	14	0.31585	0.0083894	0.19718	0.054606
GO_cc	go_copi_coated_vesicle	23	0.21931	0.0074646	0.13697	0.054677
Canonical_pathway	reactome_shc1_events_in_egfr_signaling	15	0.35367	0.0097233	0.2209	0.054691
GO_cc	go_connexon_complex	20	0.32586	0.010344	0.20363	0.054783
Canonical_pathway	kegg_pentose_phosphate_pathway	27	0.25182	0.0092856	0.15756	0.055001
GO_bp	go_misfolded_or_incompletely_synthesized_protein_catabolic_process	16	0.29597	0.0084037	0.1854	0.055214
Canonical_pathway	kegg_viral_myocarditis	68	0.16716	0.0097719	0.10499	0.055683
GO_bp	go_regulation_of_t_cell_tolerance_induction	12	0.35893	0.008827	0.22549	0.055723
GO_cc	go_synaptic_membrane	260	0.084519	0.0096143	0.053154	0.055915
GO_bp	go_erythrose_4_phosphate_phosphoenolpyruvate_family_amino_acid_metabolic_process	11	0.36437	0.0085794	0.22922	0.055967
GO_cc	go_endoplasmic_reticulum_part	1153	0.03733	0.0087359	0.023494	0.056047
GO_bp	go_aromatic_amino_acid_family_catabolic_process	20	0.26989	0.0085669	0.17002	0.056215
GO_bp	go_regulation_of_cytoskeleton_organization	496	0.055198	0.00862	0.034774	0.056226
GO_bp	go_multi_multicellular_organism_process	210	0.090291	0.0092423	0.056894	0.056263
GO_mf	go_glycine_binding	14	0.32847	0.0087246	0.20707	0.056349
GO_bp	go_c_terminal_protein_amino_acid_modification	13	0.33648	0.0086125	0.21241	0.05659
Canonical_pathway	pid_netrin_pathway	32	0.24218	0.0097209	0.15307	0.056816
GO_bp	go_retinal_ganglion_cell_axon_guidance	18	0.35346	0.010644	0.22364	0.057006
GO_bp	go_regulation_of_interleukin_17_production	22	0.2555	0.0085055	0.16199	0.057383
GO_cc	go_ciliary_basal_body	81	0.13456	0.0085826	0.085352	0.057456
GO_mf	go_folic_acid_binding	13	0.40882	0.010464	0.25979	0.057787
GO_bp	go_regulation_of_chemokine_secretion	12	0.36942	0.0090849	0.2349	0.057909
GO_bp	go_atrioventricular_valve_morphogenesis	16	0.3348	0.0095063	0.21326	0.058223
GO_bp	go_lipid_metabolic_process	1142	0.037851	0.008818	0.024119	0.058294
GO_bp	go_detection_of_chemical_stimulus_involved_in_sensory_perception_of_taste	44	0.20471	0.009632	0.13049	0.058357
GO_bp	go_cardiocyte_differentiation	96	0.12923	0.0089696	0.082394	0.058403
GO_bp	go_regulation_of_membrane_permeability	70	0.14044	0.0083296	0.089597	0.058507
GO_cc	go_microtubule	404	0.060255	0.0085124	0.038458	0.058593
GO_bp	go_ganglioside_metabolic_process	26	0.23936	0.0086615	0.15288	0.058726
GO_cc	go_vesicle_membrane	505	0.055809	0.008792	0.035656	0.058778
GO_bp	go_cell_growth	136	0.11	0.0090787	0.070299	0.058823
GO_mf	go_phosphatidylinositol_binding	197	0.088948	0.0088214	0.056955	0.059186
Canonical_pathway	reactome_synthesis_of_glycosylphosphatidylinositol_gpi	17	0.23457	0.006865	0.1503	0.059317
GO_cc	go_u5_snrnp	16	0.28878	0.0081994	0.1852	0.059473
GO_bp	go_behavior	513	0.057913	0.0091935	0.037142	0.059479
GO_bp	go_clathrin_coat_assembly	12	0.35036	0.0086161	0.22486	0.059609
GO_bp	go_regulation_of_atpase_activity	62	0.14523	0.0081077	0.093234	0.059669
GO_cc	go_euchromatin	30	0.21674	0.008424	0.13919	0.059722
GO_cc	go_cytoplasmic_microtubule	57	0.15702	0.0084065	0.10085	0.059747
GO_bp	go_regulation_of_organ_formation	32	0.2385	0.0095729	0.15349	0.06012
GO_bp	go_aminoglycan_metabolic_process	167	0.094527	0.008638	0.060857	0.060189
GO_bp	go_regulation_of_microtubule_based_movement	19	0.2657	0.0082205	0.17115	0.060284
GO_bp	go_negative_regulation_of_sequence_specific_dna_binding_transcription_factor_activity	135	0.10728	0.0088212	0.069175	0.060486
GO_bp	go_positive_regulation_of_mitotic_nuclear_division	51	0.1719	0.0087063	0.11093	0.060636
GO_bp	go_positive_regulation_of_hydrolase_activity	892	0.042756	0.0088618	0.027593	0.06064
GO_bp	go_epithelium_development	939	0.043348	0.0092068	0.027979	0.060661
Canonical_pathway	pid_tcr_jnk_pathway	14	0.33727	0.0089584	0.21799	0.06092
GO_bp	go_regulation_of_peptidyl_tyrosine_phosphorylation	213	0.083986	0.0086575	0.054312	0.061017
Canonical_pathway	kegg_renal_cell_carcinoma	71	0.15275	0.0091239	0.098823	0.061094
GO_bp	go_macromolecular_complex_disassembly	184	0.083124	0.0079698	0.053778	0.061098
GO_bp	go_liposaccharide_metabolic_process	113	0.10652	0.0080179	0.068931	0.061148
GO_bp	go_sialylation	21	0.27984	0.0091018	0.1813	0.061365
Canonical_pathway	pid_nectin_pathway	31	0.24155	0.0095429	0.15664	0.061535
GO_bp	go_regulation_of_epidermal_cell_differentiation	45	0.18915	0.0090003	0.12268	0.061563
GO_bp	go_preassembly_of_gpi_anchor_in_er_membrane	15	0.23762	0.0065327	0.15418	0.061649
GO_bp	go_regulation_of_autophagy	252	0.073237	0.0082034	0.04753	0.061682
GO_bp	go_embryonic_digestive_tract_development	33	0.22885	0.0093279	0.14859	0.061777
Canonical_pathway	reactome_growth_hormone_receptor_signaling	24	0.28526	0.009918	0.18523	0.061789
GO_bp	go_positive_regulation_of_intrinsic_apoptotic_signaling_pathway	52	0.16908	0.008647	0.10982	0.061836
GO_bp	go_amino_sugar_catabolic_process	13	0.33378	0.0085433	0.21689	0.061916
GO_mf	go_histone_deacetylase_binding	103	0.12061	0.0086696	0.078393	0.061973
GO_mf	go_dynein_binding	26	0.22849	0.0082682	0.14854	0.062007
GO_bp	go_positive_regulation_of_chromosome_segregation	25	0.21621	0.007672	0.14087	0.062429
GO_bp	go_mating	37	0.21849	0.0094289	0.14241	0.062497
GO_mf	go_cis_trans_isomerase_activity	40	0.16639	0.0074654	0.10856	0.062689
Canonical_pathway	reactome_cell_extracellular_matrix_interactions	13	0.35733	0.009146	0.23317	0.062711
GO_bp	go_body_morphogenesis	42	0.18834	0.0086586	0.12292	0.062747
GO_mf	go_beta_tubulin_binding	35	0.21052	0.0088364	0.13748	0.062863
Canonical_pathway	reactome_cholesterol_biosynthesis	22	0.22791	0.0075869	0.14897	0.063034
Canonical_pathway	reactome_gap_junction_assembly	18	0.34519	0.010395	0.22572	0.063104
GO_bp	go_exploration_behavior	24	0.2588	0.0089978	0.16924	0.063123
GO_bp	go_oligodendrocyte_development	34	0.21355	0.0088349	0.14001	0.063614
Canonical_pathway	reactome_l1cam_interactions	84	0.13702	0.0088989	0.089878	0.0637
GO_bp	go_amino_acid_import	15	0.32636	0.0089725	0.21415	0.063771
GO_bp	go_negative_regulation_of_interleukin_1_beta_production	14	0.29961	0.0079579	0.19683	0.06399
GO_bp	go_spindle_localization	38	0.18186	0.0079534	0.1195	0.06404
GO_bp	go_neuroblast_proliferation	29	0.20805	0.0079503	0.13713	0.064622
Canonical_pathway	reactome_synthesis_of_pe	11	0.32297	0.0076046	0.21288	0.064626
Canonical_pathway	pid_p38_alpha_beta_pathway	31	0.2148	0.0084862	0.14171	0.064803
GO_bp	go_regulation_of_interleukin_5_production	19	0.28327	0.0087641	0.18733	0.065261
GO_bp	go_regulation_of_phospholipase_activity	63	0.16291	0.0091679	0.10779	0.065352
GO_bp	go_neuronal_stem_cell_population_maintenance	19	0.27735	0.0085809	0.1837	0.065555
GO_bp	go_embryonic_organ_development	405	0.06408	0.0090637	0.042476	0.06571
GO_bp	go_heart_morphogenesis	212	0.088909	0.0091436	0.058969	0.065822
GO_bp	go_regulation_of_filopodium_assembly	39	0.19082	0.008454	0.12661	0.065893
Canonical_pathway	biocarta_cbl_pathway	13	0.35655	0.0091262	0.23666	0.065964
GO_cc	go_u12_type_spliceosomal_complex	26	0.20674	0.0074812	0.13733	0.066121
GO_cc	go_smn_complex	11	0.32509	0.0076545	0.21598	0.066149
GO_bp	go_proximal_distal_pattern_formation	32	0.2439	0.0097899	0.16211	0.066226
GO_bp	go_negative_regulation_of_b_cell_apoptotic_process	12	0.32117	0.0078982	0.2135	0.066263
GO_bp	go_cell_proliferation_in_forebrain	27	0.23443	0.0086445	0.15588	0.066311
Canonical_pathway	reactome_generation_of_second_messenger_molecules	26	0.2434	0.0088075	0.16185	0.066322
GO_bp	go_regulation_of_vesicle_fusion	61	0.15279	0.0084609	0.10167	0.066451
GO_mf	go_hydrolase_activity_acting_on_carbon_nitrogen_but_not_peptide_bonds_in_cyclic_amidines	34	0.19964	0.0082593	0.1329	0.066538
GO_bp	go_drug_catabolic_process	13	0.35321	0.0090408	0.23519	0.066579
GO_mf	go_lysine_acetylated_histone_binding	17	0.29163	0.008535	0.19442	0.06682
GO_bp	go_response_to_epidermal_growth_factor	30	0.21157	0.008223	0.14115	0.06695
GO_cc	go_methylosome	12	0.31382	0.0077174	0.20961	0.067185
GO_bp	go_cellular_response_to_zinc_ion	16	0.36185	0.010274	0.24195	0.067389
GO_bp	go_notochord_development	17	0.30748	0.0089989	0.20562	0.067421
GO_bp	go_positive_regulation_of_cell_projection_organization	299	0.067881	0.0082723	0.045417	0.067518
GO_cc	go_microtubule_plus_end	17	0.27277	0.007983	0.18267	0.067702
Canonical_pathway	kegg_dorso_ventral_axis_formation	24	0.26458	0.0091989	0.17731	0.06783
GO_bp	go_negative_regulation_of_wnt_signaling_pathway	198	0.086536	0.0086038	0.058016	0.067912
Canonical_pathway	reactome_dna_replication	190	0.082184	0.008006	0.05511	0.067954
Canonical_pathway	reactome_mrna_splicing_minor_pathway	42	0.15956	0.0073353	0.10702	0.067999
GO_cc	go_vacuolar_proton_transporting_v_type_atpase_complex	14	0.3288	0.0087333	0.22112	0.068522
GO_bp	go_alcohol_biosynthetic_process	111	0.10614	0.007919	0.071518	0.068894
GO_bp	go_establishment_of_mitotic_spindle_orientation	20	0.24789	0.0078686	0.16705	0.06892
GO_bp	go_neural_precursor_cell_proliferation	70	0.14277	0.0084674	0.096214	0.068933
GO_bp	go_negative_regulation_of_cell_morphogenesis_involved_in_differentiation	116	0.10932	0.0083364	0.073673	0.068939
GO_cc	go_nuclear_euchromatin	24	0.23707	0.0082426	0.15987	0.069053
Canonical_pathway	pid_il2_1pathway	55	0.1672	0.0087932	0.11275	0.06906
GO_bp	go_sphingolipid_biosynthetic_process	77	0.13959	0.0086816	0.094238	0.069275
Canonical_pathway	reactome_mitotic_m_m_g1_phases	170	0.086595	0.0079833	0.058597	0.06974
GO_bp	go_positive_regulation_of_growth	234	0.07686	0.0082998	0.052042	0.069861
GO_bp	go_protein_k63_linked_deubiquitination	23	0.23369	0.0079539	0.15824	0.069878
Canonical_pathway	kegg_leishmania_infection	69	0.14518	0.0085489	0.098323	0.069908
GO_bp	go_phosphatidylcholine_biosynthetic_process	27	0.21772	0.0080283	0.14755	0.070041
GO_bp	go_regulation_of_dephosphorylation	154	0.092416	0.0081125	0.062644	0.07008
GO_bp	go_rna_splicing	354	0.057263	0.0075824	0.038872	0.07037
GO_mf	go_tubulin_binding	268	0.069367	0.0080095	0.047162	0.070679
GO_bp	go_regulation_of_brown_fat_cell_differentiation	12	0.37675	0.0092652	0.25637	0.070848
GO_bp	go_ribonucleoprotein_complex_biogenesis	430	0.051505	0.0075018	0.035096	0.071121
GO_bp	go_phosphatidylethanolamine_biosynthetic_process	14	0.28883	0.0076717	0.19692	0.071231
Canonical_pathway	reactome_egfr_downregulation	24	0.22712	0.0078965	0.15495	0.071359
GO_bp	go_regulation_of_extracellular_matrix_disassembly	14	0.32295	0.0085781	0.22053	0.071542
GO_bp	go_dna_biosynthetic_process	115	0.10226	0.0077644	0.069828	0.071554
GO_bp	go_positive_regulation_of_dna_damage_response_signal_transduction_by_p53_class_mediator	13	0.31533	0.0080712	0.21538	0.071591
GO_mf	go_exodeoxyribonuclease_activity	18	0.24203	0.0072887	0.16532	0.071603
GO_mf	go_endodeoxyribonuclease_activity	48	0.16192	0.0079565	0.11062	0.071639
Canonical_pathway	reactome_keratan_sulfate_keratin_metabolism	30	0.20557	0.0079897	0.14051	0.071743
GO_bp	go_response_to_oxidative_stress	353	0.060556	0.0080072	0.041399	0.07178
GO_bp	go_s_adenosylmethionine_metabolic_process	18	0.26641	0.0080228	0.18256	0.072256
GO_bp	go_regulation_of_endothelial_cell_migration	115	0.11469	0.0087086	0.078614	0.072305
Canonical_pathway	pid_alpha_synuclein_pathway	33	0.21836	0.0089004	0.14973	0.072376
GO_cc	go_eukaryotic_translation_initiation_factor_3_complex	15	0.24032	0.006607	0.16483	0.072432
GO_bp	go_protein_carboxylation	11	0.28925	0.0068107	0.19844	0.072479
GO_bp	go_negative_regulation_of_keratinocyte_proliferation	13	0.32764	0.0083862	0.22483	0.072527
GO_bp	go_positive_regulation_of_cellular_amide_metabolic_process	108	0.10538	0.0077554	0.072333	0.072594
GO_bp	go_renal_system_vasculature_development	18	0.33121	0.0099742	0.22743	0.072664
GO_bp	go_glycerophospholipid_metabolic_process	297	0.065806	0.007993	0.045246	0.072923
GO_bp	go_regulation_of_kinase_activity	773	0.042531	0.0082319	0.029247	0.072951
GO_bp	go_protein_localization_to_centrosome	17	0.26951	0.0078879	0.18556	0.073195
GO_mf	go_actin_dependent_atpase_activity	13	0.33639	0.0086101	0.23185	0.073413
GO_bp	go_plasma_lipoprotein_particle_clearance	21	0.27172	0.0088377	0.18758	0.073736
GO_bp	go_modified_amino_acid_transport	26	0.23876	0.0086396	0.16494	0.073883
GO_cc	go_endocytic_vesicle_membrane	146	0.09643	0.0082437	0.066658	0.074007
Canonical_pathway	reactome_nef_mediated_downregulation_of_mhc_class_i_complex_cell_surface_expression	9	0.29264	0.006233	0.20263	0.074349
GO_cc	go_leading_edge_membrane	136	0.097128	0.008016	0.067289	0.074455
GO_mf	go_lipase_activity	117	0.10931	0.0083719	0.075777	0.07458
GO_bp	go_cochlea_morphogenesis	21	0.26004	0.008458	0.18068	0.075049
Canonical_pathway	kegg_mtor_signaling_pathway	53	0.15686	0.0080985	0.10901	0.075086
GO_bp	go_positive_regulation_of_nf_kappab_transcription_factor_activity	132	0.10081	0.0081973	0.070055	0.075087
Canonical_pathway	reactome_formation_of_incision_complex_in_gg_ner	20	0.22669	0.0071955	0.15773	0.075344
GO_cc	go_intercalated_disc	51	0.16905	0.0085623	0.11766	0.075391
GO_bp	go_regulation_of_interleukin_8_secretion	19	0.28896	0.0089402	0.20141	0.075693
GO_bp	go_morphogenesis_of_an_epithelium	399	0.05962	0.0083715	0.041565	0.075742
GO_bp	go_epithelial_cilium_movement	18	0.26106	0.0078618	0.18225	0.076013
GO_bp	go_cerebral_cortex_neuron_differentiation	22	0.26326	0.0087638	0.18387	0.076109
GO_bp	go_negative_regulation_of_protein_complex_assembly	105	0.10846	0.0078712	0.075823	0.07631
GO_bp	go_membrane_raft_organization	17	0.27892	0.0081631	0.19507	0.076391
GO_bp	go_regulation_of_triglyceride_biosynthetic_process	18	0.25778	0.0077628	0.1804	0.076524
GO_bp	go_protein_autoprocessing	13	0.32775	0.0083889	0.22952	0.076657
GO_bp	go_locomotory_exploration_behavior	11	0.36189	0.008521	0.25346	0.076683
GO_bp	go_microtubule_bundle_formation	69	0.12394	0.0072983	0.086845	0.076778
GO_cc	go_u2_type_prespliceosome	16	0.26459	0.0075126	0.18579	0.077212
GO_bp	go_regulation_of_protein_complex_assembly	370	0.056865	0.0076947	0.039964	0.07739
Canonical_pathway	kegg_galactose_metabolism	27	0.21338	0.0078684	0.15033	0.077897
GO_cc	go_exon_exon_junction_complex	22	0.21283	0.0070849	0.15026	0.078336
GO_bp	go_regulation_of_cellular_response_to_stress	690	0.042437	0.0077771	0.029972	0.078415
GO_bp	go_g2_dna_damage_checkpoint	33	0.19424	0.0079174	0.13732	0.078618
GO_bp	go_regulation_of_nucleocytoplasmic_transport	221	0.075894	0.0079673	0.053691	0.078758
GO_bp	go_positive_regulation_of_nuclear_division	62	0.14428	0.008055	0.10217	0.078954
GO_bp	go_glycosphingolipid_metabolic_process	69	0.13572	0.0079916	0.096118	0.078988
Canonical_pathway	pid_nephrin_neph1_pathway	32	0.19725	0.0079173	0.13989	0.079271
GO_bp	go_mammary_gland_epithelium_development	54	0.1604	0.0083591	0.11395	0.079613
Canonical_pathway	kegg_type_i_diabetes_mellitus	41	0.20018	0.0090929	0.14222	0.079641
GO_bp	go_regulation_of_clathrin_mediated_endocytosis	16	0.26706	0.0075829	0.18975	0.079662
GO_bp	go_embryonic_camera_type_eye_development	35	0.19109	0.0080208	0.13591	0.07988
Canonical_pathway	pid_tap63_pathway	53	0.15833	0.0081747	0.11264	0.079927
GO_cc	go_organellar_large_ribosomal_subunit	32	0.17079	0.0068553	0.12159	0.080071
Canonical_pathway	reactome_adherens_junctions_interactions	27	0.25272	0.0093187	0.18009	0.080271
GO_bp	go_relaxation_of_cardiac_muscle	13	0.31291	0.0080092	0.22299	0.080278
GO_bp	go_spliceosomal_tri_snrnp_complex_assembly	12	0.29992	0.0073756	0.214	0.080542
GO_cc	go_clathrin_coated_endocytic_vesicle_membrane	45	0.17	0.0080889	0.12148	0.080853
GO_bp	go_negative_regulation_of_protein_acetylation	19	0.26276	0.0081296	0.1879	0.081005
GO_bp	go_enamel_mineralization	11	0.34923	0.0082229	0.24974	0.081006
Canonical_pathway	reactome_signal_attenuation	13	0.34852	0.0089207	0.24938	0.08113
GO_bp	go_fc_epsilon_receptor_signaling_pathway	127	0.099354	0.0079255	0.071115	0.081204
GO_bp	go_lymph_vessel_development	20	0.26702	0.0084758	0.19141	0.081512
GO_bp	go_regulation_of_smad_protein_import_into_nucleus	16	0.2763	0.0078451	0.19817	0.081631
GO_cc	go_rough_endoplasmic_reticulum	71	0.12656	0.0075592	0.090814	0.081728
GO_cc	go_cell_cell_contact_zone	64	0.14328	0.0081265	0.10289	0.081885
GO_mf	go_structural_constituent_of_muscle	40	0.17627	0.0079088	0.1268	0.082244
GO_bp	go_regulation_of_dendrite_development	118	0.10003	0.0076932	0.072073	0.082596
GO_mf	go_sodium_amino_acid_symporter_activity	12	0.36469	0.0089686	0.26281	0.082626
GO_bp	go_tooth_mineralization	14	0.31379	0.0083346	0.22629	0.082781
GO_bp	go_nuclear_import	127	0.094032	0.007501	0.067866	0.082951
Canonical_pathway	sig_regulation_of_the_actin_cytoskeleton_by_rho_gtpases	35	0.18578	0.0077981	0.13432	0.083327
GO_bp	go_positive_regulation_of_thymocyte_aggregation	12	0.32696	0.0080408	0.23668	0.083576
GO_bp	go_regulation_of_interleukin_4_production	29	0.22636	0.0086499	0.1641	0.083902
GO_bp	go_embryonic_digestive_tract_morphogenesis	17	0.30114	0.0088133	0.21841	0.083992
Canonical_pathway	biocarta_pyk2_pathway	28	0.21005	0.0078875	0.15236	0.084004
GO_bp	go_synaptic_vesicle_recycling	23	0.20608	0.0070144	0.14965	0.084248
GO_bp	go_synapse_assembly	67	0.14643	0.008497	0.10638	0.084351
GO_cc	go_endoplasmic_reticulum	1596	0.027843	0.0075744	0.020264	0.084724
GO_bp	go_pentose_metabolic_process	13	0.29512	0.0075538	0.21484	0.084783
GO_bp	go_regulation_of_lamellipodium_assembly	27	0.19842	0.0073168	0.14464	0.085058
GO_cc	go_filopodium_tip	11	0.37182	0.0087549	0.27117	0.085172
GO_bp	go_thalamus_development	14	0.31033	0.0082428	0.22636	0.085199
GO_bp	go_regulation_of_protein_modification_by_small_protein_conjugation_or_removal	279	0.062532	0.0073649	0.04563	0.085288
GO_bp	go_mitochondrial_translation	110	0.093067	0.0069123	0.067942	0.085382
GO_mf	go_ferrous_iron_binding	22	0.22965	0.0076448	0.16765	0.085386
GO_bp	go_retina_homeostasis	66	0.12842	0.0073962	0.093806	0.085514
GO_bp	go_cranial_nerve_morphogenesis	23	0.25836	0.0087938	0.18884	0.085642
GO_bp	go_positive_regulation_of_cell_division	131	0.10033	0.0081277	0.073387	0.085799
GO_bp	go_regulation_of_dendrite_morphogenesis	73	0.12467	0.0075502	0.091197	0.085817
GO_bp	go_copper_ion_transport	20	0.21099	0.0066974	0.15441	0.085903
GO_bp	go_tetrahydrofolate_interconversion	11	0.28873	0.0067985	0.21137	0.085975
GO_cc	go_prespliceosome	21	0.21853	0.0071078	0.15998	0.085985
GO_bp	go_appendage_development	167	0.089919	0.008217	0.065834	0.086004
Canonical_pathway	reactome_raf_map_kinase_cascade	10	0.35201	0.0079029	0.25814	0.086344
GO_mf	go_rna_binding	1563	0.026675	0.0071879	0.019565	0.086387
Canonical_pathway	reactome_dscam_interactions	11	0.33853	0.0079711	0.24832	0.0864
GO_cc	go_centrosome	484	0.046876	0.0072335	0.034414	0.086585
GO_mf	go_intramolecular_oxidoreductase_activity	54	0.14098	0.0073467	0.10351	0.086605
GO_cc	go_cop9_signalosome	33	0.16882	0.006881	0.12402	0.086735
Canonical_pathway	kegg_progesterone_mediated_oocyte_maturation	86	0.11484	0.0075465	0.084463	0.086976
GO_bp	go_circulatory_system_development	786	0.040852	0.0079704	0.030057	0.087059
GO_cc	go_endocytic_vesicle	251	0.06793	0.007594	0.050009	0.087183
GO_bp	go_negative_regulation_of_serine_type_peptidase_activity	10	0.48676	0.010928	0.35913	0.087655
GO_bp	go_iron_coordination_entity_transport	12	0.29322	0.0072109	0.21641	0.087735
GO_bp	go_response_to_misfolded_protein	14	0.27713	0.0073609	0.20475	0.087962
GO_mf	go_single_stranded_dna_binding	88	0.10865	0.0072221	0.080287	0.087985
GO_cc	go_mhc_protein_complex	24	0.24304	0.0084499	0.1796	0.088004
GO_bp	go_response_to_uv_c	11	0.35389	0.0083325	0.26156	0.088042
GO_mf	go_gamma_tubulin_binding	24	0.20547	0.0071439	0.1519	0.088086
Canonical_pathway	pid_ilk_pathway	45	0.15544	0.0073962	0.11505	0.088347
GO_bp	go_regulation_of_heart_morphogenesis	29	0.21268	0.0081271	0.15756	0.088551
GO_mf	go_tetrapyrrole_binding	131	0.10628	0.0086097	0.078772	0.088643
GO_bp	go_negative_regulation_of_dendrite_development	27	0.20282	0.0074789	0.15062	0.089068
GO_bp	go_macromolecular_complex_assembly	1372	0.029124	0.0073909	0.021644	0.089223
GO_bp	go_regulation_of_interleukin_2_biosynthetic_process	18	0.26398	0.0079496	0.19621	0.089255
GO_bp	go_negative_regulation_of_response_to_stimulus	1342	0.030438	0.0076458	0.022631	0.089322
GO_bp	go_leukocyte_apoptotic_process	23	0.22252	0.007574	0.16605	0.090112
GO_bp	go_regulation_of_endocrine_process	48	0.15533	0.0076331	0.11597	0.090217
GO_bp	go_spinal_cord_development	105	0.11092	0.00805	0.082819	0.090242
Canonical_pathway	reactome_shc1_events_in_erbb4_signaling	20	0.25356	0.0080486	0.18983	0.090824
GO_bp	go_positive_regulation_of_proteasomal_protein_catabolic_process	98	0.10238	0.0071795	0.07667	0.09089
Canonical_pathway	reactome_cell_junction_organization	76	0.13038	0.0080558	0.0977	0.091036
GO_bp	go_positive_regulation_of_t_cell_proliferation	94	0.11424	0.007847	0.085624	0.09107
Canonical_pathway	reactome_post_translational_modification_synthesis_of_gpi_anchored_proteins	26	0.1647	0.00596	0.12367	0.091464
GO_mf	go_ubiquitin_like_protein_conjugating_enzyme_activity	29	0.188	0.0071843	0.14136	0.091776
GO_bp	go_cellular_response_to_mechanical_stimulus	78	0.12658	0.0079233	0.095309	0.092074
GO_bp	go_mesenchymal_cell_differentiation	132	0.097632	0.0079391	0.073629	0.092427
GO_bp	go_mitochondrial_genome_maintenance	24	0.19239	0.0066891	0.14522	0.092624
GO_bp	go_regulation_of_oxidative_stress_induced_neuron_death	11	0.31174	0.0073401	0.23561	0.092913
Canonical_pathway	reactome_kinesins	24	0.19906	0.006921	0.15047	0.092938
GO_bp	go_atrial_septum_development	18	0.29117	0.0087686	0.22015	0.092988
GO_bp	go_dna_strand_elongation_involved_in_dna_replication	25	0.192	0.0068129	0.14517	0.092989
GO_bp	go_glucan_biosynthetic_process	25	0.21944	0.0077865	0.166	0.093106
Canonical_pathway	kegg_one_carbon_pool_by_folate	17	0.23561	0.0068956	0.17849	0.093416
GO_cc	go_outer_mitochondrial_membrane_protein_complex	12	0.27299	0.0067135	0.20705	0.093673
GO_bp	go_lipoprotein_biosynthetic_process	85	0.099525	0.006502	0.075484	0.093679
Canonical_pathway	kegg_epithelial_cell_signaling_in_helicobacter_pylori_infection	67	0.12256	0.0071117	0.093019	0.093839
GO_bp	go_cardiac_septum_morphogenesis	49	0.1714	0.0085095	0.13014	0.093922
GO_bp	go_negative_regulation_of_lymphocyte_apoptotic_process	27	0.19567	0.0072153	0.14871	0.094136
GO_mf	go_aryl_sulfotransferase_activity	9	0.41487	0.0088364	0.31556	0.094313
GO_bp	go_craniofacial_suture_morphogenesis	14	0.30119	0.008	0.22914	0.094359
Canonical_pathway	sig_il4receptor_in_b_lyphocytes	27	0.20132	0.0074237	0.15325	0.094481
GO_bp	go_cellular_response_to_extracellular_stimulus	186	0.074866	0.0072166	0.057	0.094526
GO_bp	go_phosphatidylinositol_metabolic_process	193	0.072845	0.0071514	0.055542	0.094849
GO_bp	go_protein_localization_to_cell_periphery	149	0.085585	0.0073908	0.065261	0.094867
GO_bp	go_regulation_of_epidermal_growth_factor_activated_receptor_activity	23	0.2095	0.0071308	0.15978	0.094907
GO_bp	go_negative_regulation_of_cell_proliferation	634	0.042943	0.0075547	0.032768	0.095022
GO_bp	go_erbb_signaling_pathway	80	0.11816	0.0074899	0.090252	0.095238
Canonical_pathway	biocarta_spry_pathway	17	0.25672	0.0075134	0.19651	0.095717
GO_bp	go_regulation_of_amino_acid_transport	25	0.22893	0.0081235	0.17602	0.096707
Canonical_pathway	pid_cd8_tcr_downstream_pathway	66	0.14193	0.0081743	0.10938	0.097234
GO_bp	go_tissue_morphogenesis	532	0.047171	0.0076219	0.036357	0.097251
GO_bp	go_developmental_induction	27	0.20612	0.0076006	0.15887	0.097259
GO_bp	go_detoxification	76	0.11928	0.0073702	0.09194	0.097261
Canonical_pathway	reactome_hormone_ligand_binding_receptors	10	0.29431	0.0066075	0.22697	0.09738
GO_bp	go_negative_regulation_of_viral_release_from_host_cell	16	0.25381	0.0072067	0.19588	0.097541
Canonical_pathway	reactome_homologous_recombination_repair_of_replication_independent_double_strand_breaks	16	0.21805	0.0061914	0.16845	0.097755
Canonical_pathway	sig_pip3_signaling_in_cardiac_myoctes	67	0.12603	0.0073134	0.097419	0.097891
GO_mf	go_polyubiquitin_binding	42	0.14604	0.0067139	0.11292	0.097961
GO_cc	go_ikappab_kinase_complex	11	0.2909	0.0068495	0.22494	0.097968
GO_bp	go_mammary_gland_development	118	0.096351	0.0074104	0.074508	0.097987
GO_bp	go_negative_regulation_of_interleukin_1_production	18	0.22771	0.0068573	0.17609	0.09799
GO_bp	go_response_to_heat	89	0.10644	0.0071147	0.08232	0.098014
Canonical_pathway	kegg_cell_adhesion_molecules_cams	129	0.097131	0.0078086	0.075148	0.098097
GO_bp	go_leukocyte_migration_involved_in_inflammatory_response	11	0.29267	0.0068911	0.22678	0.098439
Canonical_pathway	pid_syndecan_2_pathway	33	0.17457	0.0071154	0.13528	0.098452
GO_mf	go_estradiol_17_beta_dehydrogenase_activity	10	0.30068	0.0067504	0.23316	0.098604
GO_bp	go_cellular_iron_ion_homeostasis	44	0.14699	0.0069163	0.11401	0.098658
Canonical_pathway	reactome_sos_mediated_signalling	14	0.2941	0.0078117	0.22839	0.098927
GO_bp	go_fc_receptor_signaling_pathway	186	0.075841	0.0073106	0.058907	0.098971
GO_bp	go_response_to_endoplasmic_reticulum_stress	232	0.063934	0.0068748	0.049687	0.099102
GO_bp	go_regulation_of_intracellular_estrogen_receptor_signaling_pathway	29	0.18289	0.0069888	0.14218	0.099171
GO_bp	go_keratan_sulfate_metabolic_process	33	0.16791	0.0068438	0.13066	0.099401
GO_bp	go_carbohydrate_derivative_catabolic_process	174	0.077218	0.0072014	0.060153	0.099631
GO_bp	go_amine_metabolic_process	131	0.08708	0.0070543	0.067869	0.099743
Canonical_pathway	reactome_g_alpha_q_signalling_events	181	0.080983	0.0077016	0.063169	0.099927
GO_bp	go_behavioral_response_to_pain	13	0.29642	0.0075871	0.23158	0.10028
GO_bp	go_secretory_granule_organization	27	0.20117	0.0074178	0.15717	0.10029
GO_bp	go_atrioventricular_valve_development	19	0.25498	0.0078889	0.19927	0.10035
Canonical_pathway	pid_ap1_pathway	70	0.12352	0.0073258	0.096583	0.10047
GO_cc	go_axoneme_part	23	0.20296	0.006908	0.15875	0.10056
Canonical_pathway	pid_erbb1_downstream_pathway	106	0.096596	0.0070435	0.075647	0.10082
Canonical_pathway	kegg_antigen_processing_and_presentation	81	0.12991	0.0082859	0.10178	0.10091
GO_bp	go_cardiac_epithelial_to_mesenchymal_transition	24	0.22671	0.0078824	0.17763	0.10093
GO_bp	go_suckling_behavior	13	0.27779	0.0071101	0.21774	0.10102
GO_cc	go_coated_vesicle_membrane	135	0.086278	0.0070945	0.067628	0.10103
GO_bp	go_cardiac_chamber_morphogenesis	104	0.10883	0.0078605	0.085314	0.10106
GO_bp	go_intracellular_estrogen_receptor_signaling_pathway	19	0.23209	0.0071807	0.18205	0.10119
GO_bp	go_protein_complex_biogenesis	1114	0.030989	0.0071356	0.024312	0.10123
GO_bp	go_positive_regulation_of_atpase_activity	41	0.1456	0.0066136	0.11423	0.10124
GO_bp	go_protein_kinase_c_signaling	16	0.26027	0.0073902	0.20439	0.10144
Canonical_pathway	reactome_vif_mediated_degradation_of_apobec3g	51	0.13998	0.0070898	0.10995	0.1015
GO_bp	go_gpi_anchor_metabolic_process	33	0.14337	0.005844	0.11266	0.10159
Canonical_pathway	reactome_biological_oxidations	133	0.099581	0.008128	0.078257	0.10161
Canonical_pathway	reactome_phase1_functionalization_of_compounds	67	0.14064	0.0081609	0.11057	0.10171
GO_bp	go_regulation_of_phospholipase_a2_activity	10	0.31914	0.0071649	0.251	0.10179
GO_mf	go_camp_response_element_binding	13	0.26098	0.00668	0.20526	0.10179
GO_bp	go_antigen_processing_and_presentation_of_exogenous_peptide_antigen_via_mhc_class_i	66	0.12152	0.0069991	0.095623	0.1019
GO_bp	go_branching_involved_in_mammary_gland_duct_morphogenesis	21	0.23742	0.0077222	0.18696	0.10207
GO_bp	go_ceramide_metabolic_process	73	0.11806	0.00715	0.093013	0.10218
GO_mf	go_potassium_ion_binding	15	0.28159	0.0077417	0.22185	0.10218
Canonical_pathway	kegg_b_cell_receptor_signaling_pathway	76	0.1158	0.007155	0.091302	0.10236
GO_cc	go_spliceosomal_tri_snrnp_complex	26	0.19691	0.0071252	0.15536	0.10251
Canonical_pathway	kegg_oocyte_meiosis	112	0.093335	0.0069946	0.073648	0.10253
GO_mf	go_neurexin_family_protein_binding	13	0.25685	0.0065742	0.20276	0.10263
GO_mf	go_alkali_metal_ion_binding	21	0.2303	0.0074905	0.18181	0.10264
Canonical_pathway	kegg_abc_transporters	45	0.16423	0.0078145	0.12967	0.10268
GO_bp	go_primary_alcohol_metabolic_process	46	0.15787	0.0075947	0.12469	0.10275
Canonical_pathway	reactome_downstream_signaling_events_of_b_cell_receptor_bcr	94	0.10414	0.0071531	0.082371	0.10307
GO_bp	go_dna_replication	208	0.064585	0.0065798	0.051097	0.10313
Canonical_pathway	reactome_sema3a_pak_dependent_axon_repulsion	14	0.27466	0.0072954	0.21739	0.10322
Canonical_pathway	reactome_rap1_signalling	16	0.26097	0.00741	0.20663	0.1033
GO_cc	go_spindle	288	0.056084	0.0067096	0.044414	0.10335
GO_mf	go_palmitoyltransferase_activity	36	0.16427	0.0069926	0.13012	0.10341
GO_bp	go_regulation_of_thymocyte_aggregation	26	0.19709	0.0071318	0.15624	0.10358
GO_bp	go_notch_receptor_processing	16	0.23502	0.0066731	0.18631	0.10359
GO_bp	go_regulation_of_transferase_activity	943	0.033382	0.0071043	0.026497	0.10387
GO_bp	go_embryonic_morphogenesis	536	0.045741	0.0074178	0.036309	0.10389
GO_cc	go_cell_substrate_junction	396	0.050764	0.0071017	0.040328	0.10406
GO_bp	go_maturation_of_5_8s_rrna_from_tricistronic_rrna_transcript_ssu_rrna_5_8s_rrna_lsu_rrna_	19	0.21805	0.0067464	0.17324	0.10409
GO_bp	go_fatty_acid_elongation	12	0.28714	0.0070615	0.22834	0.10429
Canonical_pathway	pid_foxm1_pathway	41	0.15318	0.0069579	0.12193	0.10451
GO_bp	go_membrane_hyperpolarization	11	0.33783	0.0079546	0.26896	0.10456
GO_cc	go_nuclear_envelope	411	0.047678	0.0067925	0.03798	0.10468
GO_mf	go_oxidoreductase_activity_acting_on_single_donors_with_incorporation_of_molecular_oxygen	27	0.19045	0.0070226	0.15176	0.10475
GO_bp	go_dephosphorylation	281	0.056737	0.0067059	0.045219	0.1048
Canonical_pathway	reactome_metabolism_of_polyamines	15	0.24002	0.0065989	0.19141	0.10493
GO_bp	go_glucosamine_containing_compound_metabolic_process	26	0.19461	0.0070422	0.15524	0.105
GO_mf	go_death_receptor_binding	17	0.22651	0.0066293	0.18073	0.10505
GO_bp	go_positive_regulation_of_cell_adhesion_mediated_by_integrin	17	0.24902	0.007288	0.19885	0.10524
GO_cc	go_ribosome	221	0.06208	0.0065171	0.049603	0.10538
GO_mf	go_microfilament_motor_activity	21	0.24413	0.0079405	0.19514	0.10547
GO_bp	go_pyrimidine_containing_compound_transmembrane_transport	13	0.26856	0.0068739	0.21467	0.10548
Canonical_pathway	reactome_signaling_by_notch4	12	0.25186	0.0061938	0.20133	0.10549
GO_cc	go_cell_cortex_region	16	0.24106	0.0068447	0.19281	0.10561
Canonical_pathway	kegg_gnrh_signaling_pathway	101	0.10148	0.0072237	0.081179	0.10565
GO_bp	go_transition_metal_ion_homeostasis	104	0.094387	0.0068175	0.07556	0.10581
GO_bp	go_mrna_processing	417	0.044642	0.0064053	0.035748	0.10587
GO_cc	go_intrinsic_component_of_organelle_membrane	277	0.058655	0.0068839	0.046987	0.10596
GO_bp	go_regulation_of_cellular_response_to_growth_factor_stimulus	228	0.068593	0.0073127	0.054976	0.10608
GO_bp	go_protein_polyubiquitination	245	0.06178	0.0068245	0.049519	0.10609
GO_bp	go_intracellular_protein_transport	770	0.034725	0.0067086	0.027846	0.1062
GO_cc	go_clathrin_coat_of_coated_pit	16	0.23316	0.0066202	0.18699	0.10622
GO_mf	go_oxidoreductase_activity_oxidizing_metal_ions	18	0.23374	0.007039	0.18787	0.10672
GO_mf	go_cytokine_binding	92	0.10569	0.0071824	0.084951	0.10673
GO_bp	go_cellular_response_to_hormone_stimulus	549	0.043513	0.0071391	0.034993	0.10685
Canonical_pathway	biocarta_asbcell_pathway	12	0.28014	0.0068893	0.22538	0.10695
GO_bp	go_regulation_of_leukocyte_proliferation	203	0.072155	0.0072631	0.058093	0.10711
GO_bp	go_rna_surveillance	14	0.22548	0.005989	0.18183	0.10748
GO_bp	go_translational_initiation	141	0.074159	0.0062311	0.060031	0.10836
GO_bp	go_positive_regulation_of_ligase_activity	109	0.091781	0.0067859	0.0743	0.10837
GO_bp	go_negative_regulation_of_fat_cell_differentiation	41	0.16599	0.0075397	0.13457	0.10871
GO_bp	go_regulation_of_development_heterochronic	12	0.32389	0.0079653	0.26325	0.10929
GO_bp	go_regulation_of_cell_matrix_adhesion	90	0.10466	0.007035	0.08508	0.10932
GO_bp	go_n_acetylglucosamine_metabolic_process	16	0.24694	0.0070116	0.20074	0.10933
GO_cc	go_basal_part_of_cell	52	0.1269	0.00649	0.10318	0.10938
GO_cc	go_sin3_type_complex	16	0.27471	0.0077999	0.22354	0.10956
GO_bp	go_glyceraldehyde_3_phosphate_metabolic_process	19	0.22996	0.0071148	0.18715	0.1096
GO_bp	go_response_to_vitamin_d	33	0.19	0.0077446	0.15471	0.10971
Canonical_pathway	pid_lkb1_pathway	47	0.14092	0.0068523	0.11475	0.10973
GO_bp	go_estrogen_biosynthetic_process	11	0.29178	0.0068702	0.23797	0.11008
Canonical_pathway	reactome_transcriptional_regulation_of_white_adipocyte_differentiation	72	0.10982	0.0066055	0.08964	0.11027
GO_cc	go_neuromuscular_junction	54	0.1296	0.0067538	0.10602	0.11078
GO_bp	go_sister_chromatid_cohesion	110	0.08883	0.0065976	0.072669	0.11079
GO_bp	go_positive_regulation_of_extracellular_matrix_organization	17	0.23798	0.006965	0.19491	0.11106
GO_bp	go_spindle_checkpoint	25	0.20337	0.0072164	0.16665	0.11118
Canonical_pathway	pid_erbb2_erbb3_pathway	45	0.14441	0.0068716	0.11836	0.11121
GO_bp	go_stem_cell_differentiation	189	0.074576	0.0072458	0.061183	0.11145
GO_bp	go_embryonic_forelimb_morphogenesis	32	0.18208	0.0073083	0.14948	0.1116
GO_mf	go_phospholipase_activity	94	0.10106	0.0069411	0.083129	0.11207
GO_bp	go_response_to_type_i_interferon	68	0.12974	0.0075844	0.10674	0.1121
GO_bp	go_monoamine_transport	22	0.22274	0.0074151	0.18341	0.11229
GO_bp	go_single_organism_biosynthetic_process	1337	0.026152	0.0065577	0.021537	0.11233
Canonical_pathway	kegg_alanine_aspartate_and_glutamate_metabolism	32	0.17649	0.007084	0.14544	0.11248
GO_bp	go_negative_regulation_of_protein_tyrosine_kinase_activity	20	0.19837	0.0062966	0.16349	0.11251
Canonical_pathway	pid_gmcsf_pathway	36	0.17843	0.0075955	0.14709	0.11257
GO_bp	go_maternal_process_involved_in_female_pregnancy	60	0.12904	0.0070872	0.10642	0.11267
GO_mf	go_phosphatidylinositol_4_5_bisphosphate_binding	50	0.14915	0.00748	0.12302	0.11269
Canonical_pathway	pid_pdgfrb_pathway	131	0.083311	0.006749	0.068736	0.11276
GO_bp	go_negative_regulation_of_substrate_adhesion_dependent_cell_spreading	13	0.25165	0.0064412	0.20774	0.11288
GO_bp	go_cytolysis	23	0.20302	0.0069103	0.1676	0.11289
GO_bp	go_regulation_of_anatomical_structure_morphogenesis	1018	0.031894	0.0070384	0.026345	0.11303
Canonical_pathway	kegg_proteasome	47	0.14853	0.0072225	0.12272	0.11308
Canonical_pathway	reactome_activation_of_chaperone_genes_by_xbp1s	43	0.13068	0.0060787	0.10803	0.11321
Canonical_pathway	reactome_chondroitin_sulfate_dermatan_sulfate_metabolism	48	0.13241	0.0065064	0.10964	0.1136
GO_bp	go_embryo_development	890	0.034302	0.007102	0.028416	0.1137
GO_mf	go_phospholipid_translocating_atpase_activity	16	0.28064	0.0079684	0.23272	0.11393
GO_bp	go_apoptotic_mitochondrial_changes	57	0.12371	0.0066229	0.10274	0.11429
GO_mf	go_sh3_domain_binding	115	0.086827	0.006593	0.072164	0.11446
GO_cc	go_microvillus_membrane	20	0.21087	0.0066935	0.17528	0.11448
Canonical_pathway	pid_tcr_pathway	65	0.11959	0.0068356	0.099411	0.1145
GO_bp	go_regulation_of_protein_modification_process	1692	0.024144	0.006745	0.020081	0.11463
GO_bp	go_protein_destabilization	34	0.15919	0.006586	0.13243	0.11468
GO_bp	go_negative_regulation_of_histone_acetylation	15	0.24988	0.00687	0.20819	0.11503
GO_bp	go_high_density_lipoprotein_particle_remodeling	15	0.27622	0.0075942	0.23015	0.11504
GO_mf	go_transmembrane_receptor_protein_kinase_activity	82	0.11554	0.0074144	0.096344	0.11522
GO_bp	go_acrosome_assembly	13	0.26579	0.0068031	0.22188	0.11549
GO_mf	go_hormone_activity	114	0.090018	0.0068057	0.075225	0.11573
GO_bp	go_transmission_of_nerve_impulse	54	0.13627	0.0071012	0.11398	0.11595
GO_mf	go_pyridoxal_phosphate_binding	51	0.13305	0.0067385	0.11159	0.11658
GO_cc	go_mediator_complex	34	0.1461	0.0060445	0.12256	0.11663
GO_mf	go_lrr_domain_binding	17	0.24583	0.0071947	0.20622	0.11663
GO_bp	go_positive_regulation_of_lymphocyte_migration	26	0.19017	0.0068816	0.15956	0.11666
GO_bp	go_negative_regulation_of_mrna_splicing_via_spliceosome	19	0.22198	0.006868	0.18629	0.11671
GO_mf	go_beta_1_3_galactosyltransferase_activity	15	0.21043	0.0057853	0.1767	0.11685
GO_bp	go_regulation_of_b_cell_apoptotic_process	18	0.22036	0.0066362	0.18505	0.11686
GO_bp	go_antigen_processing_and_presentation	212	0.065544	0.0067407	0.055186	0.11748
GO_cc	go_dendrite_cytoplasm	16	0.24494	0.0069547	0.20649	0.11778
Canonical_pathway	biocarta_gaba_pathway	10	0.34795	0.0078118	0.29343	0.11786
Canonical_pathway	reactome_elongation_arrest_and_recovery	31	0.15015	0.0059321	0.12675	0.11809
Canonical_pathway	kegg_erbb_signaling_pathway	89	0.10533	0.0070406	0.088928	0.11813
Canonical_pathway	reactome_integration_of_energy_metabolism	116	0.086567	0.0066016	0.073172	0.1184
GO_bp	go_negative_regulation_of_b_cell_activation	30	0.17714	0.0068849	0.14973	0.1184
GO_bp	go_developmental_cell_growth	77	0.11028	0.0068589	0.093231	0.11843
GO_bp	go_multicellular_organismal_signaling	122	0.091286	0.0071381	0.077244	0.11865
GO_bp	go_autonomic_nervous_system_development	42	0.15661	0.0071996	0.1326	0.11881
GO_bp	go_peptidyl_amino_acid_modification	824	0.032539	0.0064937	0.027589	0.11913
GO_bp	go_negative_regulation_of_dna_templated_transcription_elongation	13	0.2452	0.0062762	0.2081	0.11934
Canonical_pathway	kegg_maturity_onset_diabetes_of_the_young	25	0.19544	0.0069351	0.16592	0.11942
GO_bp	go_glycerolipid_metabolic_process	354	0.049312	0.0065296	0.041864	0.11943
GO_bp	go_negative_regulation_of_protein_complex_disassembly	169	0.069518	0.0063903	0.05904	0.11951
GO_mf	go_carboxypeptidase_activity	41	0.15678	0.0071216	0.13316	0.11953
GO_bp	go_positive_regulation_of_muscle_tissue_development	55	0.1428	0.0075101	0.12139	0.11972
Canonical_pathway	reactome_p75ntr_recruits_signalling_complexes	11	0.26465	0.0062314	0.22514	0.11991
GO_bp	go_protein_localization_to_chromosome_centromeric_region	13	0.21484	0.0054989	0.18286	0.12003
GO_bp	go_fucose_metabolic_process	16	0.22442	0.0063721	0.19116	0.1202
GO_mf	go_death_receptor_activity	24	0.21395	0.0074387	0.18241	0.12043
GO_bp	go_heart_valve_formation	12	0.28476	0.007003	0.24282	0.12046
GO_bp	go_cerebral_cortex_development	102	0.096983	0.0069377	0.082737	0.12057
GO_bp	go_response_to_phenylpropanoid	12	0.27339	0.0067232	0.2333	0.12064
Canonical_pathway	kegg_graft_versus_host_disease	36	0.17031	0.0072501	0.1454	0.12074
GO_mf	go_cytoskeletal_protein_binding	811	0.033004	0.0065366	0.028193	0.12087
GO_mf	go_transcriptional_repressor_activity_rna_polymerase_ii_transcription_factor_binding	85	0.10156	0.0066348	0.086767	0.12092
GO_bp	go_pteridine_containing_compound_biosynthetic_process	17	0.19873	0.0058162	0.16994	0.12113
GO_bp	go_regulation_of_sequestering_of_triglyceride	12	0.26492	0.006515	0.22683	0.12143
Canonical_pathway	kegg_drug_metabolism_cytochrome_p450	70	0.14959	0.008872	0.12816	0.12158
GO_bp	go_response_to_vitamin	98	0.098115	0.0068803	0.084142	0.1218
Canonical_pathway	reactome_phosphorylation_of_the_apc_c	17	0.19881	0.0058187	0.17054	0.12185
GO_bp	go_l_amino_acid_import	12	0.28924	0.007113	0.24847	0.12221
Canonical_pathway	reactome_signaling_by_the_b_cell_receptor_bcr	123	0.08324	0.0065354	0.071527	0.12227
GO_bp	go_negative_regulation_of_cell_substrate_adhesion	53	0.12103	0.0062487	0.10401	0.12229
GO_cc	go_gap_junction	30	0.18717	0.0072745	0.16105	0.12259
GO_bp	go_oligosaccharide_catabolic_process	12	0.24512	0.0060281	0.21099	0.12268
GO_bp	go_positive_regulation_of_interleukin_4_production	22	0.21677	0.0072161	0.18664	0.12274
GO_bp	go_cell_cell_junction_assembly	73	0.11318	0.0068541	0.097499	0.12287
GO_bp	go_positive_regulation_of_phospholipase_activity	53	0.1393	0.007192	0.12012	0.12309
GO_bp	go_negative_regulation_of_transporter_activity	65	0.1101	0.0062933	0.095068	0.12341
GO_bp	go_positive_regulation_of_filopodium_assembly	27	0.18157	0.0066953	0.15684	0.12351
GO_mf	go_identical_protein_binding	1195	0.026663	0.006345	0.023031	0.12351
GO_bp	go_activin_receptor_signaling_pathway	21	0.2031	0.006606	0.17573	0.1239
Canonical_pathway	naba_proteoglycans	35	0.16941	0.007111	0.1468	0.12426
GO_bp	go_lytic_vacuole_organization	52	0.12082	0.0061786	0.10472	0.12433
GO_bp	go_regulation_of_oxidative_phosphorylation	15	0.19824	0.0054502	0.17203	0.12459
GO_mf	go_deaminase_activity	33	0.15536	0.0063324	0.13486	0.12466
GO_bp	go_phosphatidylethanolamine_metabolic_process	18	0.20043	0.0060358	0.17415	0.1249
GO_cc	go_perinuclear_endoplasmic_reticulum	13	0.27016	0.006915	0.2349	0.12506
GO_bp	go_regulation_of_gonadotropin_secretion	13	0.24487	0.0062677	0.21302	0.12518
GO_mf	go_phosphatidylinositol_phosphate_binding	115	0.088687	0.0067342	0.077154	0.12519
GO_bp	go_protein_autophosphorylation	192	0.067615	0.0066209	0.058874	0.12539
GO_bp	go_dorsal_ventral_axis_specification	20	0.21485	0.0068198	0.18724	0.1256
GO_cc	go_phagocytic_vesicle_membrane	55	0.11802	0.0062066	0.1029	0.12573
GO_bp	go_regulation_of_mitochondrial_membrane_permeability_involved_in_apoptotic_process	22	0.17806	0.0059276	0.15545	0.12602
GO_bp	go_energy_reserve_metabolic_process	70	0.11462	0.006798	0.10008	0.12606
GO_bp	go_regulation_of_glial_cell_proliferation	21	0.20934	0.0068088	0.18298	0.12631
GO_bp	go_regulation_of_keratinocyte_differentiation	27	0.17849	0.0065818	0.1561	0.12643
Canonical_pathway	pid_pi3kci_pathway	50	0.13166	0.0066027	0.11534	0.12684
Canonical_pathway	reactome_cell_cell_junction_organization	56	0.13063	0.0069323	0.11446	0.12688
GO_bp	go_negative_regulation_of_epidermal_cell_differentiation	13	0.25222	0.0064559	0.22113	0.12703
Canonical_pathway	biocarta_rarrxr_pathway	15	0.23858	0.0065593	0.20922	0.12708
GO_bp	go_response_to_leptin	20	0.20224	0.0064194	0.17737	0.12711
GO_bp	go_golgi_to_plasma_membrane_protein_transport	25	0.16339	0.0057977	0.14333	0.12716
GO_bp	go_cellular_response_to_dna_damage_stimulus	708	0.03244	0.0060193	0.028458	0.12717
GO_bp	go_regulation_of_cell_morphogenesis_involved_in_differentiation	334	0.050834	0.0065415	0.044622	0.12732
GO_bp	go_regulation_of_necrotic_cell_death	26	0.17647	0.0063857	0.1553	0.12792
GO_bp	go_maintenance_of_protein_location_in_nucleus	14	0.22548	0.005989	0.19862	0.12815
GO_bp	go_growth	411	0.046117	0.00657	0.040629	0.12818
GO_bp	go_pharyngeal_system_development	18	0.2541	0.007652	0.22409	0.12842
GO_bp	go_somatic_diversification_of_immune_receptors	40	0.13681	0.0061382	0.12068	0.12849
GO_bp	go_dsrna_fragmentation	22	0.18752	0.0062425	0.16552	0.12863
GO_bp	go_positive_regulation_of_heart_growth	27	0.20388	0.0075178	0.17998	0.12866
GO_bp	go_tumor_necrosis_factor_mediated_signaling_pathway	119	0.086491	0.00668	0.076361	0.12869
GO_cc	go_intracellular_vesicle	1249	0.026156	0.0063542	0.023099	0.12875
GO_bp	go_negative_regulation_of_cytokine_secretion	45	0.12932	0.0061536	0.11424	0.12881
Canonical_pathway	st_g_alpha_i_pathway	36	0.15149	0.0064487	0.13384	0.12885
GO_bp	go_regulation_of_phosphorus_metabolic_process	1603	0.023666	0.0064511	0.020916	0.12893
GO_bp	go_tolerance_induction	12	0.28307	0.0069613	0.25024	0.129
Canonical_pathway	reactome_gpvi_mediated_activation_cascade	32	0.16992	0.0068202	0.15038	0.12927
Canonical_pathway	biocarta_arenrf2_pathway	13	0.24671	0.0063148	0.21857	0.1295
GO_bp	go_hindlimb_morphogenesis	37	0.1685	0.0072718	0.14934	0.12959
GO_bp	go_positive_regulation_of_binding	127	0.078991	0.0063012	0.070012	0.12961
GO_bp	go_positive_regulation_of_cell_size	14	0.22792	0.0060539	0.20225	0.12989
Canonical_pathway	reactome_heparan_sulfate_heparin_hs_gag_metabolism	52	0.12654	0.0064716	0.11231	0.12994
GO_bp	go_regulation_of_endoplasmic_reticulum_stress_induced_intrinsic_apoptotic_signaling_pathway	30	0.17538	0.0068165	0.15568	0.12997
GO_bp	go_plasma_membrane_organization	201	0.063299	0.0063405	0.056212	0.13007
Canonical_pathway	reactome_grb2_events_in_erbb2_signaling	22	0.20139	0.0067043	0.17891	0.13017
GO_bp	go_dna_dependent_dna_replication	98	0.081996	0.00575	0.072999	0.13067
Canonical_pathway	kegg_starch_and_sucrose_metabolism	49	0.15632	0.0077607	0.13928	0.13088
GO_mf	go_insulin_like_growth_factor_receptor_binding	15	0.25179	0.0069223	0.22458	0.13112
GO_bp	go_uv_protection	12	0.2407	0.0059195	0.21473	0.13116
Canonical_pathway	pid_ephrinb_rev_pathway	31	0.17434	0.0068878	0.15555	0.1312
Canonical_pathway	reactome_il_3_5_and_gm_csf_signaling	42	0.14227	0.0065405	0.12699	0.13129
GO_bp	go_regulation_of_transport	1791	0.021816	0.0062534	0.019491	0.13151
GO_bp	go_vitamin_transport	34	0.16616	0.0068744	0.1486	0.13176
GO_bp	go_cell_cell_signaling	756	0.034047	0.0065198	0.030452	0.13178
Canonical_pathway	reactome_cell_cycle_mitotic	311	0.048508	0.006027	0.043392	0.13181
GO_cc	go_recycling_endosome_membrane	39	0.13788	0.0061086	0.12336	0.13186
GO_mf	go_hydrolase_activity_hydrolyzing_o_glycosyl_compounds	93	0.086767	0.005928	0.077671	0.13198
GO_cc	go_myosin_filament	22	0.22655	0.0075417	0.2029	0.1321
Canonical_pathway	reactome_abca_transporters_in_lipid_homeostasis	17	0.22128	0.0064763	0.1982	0.13212
GO_bp	go_long_term_synaptic_depression	15	0.23077	0.0063444	0.20671	0.13214
GO_bp	go_optic_nerve_development	11	0.3044	0.0071674	0.27269	0.13215
Canonical_pathway	reactome_glycosaminoglycan_metabolism	109	0.083335	0.0061615	0.074671	0.13221
GO_mf	go_phosphatidylinositol_bisphosphate_binding	72	0.1113	0.0066945	0.09975	0.13226
GO_bp	go_establishment_of_mitotic_spindle_localization	24	0.16784	0.0058356	0.15067	0.13265
GO_bp	go_cellular_response_to_leptin_stimulus	16	0.21502	0.0061052	0.19312	0.13277
GO_bp	go_t_cell_proliferation	36	0.15523	0.0066079	0.1395	0.13292
Canonical_pathway	pid_syndecan_1_pathway	46	0.13251	0.0063747	0.11914	0.13303
GO_bp	go_axo_dendritic_transport	35	0.1451	0.0060907	0.13047	0.13305
GO_bp	go_regulation_of_double_strand_break_repair	37	0.14236	0.0061434	0.12802	0.13309
GO_bp	go_negative_regulation_of_epithelial_cell_proliferation	115	0.08368	0.006354	0.075287	0.13319
GO_mf	go_serotonin_receptor_activity	18	0.23408	0.0070491	0.21065	0.13325
GO_bp	go_regulation_of_protein_acetylation	62	0.11203	0.0062544	0.10085	0.13333
GO_bp	go_negative_regulation_of_calcium_ion_transmembrane_transport	30	0.15125	0.0058785	0.1362	0.1334
GO_bp	go_positive_regulation_of_cytokine_biosynthetic_process	59	0.11701	0.0063729	0.10542	0.13353
Canonical_pathway	biocarta_th1th2_pathway	19	0.20639	0.0063855	0.18596	0.13354
GO_bp	go_neuron_projection_extension	53	0.12098	0.0062462	0.10908	0.1337
GO_bp	go_transmembrane_receptor_protein_tyrosine_kinase_signaling_pathway	501	0.041128	0.0064541	0.037095	0.13378
GO_bp	go_negative_regulation_of_cd4_positive_alpha_beta_t_cell_differentiation	12	0.25658	0.0063098	0.23152	0.13388
GO_mf	go_structural_constituent_of_eye_lens	19	0.23451	0.0072556	0.21201	0.13434
GO_bp	go_negative_regulation_of_catalytic_activity	817	0.031085	0.0061783	0.028117	0.13446
GO_mf	go_gap_junction_channel_activity	16	0.23094	0.0065572	0.2089	0.13448
Canonical_pathway	biocarta_eif_pathway	16	0.17225	0.0048909	0.15591	0.13463
GO_bp	go_regulation_of_oxidative_stress_induced_cell_death	46	0.12635	0.0060783	0.11441	0.13474
GO_bp	go_regulation_of_response_to_stress	1460	0.023956	0.0062563	0.021694	0.13475
GO_mf	go_hydrolase_activity_acting_on_ester_bonds	723	0.032553	0.0061014	0.029492	0.13485
Canonical_pathway	reactome_extension_of_telomeres	27	0.15515	0.0057212	0.14058	0.13487
GO_cc	go_large_ribosomal_subunit	93	0.080311	0.005487	0.072834	0.13509
GO_bp	go_regulation_of_fat_cell_differentiation	106	0.0886	0.0064604	0.080391	0.13522
GO_bp	go_positive_regulation_of_leukocyte_proliferation	135	0.078329	0.0064409	0.071153	0.13549
GO_bp	go_protein_targeting_to_lysosome	14	0.20237	0.0053752	0.18434	0.13615
GO_cc	go_golgi_associated_vesicle_membrane	49	0.11019	0.0054709	0.10038	0.13617
Canonical_pathway	st_ga12_pathway	24	0.17638	0.0061324	0.16076	0.13629
GO_mf	go_microtubule_binding	200	0.059441	0.0059394	0.054201	0.1364
GO_bp	go_long_term_synaptic_potentiation	39	0.13797	0.0061124	0.12587	0.13652
Canonical_pathway	reactome_signaling_by_robo_receptor	29	0.17061	0.0065196	0.15575	0.13668
GO_bp	go_carbohydrate_phosphorylation	22	0.18522	0.0061661	0.16925	0.13691
GO_bp	go_negative_regulation_of_cellular_response_to_insulin_stimulus	31	0.15895	0.0062795	0.14528	0.13697
GO_bp	go_glial_cell_development	76	0.10416	0.0064358	0.0952	0.13697
Canonical_pathway	kegg_systemic_lupus_erythematosus	127	0.101	0.0080571	0.092355	0.13706
GO_bp	go_cell_differentiation_involved_in_kidney_development	35	0.16358	0.0068661	0.14984	0.13749
GO_cc	go_replisome	29	0.15384	0.0058788	0.141	0.13763
GO_bp	go_leukotriene_biosynthetic_process	19	0.19406	0.0060039	0.17805	0.13788
Canonical_pathway	reactome_interferon_alpha_beta_signaling	63	0.12268	0.0069041	0.11257	0.13789
Canonical_pathway	reactome_gap_junction_trafficking	27	0.1774	0.0065416	0.16289	0.13807
GO_bp	go_positive_regulation_of_macrophage_derived_foam_cell_differentiation	15	0.24984	0.0068687	0.22992	0.13861
GO_bp	go_regulation_of_spindle_organization	20	0.17501	0.005555	0.16107	0.13863
GO_mf	go_modified_amino_acid_transmembrane_transporter_activity	16	0.22402	0.0063609	0.20635	0.13883
GO_bp	go_response_to_topologically_incorrect_protein	162	0.063351	0.0057025	0.058396	0.139
GO_bp	go_embryonic_hindlimb_morphogenesis	29	0.18955	0.0072433	0.17485	0.13918
GO_bp	go_negative_regulation_of_dna_replication	55	0.11269	0.0059266	0.10418	0.1397
GO_bp	go_embryo_implantation	38	0.14381	0.0062892	0.13298	0.13976
GO_mf	go_mhc_class_ii_receptor_activity	10	0.34676	0.007785	0.32079	0.13987
GO_bp	go_negative_regulation_of_cell_communication	1175	0.025767	0.0060836	0.023849	0.13998
GO_bp	go_transcytosis	11	0.21151	0.0049801	0.19598	0.14025
GO_bp	go_negative_regulation_of_lymphocyte_differentiation	40	0.13987	0.0062756	0.12967	0.14038
Canonical_pathway	reactome_iron_uptake_and_transport	36	0.14172	0.0060329	0.13143	0.14046
GO_mf	go_translation_initiation_factor_activity	49	0.10317	0.0051221	0.095695	0.1405
GO_bp	go_protein_localization_to_membrane	371	0.042707	0.0057866	0.039621	0.14055
GO_bp	go_developmental_growth	333	0.048744	0.0062634	0.045255	0.14072
GO_bp	go_epithelial_cell_differentiation_involved_in_kidney_development	23	0.19671	0.0066955	0.1827	0.14081
Canonical_pathway	pid_delta_np63_pathway	47	0.12758	0.0062036	0.11879	0.14142
GO_bp	go_organic_hydroxy_compound_metabolic_process	481	0.038859	0.0059782	0.036214	0.14163
Canonical_pathway	pid_aurora_b_pathway	40	0.1211	0.0054332	0.11286	0.14165
GO_bp	go_regulation_of_fibrinolysis	14	0.22438	0.0059598	0.20923	0.14177
GO_mf	go_amine_binding	11	0.27057	0.0063707	0.25279	0.14224
GO_bp	go_negative_regulation_of_stem_cell_differentiation	43	0.12987	0.006041	0.12135	0.14227
GO_mf	go_r_smad_binding	23	0.18719	0.0063714	0.17491	0.14227
GO_bp	go_rostrocaudal_neural_tube_patterning	12	0.25038	0.0061573	0.23412	0.14245
GO_bp	go_negative_regulation_of_hormone_secretion	74	0.099151	0.0060456	0.09273	0.14249
Canonical_pathway	biocarta_glycolysis_pathway	10	0.24542	0.0055098	0.22963	0.1426
Canonical_pathway	kegg_insulin_signaling_pathway	138	0.072739	0.0060468	0.068073	0.14265
GO_bp	go_iron_ion_homeostasis	67	0.10175	0.0059041	0.095233	0.14268
GO_cc	go_inclusion_body	70	0.091195	0.0054087	0.085536	0.14318
GO_bp	go_negative_regulation_of_t_cell_differentiation	32	0.15278	0.0061322	0.14343	0.14342
GO_bp	go_negative_regulation_of_organelle_organization	383	0.041573	0.0057216	0.039055	0.14356
GO_bp	go_dna_metabolic_process	742	0.029737	0.0056436	0.027974	0.14389
GO_bp	go_vitamin_d_metabolic_process	11	0.26748	0.006298	0.25163	0.14391
GO_bp	go_calcium_mediated_signaling	90	0.092163	0.0061948	0.086716	0.14394
GO_bp	go_fc_gamma_receptor_signaling_pathway	75	0.098008	0.006016	0.092231	0.14398
GO_bp	go_protein_neddylation	13	0.22377	0.0057275	0.21082	0.14426
GO_mf	go_phosphatidate_phosphatase_activity	11	0.2485	0.0058511	0.23434	0.14449
Canonical_pathway	reactome_effects_of_pip2_hydrolysis	22	0.19021	0.0063321	0.17957	0.14475
GO_bp	go_atrial_septum_morphogenesis	14	0.26254	0.0069735	0.24792	0.14481
GO_bp	go_cardiac_chamber_development	144	0.075069	0.0063738	0.070982	0.14513
GO_bp	go_glucocorticoid_biosynthetic_process	11	0.24857	0.0058528	0.23511	0.14521
GO_cc	go_u4_u6_x_u5_tri_snrnp_complex	21	0.18057	0.005873	0.17085	0.14529
GO_bp	go_positive_regulation_of_cytoskeleton_organization	172	0.062228	0.0057703	0.058888	0.14533
GO_cc	go_trans_golgi_network_transport_vesicle	27	0.15189	0.0056007	0.14375	0.14535
GO_bp	go_glycosphingolipid_biosynthetic_process	25	0.17511	0.0062135	0.16592	0.14563
GO_bp	go_positive_regulation_of_cardiac_muscle_tissue_development	29	0.17948	0.0068586	0.17009	0.14567
GO_bp	go_nucleotide_excision_repair_preincision_complex_assembly	29	0.14454	0.0055236	0.13706	0.1458
GO_bp	go_retrograde_transport_endosome_to_plasma_membrane	13	0.18624	0.0047669	0.17662	0.14584
GO_bp	go_positive_regulation_of_monocyte_chemotaxis	15	0.215	0.0059109	0.20394	0.1459
GO_mf	go_syntaxin_1_binding	18	0.19011	0.0057249	0.18054	0.14619
Canonical_pathway	sig_chemotaxis	45	0.12189	0.0057998	0.11577	0.14621
GO_cc	go_interstitial_matrix	14	0.24508	0.0065097	0.23289	0.14633
GO_bp	go_organonitrogen_compound_biosynthetic_process	1009	0.025657	0.0056383	0.024383	0.14635
Canonical_pathway	sa_b_cell_receptor_complexes	24	0.16725	0.0058148	0.15895	0.14636
GO_mf	go_calmodulin_dependent_protein_kinase_activity	28	0.14716	0.0055258	0.13991	0.14645
GO_bp	go_mitochondrial_dna_metabolic_process	14	0.19041	0.0050577	0.18126	0.14675
GO_bp	go_negative_regulation_of_cation_transmembrane_transport	61	0.10382	0.0057491	0.098864	0.14685
GO_bp	go_positive_regulation_of_lamellipodium_assembly	16	0.1965	0.0055794	0.18714	0.14687
GO_bp	go_acidic_amino_acid_transport	21	0.18408	0.0059871	0.17534	0.14691
Canonical_pathway	reactome_hs_gag_degradation	21	0.18777	0.0061071	0.17902	0.14712
Canonical_pathway	pid_trkr_pathway	62	0.10696	0.0059715	0.10209	0.14738
GO_bp	go_protein_localization_to_kinetochore	11	0.21761	0.0051239	0.20788	0.1476
GO_cc	go_derlin_1_retrotranslocation_complex	11	0.19292	0.0045425	0.18431	0.14762
Canonical_pathway	st_erk1_erk2_mapk_pathway	32	0.15403	0.0061826	0.14719	0.14768
GO_bp	go_negative_regulation_of_leukocyte_proliferation	67	0.10629	0.0061678	0.10173	0.14806
GO_bp	go_regulation_of_intracellular_signal_transduction	1646	0.021469	0.0059232	0.020572	0.14833
GO_bp	go_positive_regulation_of_epithelial_cell_migration	104	0.087801	0.0063418	0.08422	0.14859
GO_bp	go_regulation_of_t_cell_differentiation	107	0.083066	0.0060853	0.0797	0.14866
GO_mf	go_transcription_factor_activity_rna_polymerase_ii_transcription_factor_binding	132	0.070332	0.0057191	0.067562	0.14895
GO_bp	go_nucleotide_excision_repair_dna_gap_filling	24	0.15544	0.0054045	0.14939	0.14906
GO_bp	go_regulation_of_protein_polyubiquitination	13	0.20431	0.0052295	0.19642	0.14914
GO_bp	go_response_to_tumor_necrosis_factor	231	0.057566	0.0061768	0.055359	0.14921
GO_bp	go_response_to_acidic_ph	19	0.17721	0.0054826	0.17048	0.1493
GO_mf	go_transcription_coactivator_binding	11	0.27112	0.0063838	0.26087	0.14934
GO_bp	go_response_to_atp	30	0.15278	0.0059381	0.14703	0.14938
GO_bp	go_negative_regulation_of_nf_kappab_transcription_factor_activity	67	0.10015	0.0058116	0.096473	0.14961
GO_bp	go_cranial_nerve_development	43	0.14045	0.0065332	0.13531	0.14965
GO_bp	go_positive_regulation_of_response_to_biotic_stimulus	38	0.13306	0.0058194	0.12839	0.15
GO_bp	go_positive_regulation_of_telomere_capping	16	0.20497	0.0058198	0.19785	0.15012
GO_bp	go_chondroitin_sulfate_proteoglycan_biosynthetic_process	30	0.13763	0.005349	0.1329	0.15021
GO_bp	go_mitochondrial_fission	15	0.21923	0.0060273	0.21188	0.15042
Canonical_pathway	pid_plk1_pathway	44	0.11328	0.0053303	0.10961	0.15069
GO_bp	go_negative_regulation_of_calcium_ion_import	24	0.16679	0.0057989	0.16141	0.15073
GO_cc	go_ruffle_membrane	82	0.087056	0.0055866	0.084257	0.15076
GO_bp	go_positive_regulation_of_sprouting_angiogenesis	14	0.24652	0.0065478	0.23882	0.15099
Canonical_pathway	reactome_the_activation_of_arylsulfatases	12	0.24881	0.0061188	0.24138	0.15133
GO_bp	go_regulation_of_actin_filament_based_process	307	0.046011	0.0056804	0.044731	0.15184
GO_mf	go_phospholipid_transporter_activity	48	0.12199	0.0059946	0.11861	0.15186
GO_bp	go_oxygen_transport	15	0.26175	0.0071962	0.25453	0.1519
GO_bp	go_negative_regulation_of_muscle_hypertrophy	14	0.23848	0.0063343	0.23193	0.15193
GO_bp	go_regulation_of_epithelial_cell_migration	167	0.065631	0.0059975	0.063835	0.15195
GO_bp	go_negative_regulation_of_striated_muscle_cell_apoptotic_process	17	0.19973	0.0058456	0.19435	0.15205
GO_bp	go_negative_regulation_of_mitochondrion_organization	39	0.11106	0.0049206	0.10808	0.15207
GO_bp	go_cell_aging	64	0.10086	0.0057206	0.098245	0.15231
Canonical_pathway	reactome_autodegradation_of_the_e3_ubiquitin_ligase_cop1	49	0.11637	0.0057777	0.11336	0.15232
GO_bp	go_cellular_response_to_steroid_hormone_stimulus	217	0.056174	0.005844	0.05473	0.15236
Canonical_pathway	kegg_phosphatidylinositol_signaling_system	77	0.09154	0.0056931	0.089272	0.15259
GO_bp	go_somatic_diversification_of_immune_receptors_via_somatic_mutation	13	0.20554	0.005261	0.20065	0.15284
Canonical_pathway	reactome_developmental_biology	385	0.042549	0.0058709	0.04155	0.15291
GO_bp	go_mammary_gland_morphogenesis	41	0.13474	0.0061205	0.13163	0.153
GO_bp	go_negative_regulation_of_alpha_beta_t_cell_differentiation	15	0.21221	0.0058343	0.20733	0.15303
GO_cc	go_late_endosome	208	0.054383	0.0055404	0.053149	0.15311
Canonical_pathway	pid_ajdiss_2pathway	48	0.12109	0.0059503	0.11836	0.15316
GO_bp	go_neutral_lipid_biosynthetic_process	29	0.16908	0.0064613	0.16531	0.1532
GO_cc	go_collagen_trimer	87	0.095812	0.0063324	0.093676	0.15321
GO_bp	go_regulation_of_mesenchymal_cell_apoptotic_process	12	0.26728	0.0065731	0.26151	0.15338
Canonical_pathway	kegg_metabolism_of_xenobiotics_by_cytochrome_p450	68	0.13201	0.0077171	0.12917	0.15339
GO_bp	go_folic_acid_containing_compound_biosynthetic_process	12	0.20788	0.0051124	0.20365	0.15368
GO_bp	go_regulation_of_cell_projection_assembly	152	0.064473	0.005623	0.063188	0.15379
GO_bp	go_ribonucleoprotein_complex_subunit_organization	192	0.052803	0.0051705	0.051766	0.15386
GO_bp	go_intracellular_lipid_transport	20	0.18608	0.0059064	0.18242	0.15386
GO_mf	go_arf_guanyl_nucleotide_exchange_factor_activity	24	0.16538	0.00575	0.16241	0.15428
GO_bp	go_artery_morphogenesis	51	0.12396	0.0062783	0.12181	0.15444
GO_bp	go_cellular_response_to_cytokine_stimulus	600	0.035671	0.0061103	0.035056	0.15445
GO_mf	go_sodium_ion_binding	14	0.22674	0.0060224	0.22283	0.15446
Canonical_pathway	reactome_metabolism_of_carbohydrates	237	0.050246	0.0054601	0.049387	0.15449
GO_cc	go_methyltransferase_complex	90	0.085685	0.0057594	0.084303	0.15473
Canonical_pathway	reactome_cytochrome_p450_arranged_by_substrate_type	49	0.13531	0.0067179	0.13325	0.15494
Canonical_pathway	st_t_cell_signal_transduction	45	0.12103	0.0057589	0.1193	0.15519
GO_bp	go_regulation_of_phosphatidylinositol_3_kinase_activity	41	0.13561	0.00616	0.13392	0.15562
GO_cc	go_cytoplasmic_vesicle_part	593	0.033673	0.0057354	0.033254	0.15563
GO_bp	go_regulation_of_hydrogen_peroxide_metabolic_process	15	0.19485	0.0053569	0.19243	0.15564
GO_mf	go_transforming_growth_factor_beta_binding	16	0.20423	0.0057988	0.20173	0.15568
GO_bp	go_cilium_movement	36	0.12528	0.0053329	0.1238	0.1558
GO_bp	go_regulation_of_cellular_localization	1267	0.023119	0.005654	0.022851	0.15584
GO_bp	go_regulation_of_stat_cascade	144	0.068678	0.0058312	0.067881	0.15584
GO_bp	go_regulation_of_syncytium_formation_by_plasma_membrane_fusion	25	0.16014	0.0056825	0.15831	0.15588
GO_bp	go_cellular_response_to_estrogen_stimulus	41	0.12825	0.0058254	0.1268	0.15591
Canonical_pathway	reactome_translocation_of_zap_70_to_immunological_synapse	13	0.2484	0.0063579	0.24561	0.15593
GO_bp	go_carbohydrate_metabolic_process	655	0.031428	0.0056167	0.031097	0.1561
GO_cc	go_golgi_cisterna_membrane	72	0.094387	0.0056771	0.093412	0.15615
Canonical_pathway	biocarta_cdc42rac_pathway	16	0.18813	0.0053418	0.18626	0.15624
GO_mf	go_threonine_type_peptidase_activity	23	0.19408	0.006606	0.19215	0.15624
GO_bp	go_regulation_of_lymphocyte_differentiation	132	0.07234	0.0058824	0.071768	0.15674
GO_bp	go_axon_extension	37	0.13569	0.0058559	0.13469	0.15686
GO_bp	go_mrna_metabolic_process	594	0.030426	0.0051866	0.030203	0.15688
GO_bp	go_primary_amino_compound_metabolic_process	15	0.20238	0.0055639	0.201	0.15701
Canonical_pathway	biocarta_dream_pathway	14	0.20583	0.005467	0.20497	0.15765
GO_bp	go_regulation_of_tyrosine_phosphorylation_of_stat3_protein	44	0.11074	0.0052106	0.11029	0.15766
GO_mf	go_dipeptidyl_peptidase_activity	13	0.22709	0.0058126	0.22617	0.15768
GO_cc	go_postsynapse	376	0.043627	0.0059501	0.043458	0.15773
Canonical_pathway	kegg_notch_signaling_pathway	47	0.11361	0.0055243	0.11323	0.15786
GO_cc	go_axon_cytoplasm	31	0.13659	0.0053965	0.13625	0.15805
GO_bp	go_secondary_metabolite_biosynthetic_process	20	0.19721	0.0062597	0.19671	0.15806
GO_mf	go_scaffold_protein_binding	44	0.13115	0.0061708	0.13091	0.15822
GO_bp	go_sulfur_amino_acid_biosynthetic_process	19	0.17082	0.005285	0.17053	0.15826
GO_bp	go_transmembrane_receptor_protein_serine_threonine_kinase_signaling_pathway	187	0.060311	0.005829	0.060286	0.15857
GO_bp	go_cell_cell_adhesion_via_plasma_membrane_adhesion_molecules	200	0.068691	0.0068636	0.068677	0.15861
GO_bp	go_response_to_oxygen_levels	311	0.045898	0.0057027	0.045893	0.15864
GO_bp	go_pericardium_development	18	0.20571	0.0061949	0.20579	0.15876
Canonical_pathway	pid_mtor_4pathway	68	0.095298	0.005571	0.095391	0.1589
GO_bp	go_microtubule_based_movement	202	0.053721	0.0053943	0.053774	0.1589
GO_bp	go_platelet_activation	139	0.069129	0.0057674	0.069224	0.159
GO_bp	go_cellular_amino_acid_biosynthetic_process	90	0.079285	0.0053292	0.079414	0.15906
GO_bp	go_regulation_of_fatty_acid_beta_oxidation	16	0.20798	0.0059052	0.20839	0.15914
GO_mf	go_macrolide_binding	18	0.16438	0.0049503	0.16487	0.15937
GO_bp	go_adult_behavior	135	0.070763	0.0058187	0.071019	0.15954
GO_bp	go_vasculogenesis	59	0.11045	0.0060158	0.11093	0.1597
GO_bp	go_labyrinthine_layer_blood_vessel_development	18	0.18643	0.0056142	0.18743	0.15996
GO_bp	go_protein_k11_linked_ubiquitination	27	0.13844	0.005105	0.13924	0.16004
GO_cc	go_vacuolar_part	690	0.02979	0.0054594	0.029983	0.16023
GO_cc	go_condensed_chromosome	193	0.05456	0.0053564	0.055022	0.1607
GO_cc	go_lysosomal_lumen	89	0.081603	0.0054546	0.082301	0.16072
GO_bp	go_regulation_of_neutrophil_migration	32	0.14674	0.0058899	0.14809	0.16088
GO_mf	go_heparan_sulfate_sulfotransferase_activity	15	0.22314	0.0061348	0.22561	0.16132
GO_bp	go_heart_growth	26	0.16777	0.0060708	0.1697	0.16144
Canonical_pathway	reactome_signaling_by_notch1	68	0.097727	0.0057129	0.098857	0.16145
GO_bp	go_t_helper_1_type_immune_response	19	0.17648	0.0054602	0.17856	0.16149
GO_bp	go_mrna_transcription	21	0.15715	0.0051113	0.159	0.1615
GO_bp	go_neuronal_action_potential	28	0.16659	0.0062556	0.16856	0.1615
GO_cc	go_platelet_alpha_granule	74	0.099027	0.006038	0.1002	0.16152
GO_cc	go_cortical_cytoskeleton	81	0.085184	0.0054331	0.08626	0.1617
GO_cc	go_immunological_synapse	33	0.13462	0.0054871	0.1364	0.16184
GO_bp	go_regulation_of_protein_kinase_c_signaling	14	0.23119	0.0061408	0.23479	0.1624
GO_bp	go_nucleotide_excision_repair	111	0.065402	0.0048795	0.066466	0.16257
GO_bp	go_negative_regulation_of_dna_dependent_dna_replication	16	0.18641	0.0052929	0.1896	0.16276
GO_cc	go_intrinsic_component_of_mitochondrial_inner_membrane	22	0.16429	0.0054693	0.16711	0.16278
GO_bp	go_forelimb_morphogenesis	40	0.12958	0.0058139	0.13193	0.16301
GO_bp	go_protein_localization_to_chromosome	45	0.11321	0.0053866	0.11547	0.16346
GO_bp	go_negative_regulation_of_immune_response	120	0.072629	0.0056327	0.074226	0.16393
GO_bp	go_chromosome_localization	61	0.093462	0.0051757	0.09562	0.16418
GO_bp	go_microtubule_organizing_center_organization	84	0.076431	0.0049639	0.078212	0.16424
GO_bp	go_positive_regulation_of_protein_localization_to_nucleus	131	0.067664	0.0054814	0.069272	0.16435
GO_bp	go_pigment_metabolic_process	62	0.10287	0.0057433	0.10539	0.1645
GO_mf	go_rna_polymerase_ii_transcription_corepressor_activity	25	0.16019	0.0056842	0.16445	0.16502
GO_mf	go_adenosine_deaminase_activity	11	0.19647	0.004626	0.20186	0.16521
GO_cc	go_anchored_component_of_membrane	146	0.069464	0.0059384	0.071375	0.16523
Canonical_pathway	reactome_mrna_processing	154	0.054212	0.0047588	0.055726	0.16533
GO_bp	go_regulation_of_intrinsic_apoptotic_signaling_pathway	144	0.062604	0.0053154	0.064457	0.16572
GO_bp	go_regulation_of_cell_proliferation	1475	0.021217	0.0055673	0.021878	0.16608
GO_bp	go_regulation_of_cellular_protein_catabolic_process	275	0.044887	0.0052493	0.046294	0.16612
GO_bp	go_protein_localization_to_synapse	16	0.19275	0.0054728	0.19881	0.16615
GO_bp	go_alpha_amino_acid_biosynthetic_process	75	0.084579	0.0051917	0.087348	0.16645
GO_bp	go_cell_death	996	0.024401	0.0053295	0.025205	0.1665
GO_bp	go_t_cell_receptor_signaling_pathway	144	0.065575	0.0055677	0.067829	0.16684
GO_bp	go_positive_regulation_of_jun_kinase_activity	64	0.098701	0.0055982	0.10217	0.16702
GO_bp	go_negative_regulation_of_rna_splicing	25	0.14917	0.0052932	0.15443	0.16704
GO_cc	go_intrinsic_component_of_endoplasmic_reticulum_membrane	133	0.065641	0.0053577	0.067997	0.16719
GO_mf	go_extracellular_matrix_structural_constituent	76	0.096721	0.0059763	0.10039	0.16768
GO_bp	go_nucleotide_excision_repair_dna_incision	39	0.11356	0.0050313	0.1179	0.16773
GO_bp	go_regulation_of_t_cell_proliferation	144	0.067109	0.005698	0.069692	0.16779
GO_bp	go_cofactor_catabolic_process	20	0.16495	0.0052357	0.1713	0.16781
GO_cc	go_phosphatidylinositol_3_kinase_complex	20	0.18184	0.005772	0.18887	0.16783
GO_bp	go_cellular_response_to_topologically_incorrect_protein	121	0.065692	0.0051158	0.068299	0.16807
GO_bp	go_response_to_redox_state	12	0.21659	0.0053265	0.22521	0.1681
GO_bp	go_pyrimidine_containing_compound_catabolic_process	32	0.13733	0.0055121	0.14286	0.16822
GO_bp	go_stem_cell_division	29	0.13838	0.0052881	0.14412	0.16849
GO_bp	go_positive_regulation_of_protein_serine_threonine_kinase_activity	288	0.046238	0.0055317	0.048233	0.16888
GO_bp	go_cell_migration_in_hindbrain	13	0.216	0.0055287	0.22536	0.16892
GO_bp	go_sister_chromatid_segregation	175	0.055393	0.0051807	0.057808	0.16898
GO_bp	go_cardiac_muscle_cell_action_potential	36	0.1448	0.0061639	0.15116	0.16906
GO_bp	go_regulation_of_t_cell_migration	24	0.15284	0.0053138	0.15966	0.16922
GO_bp	go_spermatid_nucleus_differentiation	18	0.18943	0.0057045	0.19793	0.16928
GO_bp	go_neuropeptide_signaling_pathway	96	0.086095	0.0059759	0.089998	0.16938
GO_bp	go_dna_synthesis_involved_in_dna_repair	74	0.083366	0.0050831	0.087271	0.16973
GO_bp	go_phospholipid_dephosphorylation	34	0.12275	0.0050784	0.12852	0.16976
GO_bp	go_regulation_of_cellular_protein_localization	550	0.032027	0.0052594	0.03355	0.16989
GO_bp	go_epidermis_development	252	0.052904	0.0059258	0.055429	0.16994
GO_bp	go_positive_regulation_of_map_kinase_activity	207	0.054301	0.0055189	0.057015	0.17045
GO_bp	go_negative_regulation_of_epithelial_cell_differentiation	37	0.12908	0.0055707	0.13558	0.17054
GO_mf	go_protein_channel_activity	11	0.21361	0.0050296	0.22448	0.17066
Canonical_pathway	biocarta_rankl_pathway	15	0.20372	0.0056008	0.21423	0.17083
GO_bp	go_mating_behavior	23	0.17426	0.0059312	0.18326	0.17084
GO_bp	go_enzyme_linked_receptor_protein_signaling_pathway	690	0.030277	0.0055486	0.031868	0.17105
GO_bp	go_cartilage_development	146	0.066608	0.0056942	0.070129	0.17112
GO_bp	go_terpenoid_metabolic_process	105	0.07365	0.005345	0.077572	0.17121
GO_mf	go_beta_catenin_binding	84	0.086439	0.0056139	0.091054	0.17124
GO_cc	go_muscle_myosin_complex	19	0.19556	0.0060505	0.20611	0.17136
Canonical_pathway	reactome_pi3k_cascade	70	0.095433	0.00566	0.10059	0.17139
GO_cc	go_cell_cell_adherens_junction	54	0.10926	0.0056936	0.1152	0.17147
GO_bp	go_gastrulation_with_mouth_forming_second	27	0.13688	0.0050472	0.14433	0.17148
GO_bp	go_regulation_of_establishment_or_maintenance_of_cell_polarity	22	0.15889	0.0052894	0.16759	0.17155
GO_bp	go_regulation_of_biomineral_tissue_development	73	0.092803	0.0056203	0.097965	0.17175
GO_mf	go_cysteine_type_endopeptidase_inhibitor_activity_involved_in_apoptotic_process	23	0.15874	0.0054029	0.1676	0.1718
Canonical_pathway	reactome_notch1_intracellular_domain_regulates_transcription	44	0.12389	0.0058295	0.13089	0.17194
GO_mf	go_fucosyltransferase_activity	13	0.21807	0.0055817	0.23043	0.17199
Canonical_pathway	reactome_scf_beta_trcp_mediated_degradation_of_emi1	51	0.10494	0.0053151	0.11091	0.17203
GO_bp	go_photoreceptor_cell_maintenance	35	0.12516	0.0052534	0.13242	0.17231
GO_bp	go_microtubule_anchoring	17	0.1808	0.0052916	0.19134	0.17235
GO_bp	go_cofactor_transport	26	0.14558	0.0052681	0.15407	0.17236
Canonical_pathway	st_ga13_pathway	38	0.1166	0.0050992	0.1234	0.17237
GO_cc	go_aggresome	34	0.11697	0.0048393	0.12423	0.17322
GO_mf	go_kinesin_binding	33	0.1214	0.0049482	0.12896	0.17327
Canonical_pathway	biocarta_ptc1_pathway	11	0.1983	0.0046692	0.21087	0.17351
Canonical_pathway	reactome_cytokine_signaling_in_immune_system	262	0.047021	0.005369	0.050047	0.17373
GO_bp	go_regulation_of_fibroblast_growth_factor_receptor_signaling_pathway	24	0.1524	0.0052987	0.1622	0.17373
GO_bp	go_regulation_of_chromatin_binding	17	0.17974	0.0052604	0.19153	0.17402
GO_bp	go_maintenance_of_location	136	0.060859	0.0050227	0.064907	0.17423
GO_bp	go_positive_regulation_of_stem_cell_proliferation	61	0.10322	0.0057162	0.11019	0.17444
GO_bp	go_regulation_of_respiratory_burst	12	0.2222	0.0054643	0.23722	0.17447
GO_mf	go_ankyrin_binding	20	0.17551	0.005571	0.18739	0.17449
GO_bp	go_positive_regulation_of_sequestering_of_calcium_ion	16	0.18251	0.0051822	0.19489	0.17452
Canonical_pathway	reactome_activation_of_nf_kappab_in_b_cells	63	0.094462	0.0053159	0.10107	0.17499
GO_bp	go_chromatin_silencing_at_rdna	35	0.14141	0.0059359	0.15135	0.17507
GO_bp	go_sensory_organ_morphogenesis	238	0.051016	0.0055554	0.054647	0.17527
GO_bp	go_nitrogen_compound_transport	500	0.033274	0.0052166	0.035663	0.17541
GO_mf	go_protein_serine_threonine_phosphatase_inhibitor_activity	11	0.23462	0.0055243	0.25154	0.17549
GO_bp	go_regulation_of_vasculogenesis	13	0.21363	0.005468	0.22905	0.1755
GO_bp	go_cardiac_right_ventricle_morphogenesis	16	0.20335	0.005774	0.21803	0.1755
GO_bp	go_porphyrin_containing_compound_metabolic_process	36	0.11979	0.0050995	0.12847	0.17556
GO_bp	go_stem_cell_proliferation	60	0.092997	0.0051077	0.099755	0.17561
GO_mf	go_translation_initiation_factor_binding	28	0.12834	0.0048191	0.13782	0.17588
Canonical_pathway	pid_hif1_tfpathway	66	0.094566	0.0054466	0.10156	0.17589
GO_bp	go_sarcoplasmic_reticulum_calcium_ion_transport	11	0.2056	0.0048409	0.22083	0.17593
GO_bp	go_cardiac_ventricle_morphogenesis	62	0.10463	0.0058415	0.11244	0.17605
Canonical_pathway	reactome_signaling_by_notch	100	0.074213	0.0052568	0.079755	0.17606
GO_bp	go_embryonic_placenta_development	83	0.085614	0.0055273	0.092081	0.17625
Canonical_pathway	kegg_glycosphingolipid_biosynthesis_lacto_and_neolacto_series	25	0.14099	0.0050028	0.15166	0.1763
GO_bp	go_mitochondrion_localization	35	0.11472	0.0048154	0.12358	0.17662
GO_mf	go_manganese_ion_binding	48	0.10797	0.0053057	0.11632	0.17664
GO_bp	go_dermatan_sulfate_metabolic_process	13	0.1981	0.0050705	0.21346	0.17669
GO_bp	go_intracellular_signal_transduction	1558	0.019234	0.0051753	0.020727	0.17672
GO_mf	go_syntaxin_binding	88	0.080249	0.005334	0.086485	0.17674
Canonical_pathway	reactome_abacavir_transport_and_metabolism	10	0.2229	0.0050043	0.24026	0.17677
GO_mf	go_retinoid_x_receptor_binding	17	0.17936	0.0052492	0.19358	0.17709
GO_bp	go_tyrosine_phosphorylation_of_stat_protein	10	0.26378	0.0059221	0.28491	0.17727
GO_bp	go_immune_response_regulating_cell_surface_receptor_signaling_pathway	289	0.044444	0.0053261	0.048029	0.1774
GO_cc	go_schmidt_lanterman_incisure	11	0.22899	0.0053919	0.24778	0.1777
GO_mf	go_acid_amino_acid_ligase_activity	21	0.14914	0.0048509	0.16141	0.17775
GO_mf	go_phosphatidylinositol_3_kinase_binding	30	0.15132	0.005881	0.16381	0.17783
GO_bp	go_positive_regulation_of_interleukin_2_biosynthetic_process	12	0.25279	0.0062166	0.27369	0.17785
GO_bp	go_protein_targeting_to_membrane	155	0.056091	0.0049396	0.060751	0.17793
GO_bp	go_proteoglycan_biosynthetic_process	58	0.092454	0.0049928	0.10017	0.17801
GO_bp	go_regulation_of_notch_signaling_pathway	66	0.091925	0.0052944	0.099618	0.17807
GO_bp	go_positive_regulation_of_histone_deacetylation	14	0.18627	0.0049476	0.20193	0.17816
Canonical_pathway	reactome_signaling_by_fgfr_mutants	43	0.11828	0.0055019	0.12831	0.17832
GO_bp	go_regulation_of_insulin_receptor_signaling_pathway	43	0.11476	0.0053383	0.12451	0.17835
GO_bp	go_s_adenosylhomocysteine_metabolic_process	13	0.19358	0.0049549	0.21007	0.1784
GO_bp	go_antigen_processing_and_presentation_of_peptide_antigen	177	0.054592	0.0051346	0.059262	0.17848
Canonical_pathway	reactome_signaling_by_notch3	12	0.18988	0.0046695	0.20659	0.17902
GO_mf	go_inositol_trisphosphate_kinase_activity	11	0.18648	0.0043909	0.20301	0.17917
Canonical_pathway	reactome_o_linked_glycosylation_of_mucins	56	0.10224	0.0054256	0.11133	0.17922
Canonical_pathway	reactome_sulfur_amino_acid_metabolism	25	0.14861	0.0052734	0.16184	0.17925
GO_cc	go_axolemma	14	0.2164	0.0057479	0.23575	0.17933
GO_bp	go_regulation_of_protein_sumoylation	19	0.15352	0.0047498	0.16728	0.17939
GO_mf	go_glucose_binding	12	0.21911	0.0053884	0.23881	0.17944
Canonical_pathway	reactome_signalling_to_ras	27	0.14476	0.0053378	0.15789	0.17962
GO_bp	go_enteric_nervous_system_development	11	0.21423	0.0050443	0.23366	0.17962
Canonical_pathway	reactome_interferon_signaling	153	0.059627	0.0052173	0.06507	0.17975
GO_bp	go_chondroitin_sulfate_proteoglycan_metabolic_process	44	0.10548	0.0049631	0.11517	0.17987
GO_cc	go_lipid_particle	62	0.094657	0.0052845	0.10341	0.18
GO_bp	go_positive_regulation_of_kidney_development	39	0.13116	0.005811	0.14339	0.18017
GO_bp	go_positive_regulation_of_embryonic_development	32	0.13286	0.0053329	0.14543	0.18047
GO_mf	go_phospholipid_binding	353	0.0394	0.0052098	0.043126	0.18047
GO_bp	go_regulation_of_glomerulus_development	13	0.24424	0.0062515	0.2674	0.18053
GO_bp	go_regulation_of_substrate_adhesion_dependent_cell_spreading	43	0.11116	0.0051706	0.12176	0.18064
GO_bp	go_negative_regulation_of_cell_adhesion	221	0.048868	0.0051301	0.053552	0.18075
GO_bp	go_regulation_of_cellular_amine_metabolic_process	90	0.079504	0.0053439	0.08714	0.1808
Canonical_pathway	reactome_endosomal_sorting_complex_required_for_transport_escrt	26	0.13167	0.0047646	0.14434	0.18083
Canonical_pathway	reactome_mrna_splicing	106	0.061887	0.0045126	0.067879	0.18096
GO_bp	go_regulation_of_viral_genome_replication	75	0.087193	0.0053521	0.095655	0.18101
GO_cc	go_cytoplasmic_region	284	0.043623	0.005183	0.047864	0.18105
GO_bp	go_dna_dealkylation	20	0.15351	0.0048727	0.16845	0.18107
GO_mf	go_inositol_tetrakisphosphate_phosphatase_activity	11	0.20952	0.0049332	0.22996	0.18112
GO_mf	go_rho_guanyl_nucleotide_exchange_factor_activity	78	0.08629	0.0054012	0.094768	0.18128
GO_bp	go_regulation_of_lipase_activity	82	0.085114	0.0054619	0.093484	0.1813
GO_bp	go_regulation_of_cgmp_metabolic_process	29	0.13774	0.0052634	0.15129	0.1813
Canonical_pathway	reactome_glycosphingolipid_metabolism	36	0.11754	0.0050036	0.12913	0.18135
GO_bp	go_histone_deubiquitination	21	0.14234	0.0046296	0.15647	0.18149
GO_bp	go_middle_ear_morphogenesis	19	0.17218	0.0053271	0.18933	0.18157
Canonical_pathway	reactome_dna_repair	104	0.062536	0.0045169	0.068786	0.18164
GO_mf	go_nad_adp_ribosyltransferase_activity	26	0.14296	0.005173	0.1574	0.18188
GO_bp	go_regulation_of_stem_cell_proliferation	89	0.082457	0.0055117	0.09082	0.18197
GO_bp	go_regulation_of_neutrophil_chemotaxis	27	0.15003	0.0055322	0.1653	0.18205
GO_bp	go_axonemal_dynein_complex_assembly	22	0.1357	0.0045175	0.14969	0.18233
GO_bp	go_regulation_of_protein_catabolic_process	393	0.03564	0.0049673	0.039331	0.18243
GO_bp	go_negative_regulation_of_ion_transport	126	0.064169	0.0050988	0.070918	0.18278
GO_bp	go_negative_regulation_of_systemic_arterial_blood_pressure	13	0.20394	0.0052201	0.22553	0.18293
GO_bp	go_cellular_response_to_abiotic_stimulus	259	0.043784	0.004971	0.048511	0.18339
GO_cc	go_nuclear_membrane	277	0.04192	0.0049198	0.046447	0.18339
Canonical_pathway	reactome_apoptotic_cleavage_of_cellular_proteins	37	0.12108	0.0052253	0.13424	0.18354
GO_bp	go_cellular_response_to_organic_substance	1835	0.017977	0.0052094	0.019931	0.18355
GO_cc	go_copi_coated_vesicle_membrane	17	0.14345	0.0041984	0.15912	0.18366
GO_bp	go_lipoprotein_metabolic_process	124	0.059478	0.0046886	0.065993	0.18372
GO_bp	go_negative_regulation_of_notch_signaling_pathway	28	0.14024	0.005266	0.15565	0.1838
GO_bp	go_regulation_of_cellular_senescence	26	0.13449	0.0048665	0.14931	0.18388
GO_cc	go_chromocenter	13	0.19217	0.0049189	0.21338	0.1839
GO_bp	go_regulation_of_protein_tyrosine_kinase_activity	61	0.09284	0.0051413	0.10313	0.184
GO_bp	go_myoblast_fusion	19	0.16125	0.0049889	0.1794	0.18438
Canonical_pathway	reactome_mtorc1_mediated_signalling	11	0.2087	0.004914	0.23222	0.18441
Canonical_pathway	pid_fanconi_pathway	46	0.09542	0.0045904	0.10621	0.18448
Canonical_pathway	biocarta_insulin_pathway	22	0.14807	0.0049293	0.16483	0.18451
GO_mf	go_o_methyltransferase_activity	17	0.16727	0.0048954	0.1863	0.18464
Canonical_pathway	reactome_regulation_of_apoptosis	58	0.095897	0.0051787	0.10682	0.18467
GO_bp	go_negative_regulation_of_response_to_biotic_stimulus	30	0.12854	0.004996	0.14331	0.18487
GO_bp	go_dendritic_spine_development	19	0.183	0.0056619	0.20436	0.18526
GO_mf	go_leucine_zipper_domain_binding	11	0.22029	0.005187	0.2461	0.18536
Canonical_pathway	pid_tcr_ras_pathway	14	0.19192	0.0050976	0.21465	0.18564
GO_bp	go_regulation_of_receptor_biosynthetic_process	22	0.15209	0.005063	0.17023	0.18581
GO_bp	go_cytokine_mediated_signaling_pathway	444	0.03708	0.0054859	0.041535	0.18601
GO_bp	go_nik_nf_kappab_signaling	84	0.07863	0.0051067	0.088098	0.18606
Canonical_pathway	reactome_inhibition_of_voltage_gated_ca2_channels_via_gbeta_gamma_subunits	25	0.13623	0.004834	0.15264	0.18607
GO_bp	go_action_potential	94	0.078102	0.0053646	0.087743	0.18671
GO_bp	go_sequestering_of_metal_ion	11	0.17332	0.004081	0.19484	0.18686
GO_bp	go_thyroid_hormone_metabolic_process	16	0.17357	0.0049284	0.19528	0.18705
GO_cc	go_nuclear_speck	191	0.047575	0.0046466	0.053529	0.18707
GO_cc	go_intrinsic_component_of_golgi_membrane	57	0.096211	0.0051508	0.10828	0.18714
GO_bp	go_positive_regulation_of_nucleoside_metabolic_process	23	0.13294	0.0045247	0.14976	0.18737
GO_bp	go_interleukin_1_production	15	0.19466	0.0053517	0.21961	0.18772
GO_bp	go_glucocorticoid_metabolic_process	16	0.17454	0.0049558	0.19703	0.18785
GO_bp	go_cellular_response_to_insulin_stimulus	147	0.060688	0.0052058	0.068521	0.1879
GO_bp	go_negative_regulation_of_cellular_component_organization	678	0.026294	0.0047782	0.02969	0.18792
GO_bp	go_er_associated_ubiquitin_dependent_protein_catabolic_process	60	0.083766	0.0046007	0.094589	0.18793
GO_cc	go_apical_junction_complex	128	0.062819	0.0050307	0.070941	0.18795
GO_mf	go_protein_homodimerization_activity	715	0.026385	0.004919	0.029807	0.18804
GO_bp	go_cardiolipin_metabolic_process	14	0.18549	0.0049269	0.20965	0.18815
GO_mf	go_phosphatase_regulator_activity	83	0.07521	0.0048556	0.085091	0.18839
Canonical_pathway	reactome_binding_and_entry_of_hiv_virion	4	0.36659	0.005206	0.41518	0.18863
GO_mf	go_gdp_binding	51	0.08947	0.0045315	0.10133	0.18863
GO_bp	go_regulation_of_actin_filament_depolymerization	48	0.10238	0.0050309	0.11601	0.18875
GO_bp	go_spinal_cord_motor_neuron_cell_fate_specification	13	0.23195	0.0059371	0.26287	0.18879
GO_bp	go_single_organism_behavior	384	0.037573	0.0051776	0.042592	0.18885
GO_bp	go_negative_regulation_of_transcription_elongation_from_rna_polymerase_ii_promoter	11	0.20128	0.0047394	0.22817	0.18885
GO_bp	go_peptidyl_asparagine_modification	39	0.097608	0.0043244	0.11069	0.18895
GO_mf	go_solute_cation_antiporter_activity	31	0.12599	0.0049776	0.14297	0.1891
GO_bp	go_intraspecies_interaction_between_organisms	45	0.11674	0.0055548	0.13258	0.18929
Canonical_pathway	reactome_frs2_mediated_cascade	36	0.12647	0.0053838	0.14369	0.18939
Canonical_pathway	reactome_g_beta_gamma_signalling_through_plc_beta	20	0.13969	0.0044342	0.15874	0.18943
Canonical_pathway	reactome_serotonin_receptors	12	0.21698	0.0053361	0.24677	0.18963
GO_bp	go_negative_regulation_of_transforming_growth_factor_beta_receptor_signaling_pathway	66	0.088095	0.0050739	0.10032	0.18994
GO_bp	go_regulation_of_blood_vessel_endothelial_cell_migration	51	0.098616	0.0049947	0.11231	0.18996
Canonical_pathway	kegg_adipocytokine_signaling_pathway	67	0.086757	0.0050344	0.098849	0.19007
GO_bp	go_cell_fate_commitment	226	0.049904	0.0052971	0.056897	0.19022
GO_bp	go_negative_regulation_of_intracellular_transport	139	0.057647	0.0048095	0.065781	0.19043
GO_bp	go_reproductive_behavior	30	0.1431	0.0055617	0.16331	0.19045
GO_bp	go_response_to_fibroblast_growth_factor	115	0.064402	0.0048902	0.07365	0.19095
Canonical_pathway	reactome_glycerophospholipid_biosynthesis	82	0.074636	0.0047896	0.085395	0.19106
Canonical_pathway	reactome_pkb_mediated_events	28	0.12849	0.0048248	0.14702	0.19108
GO_cc	go_endosomal_part	424	0.032975	0.00477	0.037738	0.19112
GO_bp	go_positive_regulation_of_sequence_specific_dna_binding_transcription_factor_activity	227	0.046297	0.004925	0.053	0.19119
GO_mf	go_protein_transporter_activity	98	0.066745	0.0046805	0.076484	0.19143
GO_bp	go_regulation_of_tolerance_induction	18	0.16596	0.0049979	0.1902	0.19145
GO_cc	go_t_cell_receptor_complex	19	0.17589	0.0054418	0.20189	0.19182
GO_cc	go_triglyceride_rich_lipoprotein_particle	20	0.16754	0.0053182	0.19274	0.19235
Canonical_pathway	reactome_association_of_tric_cct_with_target_proteins_during_biosynthesis	26	0.1171	0.0042373	0.13474	0.19242
GO_mf	go_platelet_derived_growth_factor_binding	11	0.24618	0.0057965	0.28343	0.19254
GO_bp	go_regulation_of_cell_projection_size	11	0.18838	0.0044357	0.21703	0.1927
GO_mf	go_unfolded_protein_binding	94	0.062595	0.0042994	0.07214	0.19279
GO_bp	go_regulation_of_defense_response_to_virus_by_virus	29	0.1186	0.0045321	0.13672	0.19285
Canonical_pathway	reactome_regulation_of_beta_cell_development	30	0.13235	0.005144	0.15258	0.19286
GO_mf	go_transcription_factor_activity_rna_polymerase_ii_distal_enhancer_sequence_specific_binding	88	0.075507	0.0050188	0.087103	0.19301
GO_mf	go_cation_amino_acid_symporter_activity	16	0.20395	0.0057908	0.23553	0.19328
GO_mf	go_snrna_binding	34	0.11239	0.0046499	0.12985	0.19337
GO_bp	go_positive_regulation_of_macrophage_activation	12	0.20974	0.0051581	0.24277	0.19381
GO_bp	go_autophagosome_organization	43	0.097227	0.0045226	0.11263	0.19401
Canonical_pathway	pid_hnf3b_pathway	45	0.10244	0.0048743	0.11876	0.1942
Canonical_pathway	pid_vegfr1_pathway	26	0.13126	0.0047496	0.15228	0.19436
GO_bp	go_cell_cycle_process	1076	0.020657	0.0046795	0.023994	0.19465
GO_bp	go_inorganic_ion_import_into_cell	15	0.17619	0.0048441	0.20492	0.19495
Canonical_pathway	biocarta_pdgf_pathway	32	0.12501	0.0050179	0.14542	0.19499
GO_bp	go_regulation_of_epithelial_cell_differentiation	121	0.065472	0.0050987	0.076187	0.19508
GO_bp	go_reproductive_system_development	396	0.035299	0.0049382	0.041213	0.19587
GO_mf	go_sulfuric_ester_hydrolase_activity	18	0.16749	0.0050438	0.19567	0.19602
GO_bp	go_negative_regulation_of_defense_response_to_virus	18	0.15459	0.0046554	0.1809	0.1964
GO_bp	go_epithelial_to_mesenchymal_transition	55	0.095881	0.0050425	0.1123	0.19663
GO_bp	go_dna_double_strand_break_processing	18	0.13875	0.0041785	0.16272	0.19692
GO_cc	go_vacuole	1174	0.019942	0.0047063	0.023401	0.19707
GO_bp	go_intermediate_filament_organization	19	0.17152	0.0053068	0.2013	0.19709
GO_bp	go_regulation_of_protein_autophosphorylation	38	0.11242	0.0049166	0.13194	0.1971
Canonical_pathway	kegg_glioma	66	0.086379	0.004975	0.10146	0.1973
GO_bp	go_regulation_of_monocyte_chemotaxis	20	0.15533	0.0049304	0.18287	0.19784
GO_bp	go_positive_regulation_of_vascular_endothelial_growth_factor_receptor_signaling_pathway	17	0.16947	0.0049599	0.19953	0.19785
GO_bp	go_protein_o_linked_glycosylation	100	0.064592	0.0045753	0.076115	0.19806
GO_bp	go_positive_regulation_of_cellular_amine_metabolic_process	13	0.20323	0.0052019	0.23956	0.19812
GO_bp	go_homophilic_cell_adhesion_via_plasma_membrane_adhesion_molecules	149	0.070833	0.0061168	0.083539	0.19825
GO_bp	go_ventral_spinal_cord_development	47	0.11416	0.005551	0.13466	0.1983
GO_mf	go_titin_binding	14	0.17225	0.0045752	0.20329	0.19842
GO_bp	go_myelin_assembly	17	0.16666	0.0048776	0.19673	0.19847
GO_mf	go_carbon_sulfur_lyase_activity	11	0.2225	0.0052388	0.26277	0.19858
GO_bp	go_magnesium_ion_transport	13	0.21014	0.0053787	0.24827	0.19867
GO_bp	go_golgi_localization	12	0.17327	0.004261	0.20472	0.19868
Canonical_pathway	reactome_regulation_of_mitotic_cell_cycle	79	0.073504	0.0046302	0.086906	0.19884
Canonical_pathway	reactome_a_tetrasaccharide_linker_sequence_is_required_for_gag_synthesis	25	0.13179	0.0046766	0.15597	0.19906
GO_bp	go_ncrna_transcription	87	0.064732	0.0042782	0.076613	0.19908
GO_bp	go_cardiac_muscle_cell_differentiation	74	0.078435	0.0047825	0.092975	0.19945
Canonical_pathway	reactome_g_protein_beta_gamma_signalling	28	0.11842	0.0044468	0.1405	0.19965
Canonical_pathway	kegg_thyroid_cancer	29	0.12919	0.004937	0.15331	0.19971
GO_bp	go_regulation_of_serine_type_peptidase_activity	12	0.23688	0.0058255	0.28122	0.1998
GO_cc	go_excitatory_synapse	196	0.04866	0.0048137	0.057779	0.19985
GO_bp	go_positive_regulation_of_epidermal_growth_factor_activated_receptor_activity	11	0.21498	0.0050618	0.25534	0.19992
GO_bp	go_cytoplasmic_microtubule_organization	41	0.098318	0.004466	0.11702	0.20041
GO_cc	go_a_band	34	0.10931	0.0045224	0.13021	0.20061
GO_mf	go_serine_type_exopeptidase_activity	18	0.1532	0.0046134	0.18263	0.20079
GO_bp	go_lymphangiogenesis	11	0.20612	0.0048533	0.24598	0.20103
GO_mf	go_acetylgalactosaminyltransferase_activity	33	0.12221	0.0049812	0.14584	0.20103
GO_mf	go_alpha_tubulin_binding	23	0.14277	0.0048596	0.17041	0.20106
Canonical_pathway	reactome_p130cas_linkage_to_mapk_signaling_for_integrins	16	0.17918	0.0050876	0.21413	0.20137
GO_bp	go_regulation_of_odontogenesis	24	0.14977	0.0052073	0.17903	0.20142
GO_bp	go_positive_regulation_of_peptidyl_tyrosine_phosphorylation	162	0.05259	0.0047339	0.062877	0.20147
GO_bp	go_hydrogen_peroxide_metabolic_process	30	0.12294	0.0047782	0.14704	0.20156
Canonical_pathway	reactome_hiv_infection	192	0.044613	0.0043685	0.053367	0.2016
GO_bp	go_regulation_of_cell_aging	33	0.11105	0.0045262	0.13294	0.20178
GO_bp	go_retrograde_vesicle_mediated_transport_golgi_to_er	76	0.07019	0.004337	0.084033	0.20179
GO_mf	go_oxidoreductase_activity_acting_on_the_ch_nh_group_of_donors_nad_or_nadp_as_acceptor	18	0.16015	0.0048228	0.19181	0.20189
Canonical_pathway	sig_cd40pathwaymap	34	0.11089	0.0045879	0.13286	0.20196
GO_cc	go_main_axon	58	0.09385	0.0050682	0.11247	0.20201
GO_bp	go_protein_adp_ribosylation	20	0.15086	0.0047886	0.18082	0.20206
Canonical_pathway	kegg_natural_killer_cell_mediated_cytotoxicity	133	0.063824	0.0052094	0.076531	0.20216
GO_bp	go_ncrna_metabolic_process	526	0.026577	0.0042706	0.031878	0.20223
GO_cc	go_membrane_region	1135	0.020267	0.0047078	0.02432	0.20233
GO_bp	go_regulation_of_cellular_ketone_metabolic_process	175	0.052032	0.0048663	0.062558	0.20279
GO_bp	go_regulation_of_organic_acid_transport	49	0.099913	0.0049605	0.12022	0.20297
GO_bp	go_negative_regulation_of_fibroblast_growth_factor_receptor_signaling_pathway	11	0.20483	0.0048229	0.24651	0.20301
GO_bp	go_regulation_of_b_cell_proliferation	55	0.089091	0.0046854	0.10734	0.20328
Canonical_pathway	reactome_caspase_mediated_cleavage_of_cytoskeletal_proteins	12	0.17566	0.0043198	0.21185	0.20351
GO_bp	go_protein_k48_linked_deubiquitination	19	0.12557	0.0038849	0.15158	0.20374
GO_mf	go_guanyl_nucleotide_exchange_factor_activity	301	0.039583	0.0048396	0.047845	0.20403
GO_bp	go_synaptic_signaling	418	0.033418	0.0048005	0.040456	0.2044
GO_bp	go_response_to_ischemia	29	0.12659	0.0048374	0.15333	0.20453
GO_bp	go_actin_cytoskeleton_reorganization	55	0.093027	0.0048924	0.11274	0.20466
GO_bp	go_lipid_digestion	21	0.15442	0.0050226	0.18721	0.20473
Canonical_pathway	reactome_apc_c_cdh1_mediated_degradation_of_cdc20_and_other_apc_c_cdh1_targeted_proteins_in_late_mitosis_early_g1	66	0.076862	0.0044269	0.093195	0.20476
GO_mf	go_fibronectin_binding	29	0.12193	0.0046595	0.14786	0.20479
GO_mf	go_lysozyme_activity	11	0.2114	0.0049776	0.25656	0.20498
Canonical_pathway	kegg_calcium_signaling_pathway	177	0.051937	0.0048849	0.063038	0.205
GO_cc	go_paranode_region_of_axon	12	0.20814	0.0051186	0.25272	0.20509
GO_cc	go_centriolar_satellite	25	0.11359	0.0040308	0.13804	0.20529
GO_bp	go_forebrain_neuron_fate_commitment	12	0.20946	0.0051512	0.25477	0.20549
GO_bp	go_protein_k48_linked_ubiquitination	47	0.092846	0.0045147	0.113	0.20565
GO_mf	go_protein_tyrosine_kinase_binding	55	0.091127	0.0047925	0.11101	0.20586
GO_bp	go_establishment_of_protein_localization_to_organelle	353	0.03356	0.0044376	0.040954	0.20627
GO_mf	go_protein_phosphatase_1_binding	20	0.1421	0.0045105	0.17361	0.20655
GO_bp	go_negative_regulation_of_steroid_metabolic_process	24	0.13453	0.0046775	0.16452	0.20676
GO_bp	go_establishment_of_localization_by_movement_along_microtubule	94	0.062985	0.0043262	0.07706	0.20687
Canonical_pathway	pid_retinoic_acid_pathway	30	0.12074	0.0046927	0.14778	0.20696
Canonical_pathway	biocarta_nkt_pathway	29	0.13727	0.0052457	0.16828	0.20733
GO_bp	go_regulation_of_myotube_differentiation	55	0.08664	0.0045566	0.10624	0.2074
GO_bp	go_cellular_response_to_epidermal_growth_factor_stimulus	25	0.12624	0.0044795	0.15483	0.20745
GO_bp	go_negative_regulation_of_protein_autophosphorylation	11	0.20338	0.0047887	0.24957	0.20756
GO_bp	go_fluid_transport	27	0.13739	0.0050661	0.16872	0.20775
GO_mf	go_oxidized_nad_binding	13	0.18436	0.0047188	0.2266	0.20795
Canonical_pathway	reactome_the_role_of_nef_in_hiv1_replication_and_disease_pathogenesis	27	0.11337	0.0041804	0.13937	0.20799
GO_bp	go_hepatocyte_apoptotic_process	13	0.17527	0.0044862	0.2155	0.20803
GO_mf	go_proteasome_binding	16	0.14748	0.0041874	0.1814	0.20812
GO_bp	go_regulation_of_double_strand_break_repair_via_homologous_recombination	18	0.14906	0.0044889	0.18336	0.20813
GO_bp	go_cellular_response_to_endogenous_stimulus	1003	0.021177	0.0046407	0.026087	0.20846
GO_bp	go_positive_regulation_of_dendrite_development	63	0.078278	0.0044051	0.096439	0.20849
Canonical_pathway	reactome_processing_of_capped_intron_containing_pre_mrna	135	0.048891	0.0040203	0.060304	0.20876
GO_cc	go_kinesin_complex	54	0.085454	0.0044532	0.10541	0.20878
GO_bp	go_regulation_of_response_to_biotic_stimulus	234	0.041046	0.0044324	0.05065	0.20887
GO_bp	go_cell_junction_organization	184	0.050086	0.0048022	0.061812	0.20889
GO_bp	go_cerebellar_purkinje_cell_layer_formation	11	0.18265	0.0043007	0.22542	0.2089
Canonical_pathway	reactome_cross_presentation_of_soluble_exogenous_antigens_endosomes	49	0.092529	0.0045938	0.11445	0.20942
GO_cc	go_golgi_membrane	700	0.024451	0.0045122	0.030248	0.20945
GO_bp	go_anterior_posterior_pattern_specification	194	0.051058	0.0050254	0.063197	0.20957
GO_mf	go_alcohol_transmembrane_transporter_activity	25	0.13229	0.0046942	0.16387	0.20975
GO_bp	go_regulation_of_t_helper_2_cell_differentiation	11	0.22182	0.0052231	0.275	0.20994
GO_bp	go_regulation_of_t_cell_chemotaxis	11	0.20468	0.0048194	0.25375	0.20995
GO_bp	go_negative_regulation_of_lipid_metabolic_process	80	0.075894	0.0048108	0.094113	0.21001
GO_bp	go_establishment_or_maintenance_of_epithelial_cell_apical_basal_polarity	30	0.12616	0.0049032	0.15647	0.21004
GO_bp	go_osteoclast_differentiation	30	0.13537	0.0052613	0.1679	0.21005
GO_bp	go_regulation_of_antigen_processing_and_presentation	24	0.13477	0.0046856	0.16723	0.21017
GO_mf	go_ubiquitin_like_protein_binding	120	0.056587	0.0043886	0.07022	0.21017
GO_cc	go_myosin_complex	66	0.084656	0.0048758	0.10509	0.21025
Canonical_pathway	reactome_voltage_gated_potassium_channels	43	0.10957	0.0050965	0.13612	0.21044
GO_bp	go_mammary_gland_duct_morphogenesis	29	0.12699	0.0048528	0.15783	0.21053
GO_bp	go_positive_regulation_of_smad_protein_import_into_nucleus	12	0.18425	0.004531	0.22906	0.2106
GO_bp	go_protein_oligomerization	428	0.030689	0.0044597	0.038178	0.21075
Canonical_pathway	reactome_transport_of_glucose_and_other_sugars_bile_salts_and_organic_acids_metal_ions_and_amine_compounds	90	0.068585	0.00461	0.085414	0.211
GO_bp	go_regulation_of_binding	281	0.037658	0.0044509	0.046921	0.21111
GO_cc	go_nuclear_replication_fork	39	0.094599	0.0041911	0.11798	0.21134
GO_mf	go_organic_hydroxy_compound_transmembrane_transporter_activity	61	0.084247	0.0046654	0.10511	0.21143
Canonical_pathway	reactome_gamma_carboxylation_transport_and_amino_terminal_cleavage_of_proteins	10	0.17112	0.0038418	0.21356	0.21149
Canonical_pathway	biocarta_tnfr1_pathway	29	0.1081	0.0041308	0.13494	0.21155
GO_mf	go_cyclin_dependent_protein_kinase_activity	34	0.10426	0.0043134	0.13021	0.21165
GO_bp	go_regulation_of_tyrosine_phosphorylation_of_stat_protein	68	0.073526	0.0042982	0.092105	0.21236
GO_bp	go_cardiac_muscle_adaptation	11	0.18702	0.0044035	0.23444	0.21252
GO_bp	go_embryonic_placenta_morphogenesis	22	0.14381	0.0047873	0.18028	0.21253
GO_bp	go_positive_regulation_of_myotube_differentiation	29	0.12355	0.0047214	0.1549	0.21254
GO_bp	go_cellular_response_to_ph	17	0.14457	0.004231	0.18125	0.21255
GO_bp	go_regulation_of_striated_muscle_cell_apoptotic_process	22	0.13661	0.0045475	0.17137	0.21269
GO_mf	go_gtp_rho_binding	16	0.13573	0.003854	0.17051	0.21302
GO_bp	go_neuron_fate_commitment	67	0.088142	0.0051148	0.11078	0.21313
GO_bp	go_blood_vessel_endothelial_cell_migration	24	0.13553	0.004712	0.17038	0.21319
GO_mf	go_aminoacyl_trna_editing_activity	10	0.18514	0.0041564	0.23286	0.21329
Canonical_pathway	kegg_prion_diseases	35	0.11597	0.004868	0.14593	0.2134
GO_bp	go_negative_regulation_of_dna_metabolic_process	111	0.057836	0.004315	0.072789	0.21344
GO_cc	go_telomerase_holoenzyme_complex	19	0.13181	0.004078	0.16606	0.21368
Canonical_pathway	sig_pip3_signaling_in_b_lymphocytes	36	0.10165	0.0043272	0.12816	0.21384
GO_bp	go_lymph_vessel_morphogenesis	13	0.17465	0.0044703	0.22036	0.21401
GO_mf	go_vitamin_transporter_activity	24	0.14241	0.0049512	0.17977	0.21414
GO_bp	go_neural_tube_development	148	0.051335	0.0044183	0.064812	0.21417
GO_bp	go_regulation_of_response_to_tumor_cell	13	0.17029	0.0043587	0.21534	0.21454
GO_bp	go_proteoglycan_metabolic_process	84	0.067622	0.0043918	0.085565	0.21468
GO_bp	go_regulation_of_cytosolic_calcium_ion_concentration	203	0.046635	0.0046943	0.059021	0.21473
GO_bp	go_regulation_of_anoikis	24	0.12666	0.0044036	0.1603	0.21473
Canonical_pathway	reactome_reversible_hydration_of_carbon_dioxide	12	0.19365	0.0047622	0.24515	0.21479
GO_bp	go_intestinal_epithelial_cell_development	11	0.21577	0.0050805	0.27323	0.21485
GO_bp	go_heart_development	464	0.030428	0.0045997	0.038554	0.215
GO_cc	go_proton_transporting_v_type_atpase_complex	23	0.12468	0.0042436	0.158	0.21504
Canonical_pathway	pid_arf6_downstream_pathway	15	0.15997	0.0043981	0.20285	0.21518
Canonical_pathway	reactome_synthesis_of_very_long_chain_fatty_acyl_coas	14	0.17713	0.0047049	0.2248	0.21537
GO_bp	go_negative_regulation_of_epidermis_development	16	0.15826	0.0044937	0.20102	0.21556
GO_bp	go_positive_regulation_of_neuron_projection_development	229	0.041315	0.0044141	0.052505	0.21568
GO_bp	go_rrna_transcription	18	0.12957	0.0039018	0.16496	0.21611
GO_bp	go_regulation_of_protein_import	184	0.047237	0.004529	0.060226	0.21643
GO_cc	go_autophagosome	79	0.067295	0.004239	0.085833	0.21652
GO_bp	go_regulation_of_cellular_component_movement	768	0.023549	0.0045437	0.030037	0.21653
GO_mf	go_oxidoreductase_activity_acting_on_the_aldehyde_or_oxo_group_of_donors_nad_or_nadp_as_acceptor	35	0.10635	0.0044642	0.13568	0.21657
GO_bp	go_activation_of_anaphase_promoting_complex_activity	14	0.14592	0.0038758	0.18618	0.2166
Canonical_pathway	reactome_autodegradation_of_cdh1_by_cdh1_apc_c	58	0.078207	0.0042234	0.099806	0.21664
GO_mf	go_oxidoreductase_activity_acting_on_paired_donors_with_incorporation_or_reduction_of_molecular_oxygen_nad_p_h_as_one_donor_and_incorporation_of_one_atom_of_oxygen	37	0.11547	0.0049832	0.14741	0.21672
GO_bp	go_regulation_of_cytokine_secretion	147	0.053998	0.0046319	0.06905	0.21711
GO_bp	go_protein_kinase_c_activating_g_protein_coupled_receptor_signaling_pathway	31	0.11027	0.0043564	0.14101	0.21712
GO_bp	go_tube_morphogenesis	323	0.036223	0.0045852	0.046398	0.21749
GO_bp	go_positive_regulation_of_biomineral_tissue_development	38	0.10506	0.0045945	0.13459	0.21753
GO_bp	go_methionine_metabolic_process	18	0.14904	0.0044882	0.19096	0.21756
GO_bp	go_regulation_of_mitochondrial_outer_membrane_permeabilization_involved_in_apoptotic_signaling_pathway	43	0.087968	0.0040919	0.1128	0.21775
GO_cc	go_clathrin_coat_of_trans_golgi_network_vesicle	11	0.18324	0.0043146	0.23521	0.21798
GO_bp	go_dna_ligation_involved_in_dna_repair	12	0.15898	0.0039096	0.20414	0.21806
GO_bp	go_negative_regulation_of_viral_transcription	24	0.13058	0.0045399	0.16767	0.21807
GO_bp	go_amide_transport	96	0.065336	0.004535	0.084033	0.21843
Canonical_pathway	kegg_taste_transduction	51	0.097691	0.0049479	0.12587	0.21884
GO_bp	go_calcium_independent_cell_cell_adhesion_via_plasma_membrane_cell_adhesion_molecules	21	0.13071	0.0042514	0.1685	0.21896
Canonical_pathway	reactome_cd28_dependent_pi3k_akt_signaling	21	0.13894	0.0045191	0.17929	0.21919
GO_bp	go_renal_filtration	9	0.2195	0.0046751	0.28352	0.21942
GO_bp	go_positive_regulation_of_autophagy	75	0.067863	0.0041656	0.087987	0.22027
GO_bp	go_regulation_of_muscle_adaptation	62	0.081161	0.0045311	0.10535	0.22053
GO_bp	go_er_nucleus_signaling_pathway	34	0.10376	0.004293	0.1348	0.22073
GO_cc	go_lytic_vacuole_membrane	275	0.036167	0.0042295	0.047024	0.22092
Canonical_pathway	st_gaq_pathway	29	0.11513	0.0043997	0.14971	0.22093
GO_mf	go_hmg_box_domain_binding	19	0.16472	0.0050963	0.21425	0.221
Canonical_pathway	reactome_keratan_sulfate_biosynthesis	26	0.11854	0.0042895	0.1542	0.22102
GO_bp	go_calcium_ion_import_into_cytosol	42	0.096728	0.0044469	0.12616	0.22164
GO_bp	go_regulation_of_apoptotic_signaling_pathway	360	0.032004	0.0042729	0.041748	0.22166
GO_bp	go_lagging_strand_elongation	11	0.15344	0.003613	0.20019	0.22169
GO_bp	go_dna_replication_independent_nucleosome_organization	51	0.081601	0.004133	0.10652	0.22182
GO_bp	go_non_recombinational_repair	66	0.067066	0.0038627	0.087599	0.22196
Canonical_pathway	reactome_apc_c_cdc20_mediated_degradation_of_cyclin_b	19	0.12483	0.003862	0.16314	0.2221
GO_bp	go_membrane_assembly	25	0.13086	0.0046436	0.17131	0.22247
GO_bp	go_chondroitin_sulfate_biosynthetic_process	25	0.10894	0.0038657	0.14264	0.22251
GO_bp	go_regulation_of_exit_from_mitosis	16	0.14679	0.0041678	0.19222	0.22255
GO_bp	go_sensory_perception_of_taste	65	0.078593	0.0044923	0.10295	0.22262
GO_bp	go_cellular_response_to_glucose_starvation	31	0.10756	0.0042494	0.14091	0.22264
GO_bp	go_cellular_response_to_osmotic_stress	22	0.12346	0.0041099	0.16187	0.22283
GO_bp	go_regulation_of_phosphatase_activity	124	0.05346	0.0042142	0.070226	0.22325
GO_mf	go_delayed_rectifier_potassium_channel_activity	36	0.11656	0.0049618	0.15311	0.22325
GO_bp	go_ethanol_metabolic_process	13	0.19631	0.0050247	0.25798	0.22335
GO_cc	go_postsynaptic_membrane	203	0.04624	0.0046544	0.060773	0.22337
GO_mf	go_glucosyltransferase_activity	16	0.13348	0.00379	0.17551	0.22347
GO_mf	go_gtp_dependent_protein_binding	17	0.14622	0.0042794	0.19226	0.22347
GO_bp	go_auditory_receptor_cell_development	18	0.14738	0.0044384	0.19381	0.2235
GO_bp	go_tube_formation	128	0.052881	0.0042349	0.069696	0.22401
GO_bp	go_mitochondrial_transport	176	0.042617	0.0039971	0.056272	0.22443
Canonical_pathway	reactome_phospholipid_metabolism	196	0.043245	0.0042781	0.057106	0.22445
GO_bp	go_methionine_biosynthetic_process	14	0.15487	0.0041136	0.20455	0.2245
GO_bp	go_positive_regulation_of_protein_deacetylation	18	0.1354	0.0040775	0.17893	0.22461
GO_bp	go_negative_regulation_of_interleukin_17_production	11	0.17796	0.0041901	0.23535	0.22479
GO_mf	go_phosphotransferase_activity_for_other_substituted_phosphate_groups	19	0.11674	0.0036118	0.15457	0.22505
GO_bp	go_negative_regulation_of_protein_modification_by_small_protein_conjugation_or_removal	139	0.049055	0.0040926	0.065011	0.22526
GO_bp	go_peripheral_nervous_system_neuron_differentiation	13	0.17634	0.0045135	0.23373	0.2253
GO_bp	go_positive_regulation_of_interleukin_2_production	31	0.12124	0.0047897	0.16077	0.22541
Canonical_pathway	sa_pten_pathway	17	0.13779	0.0040327	0.18274	0.22542
GO_bp	go_membrane_tubulation	12	0.14648	0.0036024	0.19427	0.22543
Canonical_pathway	reactome_rna_pol_i_promoter_opening	57	0.10825	0.0057956	0.14363	0.22552
GO_bp	go_regulation_of_phospholipase_c_activity	39	0.10732	0.0047549	0.14244	0.2256
GO_bp	go_cytosolic_transport	209	0.039561	0.00404	0.052585	0.22594
GO_bp	go_neural_tube_formation	93	0.059429	0.0040603	0.079001	0.22595
GO_bp	go_negative_regulation_of_macroautophagy	23	0.11323	0.0038539	0.15053	0.22598
GO_bp	go_auditory_receptor_cell_morphogenesis	13	0.17286	0.0044244	0.22998	0.22615
GO_bp	go_positive_regulation_of_proteolysis	365	0.030479	0.0040968	0.04058	0.22631
GO_bp	go_positive_regulation_of_nucleotide_metabolic_process	132	0.053983	0.0043897	0.071892	0.22637
Canonical_pathway	biocarta_ptdins_pathway	23	0.11052	0.0037618	0.1473	0.22654
GO_bp	go_regulation_of_viral_entry_into_host_cell	28	0.10901	0.0040932	0.14555	0.22695
GO_bp	go_rna_processing	814	0.019308	0.0038309	0.025789	0.22702
GO_bp	go_regulation_of_growth	627	0.024424	0.0042737	0.03264	0.22715
GO_bp	go_positive_regulation_of_response_to_tumor_cell	11	0.17232	0.0040575	0.23058	0.22743
GO_bp	go_positive_regulation_of_keratinocyte_differentiation	13	0.16475	0.0042168	0.2207	0.22769
GO_bp	go_peptidyl_methionine_modification	13	0.16053	0.0041088	0.21533	0.228
GO_bp	go_regulation_of_lipid_kinase_activity	50	0.085847	0.0043053	0.11519	0.22807
GO_bp	go_negative_regulation_of_anoikis	17	0.13924	0.0040751	0.18697	0.22822
Canonical_pathway	pid_notch_pathway	58	0.078846	0.0042579	0.10592	0.22833
GO_bp	go_positive_regulation_of_cellular_protein_localization	360	0.030727	0.0041023	0.04129	0.22839
GO_bp	go_protein_export_from_nucleus	30	0.10602	0.0041204	0.14258	0.22857
GO_bp	go_cell_cycle_phase_transition	254	0.036089	0.0040582	0.048545	0.22862
GO_bp	go_regulation_of_cell_adhesion	619	0.024344	0.0042335	0.032764	0.22874
GO_bp	go_neurotransmitter_metabolic_process	26	0.12405	0.0044889	0.16705	0.22886
GO_bp	go_vascular_smooth_muscle_cell_differentiation	13	0.18326	0.0046906	0.24684	0.22893
GO_mf	go_carbonate_dehydratase_activity	14	0.17281	0.00459	0.23279	0.22895
GO_cc	go_platelet_alpha_granule_membrane	13	0.16561	0.0042388	0.22313	0.22898
GO_bp	go_double_strand_break_repair	162	0.042968	0.0038678	0.057893	0.22899
Canonical_pathway	reactome_nef_mediates_down_modulation_of_cell_surface_receptors_by_recruiting_them_to_clathrin_adapters	20	0.1129	0.0035836	0.15216	0.22906
GO_bp	go_chromosome_segregation	270	0.034261	0.0039704	0.046183	0.2291
GO_mf	go_cysteine_type_endopeptidase_inhibitor_activity	55	0.086891	0.0045697	0.11719	0.22922
Canonical_pathway	reactome_g2_m_dna_damage_checkpoint	9	0.20754	0.0044204	0.28016	0.22941
GO_mf	go_calcium_channel_regulator_activity	38	0.091591	0.0040056	0.12366	0.22944
GO_bp	go_sprouting_angiogenesis	45	0.095431	0.0045409	0.12903	0.22977
GO_bp	go_embryo_development_ending_in_birth_or_egg_hatching	550	0.026424	0.0043393	0.035735	0.22982
GO_bp	go_positive_regulation_of_wound_healing	48	0.085343	0.0041937	0.11544	0.22987
GO_bp	go_heparan_sulfate_proteoglycan_metabolic_process	28	0.10622	0.0039886	0.14374	0.22996
GO_bp	go_regulation_of_neurotransmitter_levels	187	0.042904	0.0041467	0.058095	0.2301
GO_bp	go_cell_cycle	1312	0.016161	0.004017	0.021889	0.23018
GO_cc	go_hemoglobin_complex	12	0.20883	0.0051356	0.28311	0.23037
Canonical_pathway	kegg_glycosaminoglycan_biosynthesis_chondroitin_sulfate	22	0.10871	0.0036189	0.14771	0.23088
Canonical_pathway	kegg_neuroactive_ligand_receptor_interaction	269	0.039474	0.0045663	0.053814	0.23162
GO_bp	go_forebrain_regionalization	25	0.13163	0.0046707	0.17949	0.23168
GO_cc	go_intermediate_filament	194	0.065424	0.0064393	0.089246	0.23176
Canonical_pathway	kegg_histidine_metabolism	29	0.11612	0.0044374	0.15848	0.23187
GO_bp	go_magnesium_ion_transmembrane_transport	16	0.14952	0.0042455	0.20444	0.23228
Canonical_pathway	reactome_apoptosis	144	0.049254	0.0041819	0.067462	0.23267
Canonical_pathway	reactome_prostacyclin_signalling_through_prostacyclin_receptor	19	0.12394	0.0038345	0.16979	0.23272
GO_bp	go_activation_of_nf_kappab_inducing_kinase_activity	17	0.14948	0.0043749	0.20482	0.23275
GO_bp	go_tetrapyrrole_metabolic_process	57	0.076599	0.0041008	0.105	0.23285
GO_bp	go_cleavage_involved_in_rrna_processing	19	0.12197	0.0037736	0.16723	0.2329
GO_bp	go_negative_regulation_of_defense_response	143	0.048787	0.004128	0.067003	0.23327
GO_bp	go_protein_modification_by_small_protein_removal	112	0.049755	0.0037287	0.068342	0.2333
Canonical_pathway	reactome_myogenesis	27	0.1226	0.0045207	0.16844	0.23336
Canonical_pathway	reactome_grb2_sos_provides_linkage_to_mapk_signaling_for_intergrins_	16	0.16157	0.0045875	0.22205	0.23343
GO_bp	go_protein_polymerization	66	0.069727	0.004016	0.095867	0.23352
GO_mf	go_protein_lipid_complex_binding	24	0.1248	0.0043391	0.17166	0.23361
GO_bp	go_heme_metabolic_process	29	0.10622	0.004059	0.14615	0.23368
GO_cc	go_swi_snf_complex	15	0.14024	0.0038555	0.19295	0.23368
GO_cc	go_synapse_part	608	0.02434	0.0041962	0.033523	0.2339
GO_cc	go_vesicle_coat	45	0.075437	0.0035895	0.10427	0.23469
GO_mf	go_histone_acetyltransferase_binding	28	0.11173	0.0041956	0.15448	0.23475
GO_bp	go_rna_stabilization	31	0.1056	0.004172	0.14624	0.23512
Canonical_pathway	reactome_cytosolic_sulfonation_of_small_molecules	12	0.18338	0.0045098	0.25445	0.23555
GO_bp	go_phospholipid_catabolic_process	29	0.10427	0.0039845	0.14471	0.23561
GO_bp	go_regulation_of_response_to_extracellular_stimulus	172	0.041491	0.0038474	0.057614	0.23572
GO_bp	go_regulation_of_smooth_muscle_contraction	60	0.074288	0.0040802	0.10321	0.23583
GO_bp	go_anatomical_structure_formation_involved_in_morphogenesis	954	0.01913	0.0040938	0.026591	0.23594
Canonical_pathway	reactome_s_phase	109	0.051087	0.0037771	0.071063	0.23611
GO_mf	go_1_phosphatidylinositol_binding	19	0.13231	0.0040937	0.18429	0.23639
Canonical_pathway	biocarta_egf_pathway	31	0.10542	0.0041648	0.14692	0.23653
Canonical_pathway	kegg_cysteine_and_methionine_metabolism	34	0.099063	0.0040984	0.13829	0.23689
GO_bp	go_glutamate_metabolic_process	28	0.1102	0.004138	0.15392	0.23701
GO_bp	go_skeletal_system_development	451	0.02891	0.0043101	0.040407	0.23716
GO_bp	go_ncrna_processing	380	0.026813	0.003676	0.037485	0.23722
GO_bp	go_peptide_cross_linking	55	0.11281	0.0059329	0.15775	0.23728
GO_bp	go_negative_regulation_of_atpase_activity	14	0.13152	0.0034933	0.18401	0.2374
GO_bp	go_mitotic_nuclear_division	362	0.028924	0.0038722	0.040512	0.23763
GO_bp	go_spinal_cord_motor_neuron_differentiation	35	0.10896	0.0045735	0.15265	0.23769
GO_mf	go_transferase_activity_transferring_alkyl_or_aryl_other_than_methyl_groups	61	0.070799	0.0039207	0.09919	0.23769
GO_bp	go_keratan_sulfate_biosynthetic_process	28	0.10519	0.00395	0.14751	0.23789
Canonical_pathway	reactome_cdk_mediated_phosphorylation_and_removal_of_cdc6	48	0.081908	0.0040249	0.11494	0.23805
GO_bp	go_negative_t_cell_selection	13	0.17612	0.0045078	0.24746	0.23833
GO_bp	go_regulation_of_cell_proliferation_involved_in_heart_morphogenesis	15	0.16547	0.0045492	0.23252	0.23835
GO_bp	go_l_ascorbic_acid_metabolic_process	11	0.17376	0.0040913	0.24423	0.23841
GO_bp	go_synaptic_transmission_cholinergic	36	0.10108	0.0043029	0.14226	0.23869
GO_bp	go_tube_development	552	0.025133	0.0041345	0.035391	0.23881
GO_bp	go_glycosyl_compound_catabolic_process	41	0.090047	0.0040903	0.12685	0.2389
GO_bp	go_lipid_phosphorylation	98	0.058582	0.0041081	0.082536	0.23893
GO_bp	go_cerebellar_purkinje_cell_layer_morphogenesis	14	0.14118	0.00375	0.19892	0.23894
GO_bp	go_tissue_remodeling	88	0.061149	0.0040644	0.086195	0.23904
GO_bp	go_indole_containing_compound_metabolic_process	25	0.11145	0.0039547	0.15722	0.23921
GO_bp	go_negative_regulation_of_response_to_endoplasmic_reticulum_stress	39	0.084047	0.0037236	0.11865	0.23937
GO_cc	go_intrinsic_component_of_mitochondrial_membrane	51	0.073381	0.0037166	0.10374	0.23968
Canonical_pathway	pid_atm_pathway	34	0.086052	0.0035601	0.12173	0.23982
GO_bp	go_glycosylation	262	0.033696	0.0038475	0.047671	0.23984
Canonical_pathway	reactome_phase_ii_conjugation	67	0.076532	0.004441	0.10841	0.24011
GO_bp	go_receptor_catabolic_process	16	0.13233	0.0037573	0.18766	0.24036
GO_bp	go_regulation_of_cellular_component_size	331	0.030628	0.0039239	0.043469	0.24054
GO_bp	go_interleukin_1_mediated_signaling_pathway	13	0.15562	0.0039833	0.22106	0.24072
Canonical_pathway	pid_txa2pathway	57	0.07909	0.0042342	0.11237	0.24078
GO_mf	go_chromatin_binding	431	0.027354	0.0039887	0.038868	0.24079
GO_bp	go_pentose_phosphate_shunt	14	0.15671	0.0041625	0.22303	0.24114
GO_bp	go_positive_regulation_of_viral_process	92	0.055475	0.0037698	0.079027	0.24135
GO_bp	go_aminoglycan_biosynthetic_process	107	0.052702	0.0038609	0.07514	0.24153
GO_bp	go_regulation_of_interleukin_8_production	62	0.074846	0.0041785	0.10672	0.24155
GO_bp	go_epithelial_cell_differentiation_involved_in_prostate_gland_development	11	0.19937	0.0046944	0.28431	0.24158
Canonical_pathway	reactome_formation_of_transcription_coupled_ner_tc_ner_repair_complex	28	0.09058	0.0034013	0.12922	0.24167
GO_bp	go_recombinational_repair	79	0.059115	0.0037238	0.084345	0.24169
GO_bp	go_regulation_of_catabolic_process	732	0.02015	0.0037993	0.028763	0.24179
Canonical_pathway	reactome_platelet_activation_signaling_and_aggregation	196	0.040356	0.0039923	0.057619	0.24184
GO_bp	go_positive_regulation_of_glycogen_metabolic_process	17	0.1384	0.0040505	0.19776	0.24202
Canonical_pathway	pid_anthrax_pathway	17	0.15115	0.0044236	0.21603	0.24207
GO_bp	go_positive_regulation_of_lipid_kinase_activity	32	0.10612	0.0042596	0.15184	0.24231
Canonical_pathway	st_stat3_pathway	11	0.18726	0.0044093	0.26808	0.24243
GO_bp	go_positive_regulation_of_camp_mediated_signaling	12	0.18015	0.0044302	0.25795	0.24248
Canonical_pathway	pid_arf_3pathway	19	0.13031	0.0040316	0.1866	0.24249
Canonical_pathway	pid_s1p_s1p2_pathway	24	0.11443	0.0039785	0.16412	0.24284
GO_cc	go_lumenal_side_of_membrane	29	0.1086	0.0041501	0.15605	0.24324
GO_bp	go_isoprenoid_metabolic_process	125	0.048638	0.0038494	0.069898	0.24327
GO_bp	go_cellular_response_to_sterol	15	0.15726	0.0043234	0.22607	0.24334
GO_bp	go_fatty_acid_derivative_biosynthetic_process	42	0.07972	0.003665	0.11461	0.24335
GO_bp	go_regulation_of_interleukin_2_production	48	0.085358	0.0041945	0.12274	0.24339
Canonical_pathway	pid_il12_2pathway	63	0.071411	0.0040187	0.10269	0.2434
GO_bp	go_negative_regulation_of_necrotic_cell_death	11	0.15928	0.0037504	0.22954	0.24387
Canonical_pathway	biocarta_egfr_smrte_pathway	11	0.19729	0.0046453	0.28458	0.24408
GO_bp	go_regulation_of_calcineurin_nfat_signaling_cascade	16	0.14109	0.004006	0.20385	0.24444
GO_bp	go_negative_regulation_of_receptor_activity	29	0.090994	0.0034772	0.13154	0.24455
GO_cc	go_copi_vesicle_coat	13	0.11891	0.0030436	0.17199	0.24467
GO_bp	go_regulation_of_lipopolysaccharide_mediated_signaling_pathway	19	0.13332	0.0041249	0.19293	0.24478
GO_bp	go_actin_nucleation	21	0.11615	0.0037777	0.16822	0.24496
GO_bp	go_protein_transport_along_microtubule	27	0.097613	0.0035994	0.14146	0.24509
Canonical_pathway	biocarta_fibrinolysis_pathway	12	0.17657	0.0043422	0.25596	0.24516
GO_bp	go_developmental_process_involved_in_reproduction	585	0.023274	0.0039381	0.033788	0.24547
GO_bp	go_negative_regulation_of_cell_projection_organization	142	0.045038	0.0037975	0.065476	0.24578
GO_mf	go_i_smad_binding	11	0.17283	0.0040695	0.25146	0.24594
GO_cc	go_90s_preribosome	23	0.11679	0.0039753	0.17001	0.24605
GO_bp	go_epithelial_cell_differentiation	491	0.026682	0.0041462	0.038848	0.2461
GO_bp	go_retina_layer_formation	22	0.12488	0.0041571	0.18191	0.24622
GO_mf	go_ribosome_binding	46	0.071623	0.0034456	0.10439	0.24632
GO_mf	go_ubiquitin_ubiquitin_ligase_activity	13	0.12491	0.0031971	0.18226	0.24657
GO_bp	go_posttranscriptional_gene_silencing	42	0.080438	0.003698	0.11756	0.24693
GO_bp	go_mrna_cis_splicing_via_spliceosome	18	0.11224	0.0033802	0.16408	0.24697
GO_cc	go_plasma_membrane_region	932	0.018477	0.0039104	0.027015	0.247
GO_bp	go_retinol_metabolic_process	29	0.10567	0.0040382	0.15457	0.24709
GO_bp	go_dna_templated_transcription_termination	98	0.047667	0.0033427	0.069754	0.24719
GO_bp	go_hormone_biosynthetic_process	47	0.077074	0.0037478	0.11286	0.24733
GO_mf	go_phosphoric_diester_hydrolase_activity	89	0.057804	0.0038638	0.084661	0.24738
Canonical_pathway	reactome_thrombin_signalling_through_proteinase_activated_receptors_pars	32	0.092515	0.0037134	0.13562	0.24757
GO_bp	go_positive_regulation_of_protein_metabolic_process	1482	0.014535	0.0038223	0.021315	0.24764
GO_bp	go_dna_catabolic_process_endonucleolytic	19	0.1234	0.003818	0.18112	0.24783
Canonical_pathway	reactome_apc_c_cdc20_mediated_degradation_of_mitotic_proteins	67	0.064505	0.0037431	0.094764	0.24804
GO_bp	go_connective_tissue_development	194	0.041794	0.0041136	0.061499	0.24839
GO_mf	go_enzyme_binding	1727	0.013502	0.0038072	0.019893	0.24866
GO_mf	go_rna_polymerase_ii_activating_transcription_factor_binding	36	0.091189	0.0038819	0.13445	0.24881
GO_bp	go_arp2_3_complex_mediated_actin_nucleation	15	0.13563	0.0037287	0.19998	0.24883
Canonical_pathway	reactome_cell_cycle	400	0.026517	0.003728	0.039102	0.24884
GO_bp	go_rna_modification	118	0.044178	0.0033978	0.065155	0.24887
GO_bp	go_smooth_muscle_cell_differentiation	30	0.1133	0.0044036	0.16715	0.24894
GO_bp	go_negative_regulation_of_mrna_metabolic_process	35	0.090009	0.0037781	0.13287	0.24907
GO_bp	go_regulation_of_receptor_internalization	37	0.086707	0.0037419	0.12804	0.24914
GO_bp	go_regulation_of_macrophage_activation	27	0.10475	0.0038625	0.15469	0.24916
GO_bp	go_regulation_of_epithelial_cell_proliferation	284	0.033154	0.0039392	0.048988	0.24928
GO_bp	go_lysine_metabolic_process	13	0.14244	0.0036458	0.21056	0.24938
GO_cc	go_stereocilium_bundle	42	0.085665	0.0039383	0.1267	0.24949
GO_cc	go_plasma_membrane_protein_complex	507	0.02503	0.0039508	0.037039	0.24959
GO_bp	go_organ_growth	68	0.071616	0.0041866	0.10603	0.2497
GO_bp	go_membrane_depolarization_during_cardiac_muscle_cell_action_potential	14	0.16833	0.004471	0.24935	0.24982
GO_bp	go_antigen_processing_and_presentation_of_peptide_antigen_via_mhc_class_i	93	0.054665	0.0037348	0.081026	0.24995
Canonical_pathway	reactome_tcr_signaling	52	0.077306	0.0039535	0.1146	0.24998
GO_bp	go_cytoskeleton_dependent_intracellular_transport	113	0.04803	0.0036154	0.071443	0.2507
GO_bp	go_prostate_gland_development	41	0.096406	0.0043791	0.14372	0.25118
GO_bp	go_cellular_glucuronidation	22	0.21703	0.0072247	0.32374	0.25131
GO_bp	go_activation_of_jun_kinase_activity	35	0.091722	0.00385	0.13685	0.25136
GO_bp	go_response_to_vitamin_e	15	0.1442	0.0039645	0.21536	0.25157
GO_bp	go_regulation_of_chromatin_silencing	20	0.10681	0.0033904	0.15955	0.25161
GO_bp	go_histone_h3_deacetylation	22	0.10334	0.0034403	0.1544	0.25164
GO_bp	go_lymphocyte_apoptotic_process	18	0.12606	0.0037962	0.18839	0.25171
GO_bp	go_glutamine_family_amino_acid_metabolic_process	65	0.063212	0.0036131	0.094651	0.25212
GO_bp	go_antigen_processing_and_presentation_of_peptide_or_polysaccharide_antigen_via_mhc_class_ii	92	0.055213	0.003752	0.08269	0.25216
GO_mf	go_methyl_cpg_binding	17	0.12697	0.0037159	0.19022	0.25224
GO_bp	go_response_to_arsenic_containing_substance	28	0.10256	0.0038511	0.15384	0.2525
GO_bp	go_positive_regulation_of_digestive_system_process	13	0.12609	0.0032275	0.18938	0.25276
GO_bp	go_microtubule_depolymerization	13	0.14997	0.0038387	0.22552	0.25303
GO_bp	go_regulation_of_jun_kinase_activity	82	0.058435	0.0037499	0.08788	0.25305
GO_bp	go_regulation_of_arf_protein_signal_transduction	16	0.13083	0.0037149	0.19701	0.25332
GO_cc	go_vacuolar_membrane	583	0.021447	0.003623	0.032327	0.25353
GO_bp	go_glucose_6_phosphate_metabolic_process	23	0.11647	0.0039643	0.17557	0.25354
GO_bp	go_macromolecule_catabolic_process	904	0.017015	0.0035492	0.025683	0.25383
GO_bp	go_microtubule_nucleation	18	0.11371	0.0034243	0.17166	0.25386
GO_bp	go_regulation_of_receptor_mediated_endocytosis	78	0.057917	0.0036253	0.087553	0.25415
GO_cc	go_pigment_granule	102	0.049457	0.0035379	0.074775	0.25418
GO_bp	go_positive_regulation_of_blood_vessel_endothelial_cell_migration	25	0.11208	0.0039771	0.16971	0.25449
GO_bp	go_regulation_of_neuron_projection_development	403	0.026419	0.0037278	0.040051	0.25475
GO_bp	go_androgen_receptor_signaling_pathway	41	0.075499	0.0034294	0.11446	0.25475
GO_cc	go_sarcoplasmic_reticulum_membrane	37	0.08379	0.003616	0.12704	0.25477
GO_bp	go_protein_import	154	0.040962	0.0035958	0.062145	0.25491
GO_bp	go_negative_regulation_of_developmental_process	784	0.019344	0.0037695	0.029357	0.25497
GO_bp	go_endothelial_cell_differentiation	71	0.063852	0.0038139	0.096907	0.25498
GO_cc	go_intercellular_bridge	44	0.070878	0.003335	0.10761	0.25505
GO_bp	go_response_to_magnesium_ion	23	0.10891	0.003707	0.16555	0.25531
GO_bp	go_inositol_metabolic_process	12	0.14095	0.0034662	0.21425	0.25532
GO_bp	go_autophagy	394	0.025114	0.0035047	0.038194	0.25542
GO_cc	go_spindle_midzone	27	0.10359	0.0038199	0.15759	0.25549
Canonical_pathway	pid_il6_7_pathway	47	0.080818	0.0039299	0.12295	0.2555
Canonical_pathway	pid_rhoa_reg_pathway	46	0.079137	0.0038071	0.12043	0.25555
GO_bp	go_cristae_formation	11	0.14439	0.0033997	0.2199	0.25572
Canonical_pathway	pid_cd8_tcr_pathway	52	0.072828	0.0037245	0.11122	0.25629
Canonical_pathway	st_jak_stat_pathway	9	0.16487	0.0035116	0.25179	0.25631
GO_bp	go_response_to_inorganic_substance	480	0.023962	0.0036827	0.036597	0.25631
GO_bp	go_negative_regulation_of_cellular_response_to_growth_factor_stimulus	120	0.049718	0.0038559	0.076069	0.25669
GO_cc	go_multivesicular_body	38	0.086792	0.0037957	0.13284	0.25677
Canonical_pathway	kegg_regulation_of_autophagy	34	0.10294	0.0042587	0.15766	0.25692
GO_bp	go_copulation	17	0.14007	0.0040993	0.21459	0.25697
GO_cc	go_smooth_endoplasmic_reticulum	33	0.084365	0.0034387	0.12943	0.25726
GO_bp	go_pathway_restricted_smad_protein_phosphorylation	13	0.17253	0.0044161	0.26479	0.25734
GO_bp	go_pre_mirna_processing	13	0.12867	0.0032934	0.19762	0.2575
GO_mf	go_map_kinase_activity	14	0.13956	0.0037069	0.21443	0.25758
Canonical_pathway	reactome_xenobiotics	15	0.17243	0.0047406	0.2652	0.25779
GO_bp	go_phospholipid_scrambling	13	0.17116	0.004381	0.26328	0.25781
Canonical_pathway	naba_collagens	43	0.087067	0.00405	0.13405	0.258
Canonical_pathway	pid_telomerase_pathway	69	0.062924	0.0037053	0.096997	0.25826
GO_bp	go_negative_regulation_of_muscle_cell_apoptotic_process	30	0.092916	0.0036113	0.14329	0.25835
Canonical_pathway	reactome_chondroitin_sulfate_biosynthesis	19	0.1175	0.0036354	0.18146	0.25865
GO_mf	go_cation_cation_antiporter_activity	25	0.10589	0.0037573	0.1637	0.25888
GO_bp	go_cell_fate_determination	43	0.086583	0.0040275	0.13388	0.25892
GO_bp	go_epiboly	22	0.12084	0.0040226	0.18689	0.25897
GO_mf	go_coreceptor_activity	39	0.08435	0.003737	0.13052	0.25906
Canonical_pathway	pid_il12_stat4_pathway	33	0.095486	0.003892	0.14789	0.25925
GO_bp	go_serotonin_metabolic_process	12	0.15953	0.0039231	0.24713	0.2593
GO_bp	go_regulation_of_sulfur_metabolic_process	20	0.11998	0.0038083	0.18596	0.25941
Canonical_pathway	pid_rhoa_pathway	45	0.071587	0.0034063	0.11098	0.25945
GO_bp	go_positive_regulation_of_response_to_extracellular_stimulus	48	0.072639	0.0035695	0.11266	0.25955
GO_bp	go_c21_steroid_hormone_biosynthetic_process	15	0.14157	0.0038922	0.21996	0.25992
GO_bp	go_sulfur_compound_biosynthetic_process	198	0.036056	0.0035849	0.05609	0.26017
Canonical_pathway	reactome_fgfr1_ligand_binding_and_activation	14	0.15644	0.0041551	0.24352	0.26031
GO_bp	go_cellular_response_to_inorganic_substance	156	0.04247	0.003752	0.066129	0.26037
GO_cc	go_platelet_dense_tubular_network	11	0.1565	0.003685	0.24377	0.26044
GO_mf	go_tau_protein_kinase_activity	12	0.13564	0.0033356	0.21172	0.26088
GO_bp	go_regulation_of_lymphocyte_apoptotic_process	54	0.067726	0.0035294	0.10575	0.26095
GO_mf	go_solute_proton_antiporter_activity	19	0.11762	0.003639	0.18365	0.26095
GO_mf	go_diacylglycerol_kinase_activity	10	0.14493	0.0032537	0.22632	0.26098
GO_bp	go_positive_regulation_of_receptor_biosynthetic_process	11	0.15796	0.0037193	0.24677	0.26105
GO_bp	go_regulation_of_endoplasmic_reticulum_unfolded_protein_response	28	0.095554	0.0035881	0.14974	0.2617
Canonical_pathway	reactome_influenza_viral_rna_transcription_and_replication	99	0.045894	0.0032346	0.071997	0.26192
Canonical_pathway	pid_atr_pathway	38	0.075412	0.003298	0.11835	0.26201
GO_mf	go_phosphatidylinositol_5_phosphate_binding	12	0.15416	0.0037911	0.2422	0.26223
GO_cc	go_proteasome_complex	79	0.055832	0.003517	0.087735	0.26227
GO_bp	go_positive_regulation_of_neutrophil_migration	27	0.10541	0.0038871	0.16566	0.26228
GO_bp	go_tissue_development	1504	0.014148	0.0037457	0.022233	0.26228
GO_bp	go_negative_regulation_of_organ_growth	20	0.11581	0.0036762	0.1821	0.26239
GO_bp	go_flavonoid_metabolic_process	27	0.13554	0.0049979	0.21332	0.2626
GO_bp	go_neuromuscular_process_controlling_balance	50	0.071911	0.0036064	0.11336	0.26294
GO_bp	go_regulation_of_cell_fate_specification	13	0.1437	0.0036781	0.22656	0.26296
GO_bp	go_nuclear_chromosome_segregation	226	0.032119	0.0034093	0.050641	0.26296
GO_mf	go_nucleotidase_activity	15	0.11877	0.0032654	0.18778	0.26353
GO_cc	go_late_endosome_membrane	101	0.047344	0.0033702	0.074916	0.26371
GO_bp	go_cellular_pigmentation	46	0.073092	0.0035163	0.11567	0.26373
GO_bp	go_stat_cascade	51	0.076861	0.0038929	0.12164	0.26374
GO_bp	go_negative_regulation_of_cell_activation	156	0.041373	0.0036552	0.065478	0.26374
GO_bp	go_tor_signaling	16	0.13137	0.00373	0.20826	0.2641
GO_bp	go_negative_regulation_of_intracellular_estrogen_receptor_signaling_pathway	12	0.1478	0.0036346	0.23437	0.26415
Canonical_pathway	biocarta_ngf_pathway	18	0.11767	0.0035435	0.18665	0.26422
GO_bp	go_tryptophan_metabolic_process	12	0.13371	0.0032883	0.21256	0.26466
GO_bp	go_cellular_response_to_arsenic_containing_substance	14	0.13798	0.003665	0.21936	0.26468
Canonical_pathway	reactome_shc_mediated_cascade	28	0.10501	0.0039433	0.16743	0.26526
GO_bp	go_rrna_metabolic_process	251	0.028972	0.0032389	0.046203	0.26531
GO_bp	go_hormone_metabolic_process	162	0.040648	0.0036589	0.064923	0.26563
Canonical_pathway	reactome_mitotic_g1_g1_s_phases	133	0.040892	0.0033376	0.065335	0.2657
GO_bp	go_heparan_sulfate_proteoglycan_biosynthetic_process	23	0.096466	0.0032834	0.15417	0.26575
Canonical_pathway	reactome_sphingolipid_metabolism	66	0.062065	0.0035746	0.099297	0.26598
GO_bp	go_diencephalon_development	74	0.062955	0.0038386	0.10074	0.26602
GO_mf	go_armadillo_repeat_domain_binding	13	0.14219	0.0036394	0.22755	0.26603
GO_cc	go_dna_directed_rna_polymerase_ii_core_complex	16	0.11057	0.0031395	0.17737	0.26653
GO_bp	go_regulation_of_cell_cycle	946	0.016063	0.0034238	0.025782	0.26663
GO_mf	go_phosphatase_binding	163	0.037495	0.0033854	0.060255	0.26688
GO_bp	go_response_to_interleukin_1	111	0.050072	0.0037358	0.08047	0.26689
GO_bp	go_water_soluble_vitamin_metabolic_process	87	0.05388	0.003561	0.086593	0.2669
GO_bp	go_negative_regulation_of_nucleocytoplasmic_transport	70	0.06019	0.0035698	0.096928	0.26731
GO_bp	go_regulation_of_energy_homeostasis	17	0.10929	0.0031986	0.17603	0.26735
GO_bp	go_positive_regulation_of_transferase_activity	616	0.02055	0.0035653	0.0331	0.26735
GO_mf	go_transferase_activity_transferring_phosphorus_containing_groups	980	0.015858	0.0034372	0.025545	0.26737
GO_bp	go_positive_regulation_of_dendrite_morphogenesis	31	0.084716	0.0033469	0.13663	0.26763
GO_bp	go_positive_regulation_of_peptidyl_threonine_phosphorylation	25	0.10631	0.0037724	0.17154	0.26771
GO_bp	go_lens_development_in_camera_type_eye	65	0.068085	0.0038916	0.1099	0.26779
Canonical_pathway	kegg_circadian_rhythm_mammal	13	0.13691	0.0035044	0.22143	0.26819
Canonical_pathway	reactome_regulation_of_insulin_secretion_by_glucagon_like_peptide1	42	0.073226	0.0033664	0.11848	0.26828
GO_cc	go_golgi_apparatus	1425	0.013482	0.0034819	0.021814	0.26828
GO_bp	go_thyroid_gland_development	25	0.10212	0.0036237	0.1653	0.26836
GO_bp	go_neural_crest_cell_differentiation	74	0.059749	0.0036431	0.09674	0.26842
GO_bp	go_protein_localization_to_cytoskeleton	30	0.083794	0.0032568	0.13571	0.26847
GO_bp	go_alcohol_catabolic_process	58	0.064332	0.0034741	0.10443	0.26894
Canonical_pathway	reactome_thromboxane_signalling_through_tp_receptor	23	0.096981	0.0033009	0.15758	0.26913
Canonical_pathway	kegg_asthma	28	0.097654	0.0036669	0.1587	0.26917
Canonical_pathway	reactome_ncam_signaling_for_neurite_out_growth	64	0.065085	0.0036915	0.10578	0.26918
GO_bp	go_glucan_metabolic_process	56	0.066347	0.0035208	0.10788	0.26927
Canonical_pathway	pid_hif2pathway	34	0.076625	0.0031701	0.1246	0.26929
GO_cc	go_anchored_component_of_external_side_of_plasma_membrane	17	0.12103	0.0035421	0.1969	0.26939
GO_mf	go_low_density_lipoprotein_particle_receptor_binding	17	0.10441	0.0030558	0.17002	0.26958
GO_bp	go_regulation_of_cardiac_muscle_cell_contraction	27	0.10218	0.003768	0.16685	0.27013
Canonical_pathway	kegg_glycosaminoglycan_degradation	22	0.10049	0.0033452	0.16411	0.27016
GO_bp	go_protein_localization	1788	0.011667	0.0033417	0.019054	0.27016
GO_mf	go_acetylcholine_receptor_activity	30	0.095484	0.0037111	0.15596	0.2702
Canonical_pathway	reactome_formation_of_rna_pol_ii_elongation_complex_	42	0.064519	0.0029661	0.10544	0.27031
GO_bp	go_negative_regulation_of_innate_immune_response	38	0.076112	0.0033286	0.12439	0.27031
GO_cc	go_microtubule_associated_complex	144	0.038557	0.0032737	0.063091	0.27056
Canonical_pathway	reactome_g_beta_gamma_signalling_through_pi3kgamma	25	0.091413	0.0032437	0.1496	0.27059
GO_bp	go_salivary_gland_development	32	0.094516	0.0037937	0.15476	0.27069
GO_mf	go_mhc_protein_complex_binding	19	0.10664	0.0032993	0.17483	0.27095
Canonical_pathway	biocarta_epo_pathway	19	0.11262	0.0034843	0.18472	0.27105
GO_cc	go_arp2_3_protein_complex	11	0.14209	0.0033456	0.23313	0.2711
GO_bp	go_response_to_hormone	888	0.016778	0.0034701	0.027536	0.27116
GO_cc	go_wash_complex	10	0.17953	0.0040305	0.2949	0.27134
GO_bp	go_regulation_of_natural_killer_cell_activation	27	0.090496	0.003337	0.14869	0.27139
GO_bp	go_regulation_of_synapse_assembly	80	0.059961	0.0038008	0.098571	0.2715
GO_bp	go_labyrinthine_layer_development	44	0.077681	0.0036551	0.12774	0.27156
GO_bp	go_regulation_of_microtubule_based_process	242	0.029995	0.0032933	0.049335	0.2716
GO_mf	go_o_acyltransferase_activity	48	0.069091	0.0033951	0.11374	0.27179
Canonical_pathway	reactome_deposition_of_new_cenpa_containing_nucleosomes_at_the_centromere	60	0.071517	0.0039279	0.11776	0.27183
[truncated: 5,249 more rows]

## Sheet: ST-2c (ID 1031)
Suppl. Table 2c: MAGMA gene-set analysis results
Frequency of friend/family visits (UKB ID: 1031)
SOURCE	GENE_SET	NGENES	BETA	BETA_STD	SE	P
Canonical_pathway	reactome_regulation_of_ifng_signaling	13	0.88023	0.02253	0.22867	5.9421e-05
GO_cc	go_immunological_synapse	33	0.5051	0.020588	0.13721	0.00011636
GO_bp	go_cellular_response_to_interferon_gamma	116	0.29211	0.022276	0.082399	0.00019673
Canonical_pathway	reactome_interferon_gamma_signaling	58	0.37719	0.02037	0.11075	0.00033055
Canonical_pathway	reactome_inflammasomes	16	0.71448	0.020287	0.20987	0.00033223
Canonical_pathway	reactome_rna_pol_iii_transcription_initiation_from_type_2_promoter	23	0.4553	0.015497	0.14176	0.00066081
Canonical_pathway	pid_telomerase_pathway	69	0.31308	0.018435	0.097577	0.00066836
GO_bp	go_positive_regulation_of_actin_nucleation	16	0.61349	0.017419	0.19152	0.00068059
GO_bp	go_regulation_of_interleukin_6_biosynthetic_process	16	0.60844	0.017276	0.19085	0.0007174
GO_bp	go_interferon_gamma_mediated_signaling_pathway	66	0.33389	0.019231	0.10534	0.00076462
GO_bp	go_regulation_of_inositol_phosphate_biosynthetic_process	14	0.63335	0.016823	0.20405	0.00095631
GO_bp	go_response_to_interferon_gamma	138	0.2259	0.018779	0.073563	0.001069
GO_bp	go_peptidyl_methionine_modification	13	0.66429	0.017003	0.21663	0.0010846
Canonical_pathway	biocarta_ctl_pathway	13	0.72743	0.018619	0.2381	0.0011266
Canonical_pathway	kegg_primary_immunodeficiency	36	0.43671	0.01859	0.14354	0.0011753
GO_bp	go_transcription_from_rna_polymerase_iii_promoter	40	0.3344	0.015004	0.11085	0.0012798
GO_bp	go_regulation_of_intrinsic_apoptotic_signaling_pathway_by_p53_class_mediator	21	0.52291	0.017008	0.17467	0.0013804
GO_bp	go_positive_regulation_of_transporter_activity	76	0.27138	0.016768	0.092354	0.0016515
GO_bp	go_glomerular_epithelium_development	17	0.60524	0.017713	0.20698	0.001729
GO_bp	go_g_protein_coupled_purinergic_nucleotide_receptor_signaling_pathway	13	0.71098	0.018198	0.24538	0.0018836
GO_bp	go_sterol_homeostasis	57	0.31068	0.016633	0.10762	0.0019472
GO_bp	go_calcium_ion_transport	220	0.16051	0.016812	0.055894	0.0020442
GO_bp	go_regulation_of_exit_from_mitosis	16	0.55249	0.015687	0.19338	0.0021412
GO_bp	go_positive_regulation_of_sterol_transport	17	0.54196	0.015862	0.18976	0.002147
GO_cc	go_plasma_membrane_receptor_complex	176	0.17535	0.016446	0.061553	0.0021969
GO_mf	go_mitogen_activated_protein_kinase_binding	25	0.45021	0.015975	0.16055	0.0025256
GO_mf	go_lysophospholipase_activity	20	0.53387	0.016946	0.19041	0.0025281
GO_bp	go_nucleoside_transport	15	0.61648	0.016949	0.22	0.0025408
GO_bp	go_protein_localization_to_kinetochore	11	0.57964	0.013648	0.20915	0.0027931
GO_bp	go_defense_response	1183	0.070011	0.016582	0.025265	0.0027962
Canonical_pathway	reactome_ethanol_oxidation	9	0.89894	0.019147	0.32458	0.0028098
GO_bp	go_positive_regulation_of_lipid_transport	51	0.2968	0.015032	0.10733	0.0028472
GO_bp	go_innate_immune_response	576	0.097733	0.016413	0.035718	0.0031106
Canonical_pathway	biocarta_parkin_pathway	12	0.6008	0.014775	0.22194	0.0033981
GO_mf	go_phospholipase_activity	94	0.22466	0.015431	0.083636	0.0036178
GO_bp	go_immune_response	1039	0.072245	0.016098	0.026903	0.0036262
GO_bp	go_lipoprotein_localization	13	0.62574	0.016016	0.23306	0.0036307
GO_bp	go_immune_system_process	1917	0.05294	0.015644	0.01976	0.0036935
GO_bp	go_regulation_of_phospholipase_a2_activity	10	0.67644	0.015187	0.25253	0.0036995
GO_mf	go_atp_dependent_microtubule_motor_activity	18	0.51863	0.015618	0.1939	0.0037432
GO_bp	go_nucleotide_sugar_biosynthetic_process	19	0.48564	0.015025	0.18168	0.003762
GO_mf	go_intramolecular_transferase_activity	26	0.35953	0.01301	0.13487	0.0038441
GO_bp	go_peptidyl_proline_hydroxylation	12	0.64985	0.015981	0.24592	0.0041176
GO_bp	go_regulation_of_phospholipase_activity	63	0.28611	0.016101	0.10845	0.0041706
GO_cc	go_transporter_complex	318	0.12539	0.015751	0.047543	0.0041815
GO_mf	go_lipase_activity	117	0.20025	0.015336	0.076242	0.0043168
GO_bp	go_female_genitalia_development	15	0.5664	0.015572	0.2188	0.0048215
GO_bp	go_regulation_of_sensory_perception	36	0.35342	0.015045	0.13664	0.0048528
Canonical_pathway	pid_hdac_classiii_pathway	25	0.41227	0.014629	0.16043	0.0050921
GO_bp	go_response_to_epinephrine	16	0.5969	0.016948	0.23239	0.0051108
GO_cc	go_extrinsic_component_of_organelle_membrane	27	0.37439	0.013805	0.14657	0.0053249
GO_mf	go_1_phosphatidylinositol_binding	19	0.47342	0.014647	0.18541	0.005339
GO_mf	go_gdp_binding	51	0.25597	0.012965	0.10195	0.0060263
GO_bp	go_positive_regulation_of_anion_transport	56	0.2604	0.013819	0.10445	0.0063361
GO_bp	go_positive_regulation_of_transmembrane_transport	130	0.17598	0.014202	0.070985	0.006591
GO_bp	go_regulation_of_intrinsic_apoptotic_signaling_pathway_in_response_to_dna_damage	33	0.31982	0.013036	0.13085	0.0072635
GO_mf	go_divalent_inorganic_cation_transmembrane_transporter_activity	164	0.15524	0.014059	0.063648	0.0073694
GO_bp	go_regulation_of_response_to_interferon_gamma	22	0.38765	0.012905	0.15898	0.0073826
GO_bp	go_membrane_hyperpolarization	11	0.65984	0.015537	0.27061	0.0073828
GO_bp	go_regulation_of_lymphocyte_chemotaxis	20	0.46137	0.014645	0.18989	0.0075607
GO_bp	go_ion_transport	1247	0.058434	0.014185	0.024056	0.0075734
GO_mf	go_phospholipase_c_activity	31	0.35373	0.013975	0.14569	0.007598
GO_bp	go_positive_regulation_of_cholesterol_efflux	14	0.48921	0.012994	0.20169	0.0076464
GO_bp	go_regulation_of_lipid_transport	96	0.20178	0.014005	0.083618	0.0079138
GO_bp	go_regulation_of_endocytosis	199	0.13405	0.013361	0.055661	0.0080173
GO_bp	go_calcium_ion_transmembrane_transport	156	0.16115	0.014237	0.066938	0.0080378
GO_bp	go_cytokine_mediated_signaling_pathway	444	0.10032	0.014842	0.041789	0.0081904
Canonical_pathway	reactome_transport_of_vitamins_nucleosides_and_related_molecules	31	0.34997	0.013826	0.14638	0.0084101
GO_bp	go_divalent_inorganic_cation_transport	265	0.11975	0.01375	0.050086	0.0084115
GO_bp	go_response_to_interferon_beta	22	0.44508	0.014816	0.18619	0.0084191
Canonical_pathway	kegg_small_cell_lung_cancer	86	0.20167	0.013252	0.084714	0.008648
GO_bp	go_pinocytosis	13	0.46615	0.011932	0.19585	0.0086594
GO_bp	go_cellular_response_to_vitamin_d	14	0.56646	0.015046	0.23872	0.0088284
GO_cc	go_n_terminal_protein_acetyltransferase_complex	11	0.53111	0.012505	0.22413	0.0089073
GO_bp	go_ion_transmembrane_transport	807	0.070478	0.013925	0.029862	0.0091393
GO_bp	go_glycine_metabolic_process	16	0.45289	0.012859	0.19195	0.0091586
Canonical_pathway	kegg_abc_transporters	45	0.30643	0.014581	0.13047	0.009428
GO_bp	go_forebrain_morphogenesis	14	0.57138	0.015177	0.24371	0.0095311
GO_bp	go_negative_regulation_of_intrinsic_apoptotic_signaling_pathway_in_response_to_dna_damage	26	0.34473	0.012474	0.14725	0.00962
GO_cc	go_apical_part_of_cell	363	0.10048	0.013469	0.042929	0.0096341
GO_bp	go_basic_amino_acid_transport	12	0.58978	0.014504	0.25243	0.0097407
GO_bp	go_deoxyribose_phosphate_catabolic_process	21	0.36656	0.011922	0.15737	0.0099286
GO_bp	go_negative_regulation_of_homeostatic_process	124	0.16939	0.013353	0.072795	0.0099884
Canonical_pathway	reactome_synthesis_of_substrates_in_n_glycan_biosythesis	14	0.41017	0.010895	0.17671	0.010145
GO_bp	go_positive_regulation_of_interleukin_1_beta_production	30	0.36831	0.014315	0.15935	0.010413
GO_bp	go_cellular_response_to_interferon_beta	15	0.5198	0.014291	0.22492	0.010422
Canonical_pathway	biocarta_lym_pathway	10	0.58299	0.013088	0.25317	0.010653
GO_bp	go_regulation_of_cytosolic_calcium_ion_concentration	203	0.1367	0.01376	0.059383	0.010676
GO_bp	go_mature_b_cell_differentiation_involved_in_immune_response	13	0.45204	0.01157	0.19671	0.010787
GO_cc	go_main_axon	58	0.25986	0.014033	0.11316	0.010829
GO_bp	go_g_protein_coupled_purinergic_receptor_signaling_pathway	18	0.43487	0.013096	0.18951	0.010881
GO_bp	go_regulation_of_interleukin_1_secretion	32	0.33571	0.013475	0.14647	0.01096
GO_bp	go_positive_regulation_of_interleukin_1_secretion	24	0.38934	0.013537	0.17071	0.011288
GO_bp	go_cellular_response_to_gamma_radiation	19	0.39524	0.012228	0.17336	0.011312
GO_mf	go_cyclic_nucleotide_binding	36	0.29194	0.012428	0.12835	0.011471
GO_bp	go_positive_regulation_of_interleukin_6_production	68	0.22604	0.013214	0.099552	0.011594
GO_bp	go_long_term_synaptic_potentiation	39	0.28746	0.012735	0.12664	0.011614
GO_cc	go_neuronal_cell_body_membrane	20	0.45049	0.0143	0.19892	0.011771
GO_bp	go_arachidonate_transport	15	0.47456	0.013047	0.20985	0.011871
GO_mf	go_dipeptidyl_peptidase_activity	13	0.51459	0.013171	0.22756	0.011877
Canonical_pathway	reactome_nucleotide_binding_domain_leucine_rich_repeat_containing_receptor_nlr_signaling_pathways	45	0.27792	0.013224	0.12294	0.011897
GO_mf	go_intramolecular_transferase_activity_phosphotransferases	10	0.47857	0.010744	0.2119	0.011965
Canonical_pathway	reactome_the_nlrp3_inflammasome	11	0.59242	0.013949	0.26242	0.011993
GO_bp	go_inflammatory_response	450	0.090079	0.013415	0.03992	0.012026
GO_bp	go_negative_regulation_of_glycoprotein_metabolic_process	15	0.46193	0.0127	0.20493	0.012102
GO_bp	go_response_to_monoamine	35	0.32955	0.013833	0.14642	0.012208
GO_bp	go_n_terminal_protein_amino_acid_acetylation	16	0.42067	0.011944	0.18714	0.012296
GO_bp	go_cellular_response_to_vitamin	26	0.3901	0.014116	0.17365	0.012343
GO_bp	go_cell_cell_junction_assembly	73	0.22008	0.013329	0.0981	0.01244
GO_mf	go_calcium_ion_transmembrane_transporter_activity	125	0.16575	0.013118	0.074175	0.012728
GO_bp	go_steroid_catabolic_process	23	0.35341	0.012029	0.15903	0.013136
Canonical_pathway	reactome_rna_pol_iii_transcription	33	0.26656	0.010865	0.12053	0.013503
GO_mf	go_neurexin_family_protein_binding	13	0.4508	0.011539	0.20402	0.013572
GO_bp	go_cellular_response_to_epinephrine_stimulus	12	0.59511	0.014635	0.26943	0.013601
Canonical_pathway	kegg_pyruvate_metabolism	40	0.29173	0.013089	0.13217	0.013652
GO_bp	go_positive_regulation_of_ion_transport	233	0.11751	0.012662	0.053338	0.013801
GO_cc	go_dna_directed_rna_polymerase_iii_complex	18	0.36258	0.010919	0.16471	0.013865
GO_bp	go_astrocyte_development	19	0.43567	0.013479	0.19818	0.01397
GO_bp	go_positive_regulation_of_alcohol_biosynthetic_process	23	0.34976	0.011905	0.15958	0.014204
GO_bp	go_regulation_of_anion_transport	136	0.15003	0.012382	0.06853	0.014297
GO_cc	go_ampa_glutamate_receptor_complex	27	0.34691	0.012792	0.15856	0.014347
GO_bp	go_divalent_inorganic_cation_homeostasis	343	0.097988	0.012775	0.044878	0.014509
GO_bp	go_negative_regulation_of_intrinsic_apoptotic_signaling_pathway_by_p53_class_mediator	17	0.41576	0.012168	0.19069	0.014623
GO_bp	go_estrogen_metabolic_process	23	0.35272	0.012006	0.16178	0.014625
GO_bp	go_purinergic_nucleotide_receptor_signaling_pathway	21	0.41735	0.013574	0.19143	0.014628
Canonical_pathway	reactome_immune_system	884	0.059355	0.012249	0.027323	0.014922
GO_bp	go_female_sex_differentiation	115	0.1691	0.01284	0.07793	0.015013
GO_cc	go_exocytic_vesicle	143	0.14216	0.012028	0.065591	0.015112
GO_bp	go_positive_regulation_of_potassium_ion_transport	37	0.31466	0.013579	0.1453	0.015177
GO_bp	go_regulation_of_sterol_transport	38	0.29985	0.013113	0.13847	0.015186
GO_bp	go_positive_regulation_of_hydrolase_activity	892	0.060054	0.012447	0.027764	0.015278
GO_bp	go_male_meiosis	38	0.26859	0.011746	0.12457	0.015546
GO_bp	go_positive_regulation_of_calcium_ion_transmembrane_transporter_activity	31	0.32112	0.012687	0.1493	0.015753
GO_bp	go_calcium_ion_import_into_cytosol	42	0.27235	0.012521	0.12694	0.01596
GO_bp	go_regulation_of_monooxygenase_activity	59	0.2245	0.012227	0.10464	0.015967
GO_bp	go_grooming_behavior	14	0.50674	0.01346	0.2369	0.016224
GO_bp	go_positive_regulation_of_response_to_stimulus	1886	0.042012	0.012325	0.019688	0.016432
Canonical_pathway	pid_il2_pi3k_pathway	34	0.277	0.01146	0.12981	0.016434
GO_mf	go_phosphoric_diester_hydrolase_activity	89	0.18173	0.012148	0.085182	0.016449
GO_mf	go_proline_rich_region_binding	19	0.40361	0.012487	0.18933	0.016521
GO_bp	go_negative_regulation_of_telomere_maintenance_via_telomere_lengthening	17	0.44876	0.013134	0.21113	0.016781
GO_bp	go_regulation_of_cytokine_production	556	0.074422	0.012286	0.035045	0.016858
GO_mf	go_poly_a_binding	13	0.5055	0.012939	0.23838	0.016985
Canonical_pathway	reactome_immunoregulatory_interactions_between_a_lymphoid_and_a_non_lymphoid_cell	60	0.22842	0.012546	0.10778	0.017042
GO_bp	go_vocalization_behavior	13	0.51887	0.013281	0.24492	0.017073
GO_bp	go_response_to_type_i_interferon	68	0.22747	0.013298	0.1074	0.017095
Canonical_pathway	kegg_amino_sugar_and_nucleotide_sugar_metabolism	45	0.24918	0.011857	0.1178	0.017205
GO_bp	go_natural_killer_cell_activation	53	0.27227	0.014057	0.12913	0.017503
GO_mf	go_g_protein_coupled_receptor_binding	254	0.11088	0.012468	0.052643	0.0176
GO_bp	go_regulation_of_platelet_derived_growth_factor_receptor_signaling_pathway	14	0.44626	0.011853	0.21235	0.017804
GO_bp	go_ensheathment_of_neurons	91	0.18195	0.012297	0.08669	0.017921
GO_bp	go_regulation_of_intrinsic_apoptotic_signaling_pathway_in_response_to_dna_damage_by_p53_class_mediator	13	0.4454	0.0114	0.21283	0.018195
GO_bp	go_regulation_of_glutamate_secretion	15	0.47854	0.013156	0.22876	0.01823
GO_bp	go_cellular_response_to_ionizing_radiation	52	0.22263	0.011386	0.10647	0.01827
GO_cc	go_connexon_complex	20	0.42791	0.013583	0.2049	0.018389
GO_bp	go_regulation_of_lipase_activity	82	0.19609	0.012584	0.094061	0.018553
GO_bp	go_regulation_of_cholesterol_efflux	20	0.36653	0.011634	0.17597	0.018636
Canonical_pathway	biocarta_shh_pathway	16	0.4367	0.012399	0.2101	0.018837
GO_bp	go_nadp_metabolic_process	30	0.2974	0.011559	0.14309	0.018841
GO_bp	go_negative_regulation_of_mitotic_nuclear_division	33	0.2877	0.011727	0.13846	0.018865
GO_bp	go_mitochondrial_calcium_ion_transport	11	0.51147	0.012043	0.24633	0.018936
GO_bp	go_serine_family_amino_acid_metabolic_process	40	0.24668	0.011068	0.11892	0.019031
GO_bp	go_negative_regulation_of_telomere_maintenance	26	0.32642	0.011812	0.15751	0.01912
GO_mf	go_transmembrane_transporter_activity	982	0.055526	0.012047	0.026841	0.019294
GO_bp	go_antigen_processing_and_presentation	212	0.1145	0.011776	0.055527	0.019604
Canonical_pathway	pid_arf_3pathway	19	0.3871	0.011977	0.18775	0.01962
GO_cc	go_ruffle	158	0.12871	0.011443	0.062567	0.019845
Canonical_pathway	reactome_glycerophospholipid_biosynthesis	82	0.17631	0.011314	0.085922	0.020095
GO_bp	go_regulation_of_chemokine_secretion	12	0.4849	0.011925	0.23636	0.020116
GO_bp	go_negative_regulation_of_glycoprotein_biosynthetic_process	12	0.46582	0.011455	0.22794	0.020503
GO_bp	go_positive_regulation_of_cation_channel_activity	37	0.28853	0.012452	0.14127	0.020565
GO_bp	go_positive_regulation_of_interferon_gamma_production	66	0.20586	0.011856	0.10096	0.020735
Canonical_pathway	kegg_ascorbate_and_aldarate_metabolism	25	0.52288	0.018554	0.25664	0.020812
GO_bp	go_negative_regulation_of_cell_aging	17	0.38225	0.011187	0.18765	0.020829
GO_cc	go_smn_complex	11	0.44188	0.010405	0.21732	0.021018
GO_bp	go_tumor_necrosis_factor_mediated_signaling_pathway	119	0.15619	0.012063	0.076833	0.021043
GO_bp	go_immune_response_regulating_cell_surface_receptor_signaling_pathway	289	0.098161	0.011764	0.048325	0.021121
GO_bp	go_mature_b_cell_differentiation	17	0.35794	0.010476	0.17632	0.021182
GO_bp	go_epithelial_cell_differentiation_involved_in_kidney_development	23	0.37253	0.01268	0.18383	0.021364
GO_bp	go_regulation_of_interleukin_1_beta_production	47	0.24764	0.012042	0.12242	0.021554
GO_bp	go_positive_regulation_of_vacuole_organization	12	0.43201	0.010624	0.21385	0.021691
Canonical_pathway	reactome_rna_pol_iii_chain_elongation	17	0.34158	0.0099971	0.1693	0.021821
Canonical_pathway	reactome_post_chaperonin_tubulin_folding_pathway	19	0.36502	0.011294	0.18101	0.021874
GO_bp	go_positive_regulation_of_triglyceride_biosynthetic_process	13	0.42723	0.010935	0.21202	0.021957
GO_bp	go_positive_regulation_of_carbohydrate_metabolic_process	74	0.18081	0.011025	0.08985	0.022099
GO_bp	go_regulation_of_attachment_of_spindle_microtubules_to_kinetochore	11	0.51985	0.01224	0.25836	0.022112
GO_bp	go_signal_transduction_in_absence_of_ligand	33	0.28723	0.011707	0.14292	0.022235
Canonical_pathway	kegg_hedgehog_signaling_pathway	56	0.2258	0.011983	0.11239	0.022272
GO_mf	go_g_protein_alpha_subunit_binding	22	0.3721	0.012387	0.18538	0.022369
GO_bp	go_nls_bearing_protein_import_into_nucleus	22	0.32861	0.010939	0.1641	0.022621
GO_bp	go_regulation_of_neurological_system_process	68	0.2051	0.01199	0.10252	0.022732
GO_bp	go_response_to_dexamethasone	34	0.27582	0.011411	0.13812	0.022925
GO_bp	go_telomere_maintenance_via_telomerase	17	0.33285	0.0097415	0.16756	0.023499
GO_bp	go_apical_protein_localization	12	0.52296	0.012861	0.26363	0.023652
Canonical_pathway	biocarta_monocyte_pathway	10	0.50923	0.011433	0.25676	0.023673
GO_mf	go_bile_acid_transmembrane_transporter_activity	15	0.38162	0.010492	0.19259	0.023775
GO_bp	go_protein_targeting_to_plasma_membrane	23	0.36773	0.012516	0.18562	0.023797
GO_bp	go_linoleic_acid_metabolic_process	14	0.43151	0.011461	0.21817	0.023982
GO_cc	go_dna_helicase_complex	14	0.44448	0.011806	0.22486	0.024046
GO_bp	go_regulation_of_cell_cycle_arrest	108	0.14468	0.010648	0.073482	0.024492
GO_mf	go_passive_transmembrane_transporter_activity	455	0.078963	0.011823	0.040158	0.024638
GO_bp	go_positive_regulation_of_t_cell_mediated_cytotoxicity	16	0.37176	0.010556	0.18964	0.024987
GO_bp	go_contractile_actin_filament_bundle_assembly	14	0.38918	0.010337	0.19864	0.025052
GO_mf	go_nucleobase_containing_compound_transmembrane_transporter_activity	30	0.26645	0.010356	0.13635	0.025346
GO_bp	go_cell_surface_receptor_signaling_pathway_involved_in_heart_development	16	0.43269	0.012286	0.22175	0.02552
Canonical_pathway	reactome_receptor_ligand_binding_initiates_the_second_proteolytic_cleavage_of_notch_receptor	11	0.46527	0.010955	0.23865	0.025622
Canonical_pathway	pid_syndecan_4_pathway	32	0.2789	0.011195	0.14322	0.02575
GO_cc	go_ionotropic_glutamate_receptor_complex	47	0.23111	0.011238	0.11877	0.025844
GO_bp	go_bicarbonate_transport	45	0.21842	0.010393	0.11257	0.02618
GO_bp	go_negative_regulation_of_map_kinase_activity	73	0.17983	0.010891	0.092753	0.026268
GO_cc	go_acetyltransferase_complex	96	0.15201	0.010551	0.078461	0.026357
GO_bp	go_antigen_processing_and_presentation_of_peptide_antigen	177	0.11536	0.01085	0.059628	0.02652
GO_cc	go_chloride_channel_complex	48	0.23817	0.011703	0.12315	0.026572
GO_mf	go_dopamine_receptor_binding	17	0.35501	0.01039	0.18496	0.027471
Canonical_pathway	reactome_glucuronidation	18	0.58026	0.017474	0.30375	0.028054
Canonical_pathway	pid_foxo_pathway	49	0.22504	0.011173	0.11785	0.0281
GO_cc	go_atpase_complex	24	0.31583	0.010981	0.16555	0.028218
GO_bp	go_regulation_of_biomineral_tissue_development	73	0.18756	0.011359	0.098572	0.02854
GO_bp	go_hydrogen_peroxide_catabolic_process	20	0.33945	0.010775	0.17871	0.028762
GO_bp	go_homocysteine_metabolic_process	11	0.43515	0.010246	0.22943	0.028942
GO_bp	go_drug_metabolic_process	38	0.28348	0.012397	0.14986	0.029275
GO_bp	go_detection_of_mechanical_stimulus_involved_in_sensory_perception_of_sound	12	0.5291	0.013012	0.27976	0.029304
GO_bp	go_nucleoside_diphosphate_metabolic_process	82	0.15226	0.0097708	0.08051	0.029307
GO_cc	go_envelope	1085	0.044802	0.010189	0.023717	0.029453
GO_bp	go_negative_regulation_of_g_protein_coupled_receptor_protein_signaling_pathway	40	0.24983	0.011209	0.13233	0.02953
GO_cc	go_cell_junction	1145	0.046866	0.010932	0.02483	0.029558
Canonical_pathway	reactome_gap_junction_trafficking	27	0.30887	0.011389	0.1639	0.029758
GO_bp	go_purinergic_receptor_signaling_pathway	26	0.30363	0.010987	0.16115	0.029782
GO_bp	go_regulation_of_oligodendrocyte_differentiation	29	0.34176	0.01306	0.18145	0.029823
GO_bp	go_negative_regulation_of_cellular_senescence	11	0.44775	0.010543	0.23787	0.029904
GO_bp	go_phosphatidylcholine_acyl_chain_remodeling	26	0.30194	0.010926	0.1605	0.029976
GO_bp	go_retina_vasculature_development_in_camera_type_eye	16	0.3976	0.011289	0.21136	0.029986
Canonical_pathway	reactome_transport_of_organic_anions	11	0.48022	0.011307	0.2556	0.030144
GO_bp	go_regulation_of_tor_signaling	68	0.17972	0.010506	0.095762	0.030283
GO_bp	go_regulation_of_immune_system_process	1357	0.042559	0.010745	0.022743	0.030661
GO_bp	go_lung_alveolus_development	41	0.25026	0.011368	0.13374	0.030661
GO_bp	go_innate_immune_response_activating_cell_surface_receptor_signaling_pathway	108	0.14561	0.010716	0.077831	0.030694
GO_bp	go_mitochondrial_calcium_ion_homeostasis	16	0.4172	0.011846	0.22331	0.030875
GO_bp	go_negative_regulation_of_tor_signaling	30	0.27559	0.010711	0.14761	0.030959
GO_bp	go_natural_killer_cell_differentiation	12	0.445	0.010943	0.2384	0.030987
GO_bp	go_regulation_of_peptidyl_threonine_phosphorylation	37	0.26787	0.01156	0.14352	0.030997
GO_mf	go_sodium_channel_activity	37	0.26169	0.011293	0.14024	0.03103
GO_mf	go_fucosyltransferase_activity	13	0.43176	0.011051	0.23186	0.031299
Canonical_pathway	reactome_creation_of_c4_and_c2_activators	8	0.53702	0.010784	0.28868	0.031434
Canonical_pathway	reactome_nef_mediates_down_modulation_of_cell_surface_receptors_by_recruiting_them_to_clathrin_adapters	20	0.28434	0.0090256	0.1531	0.031651
GO_cc	go_cul3_ring_ubiquitin_ligase_complex	63	0.19495	0.010971	0.10526	0.032017
GO_bp	go_regulation_of_er_to_golgi_vesicle_mediated_transport	11	0.43333	0.010203	0.23403	0.032052
GO_bp	go_positive_regulation_of_immune_response	530	0.06619	0.010675	0.035751	0.032061
GO_mf	go_ubiquitin_like_protein_ligase_activity	196	0.10084	0.0099753	0.054538	0.032244
GO_bp	go_organ_induction	16	0.39564	0.011234	0.21416	0.032352
GO_bp	go_mammary_gland_epithelial_cell_differentiation	16	0.38456	0.010919	0.20853	0.032592
GO_mf	go_telomeric_dna_binding	30	0.25343	0.0098498	0.13757	0.032736
GO_bp	go_positive_regulation_of_intrinsic_apoptotic_signaling_pathway	52	0.20356	0.01041	0.11051	0.03274
Canonical_pathway	reactome_synthesis_of_glycosylphosphatidylinositol_gpi	17	0.27835	0.0081464	0.15124	0.032862
GO_bp	go_negative_regulation_of_neurotransmitter_transport	15	0.42766	0.011758	0.23256	0.03297
GO_bp	go_negative_regulation_of_nuclear_division	45	0.2116	0.010069	0.1151	0.033007
GO_mf	go_receptor_serine_threonine_kinase_binding	15	0.40728	0.011197	0.22196	0.033268
GO_bp	go_regulation_of_t_cell_mediated_immunity	52	0.19741	0.010096	0.10776	0.033487
GO_bp	go_chromatin_silencing_at_rdna	35	0.27874	0.0117	0.15229	0.033608
GO_bp	go_negative_regulation_of_calcium_ion_import	24	0.29723	0.010334	0.16241	0.033623
GO_bp	go_bone_remodeling	35	0.23623	0.0099159	0.12936	0.033922
GO_bp	go_rrna_transcription	18	0.30288	0.0091211	0.16598	0.034028
GO_bp	go_response_to_food	19	0.32777	0.010141	0.17981	0.03417
GO_bp	go_dna_damage_response_signal_transduction_resulting_in_transcription	15	0.36725	0.010097	0.20172	0.034344
GO_cc	go_t_cell_receptor_complex	19	0.36797	0.011385	0.20314	0.035047
GO_bp	go_positive_regulation_of_cytokine_production	370	0.077213	0.010448	0.042687	0.03525
GO_bp	go_regulation_of_t_cell_mediated_cytotoxicity	23	0.28035	0.0095423	0.155	0.035253
GO_bp	go_negative_regulation_of_oligodendrocyte_differentiation	13	0.50476	0.01292	0.27929	0.035364
GO_cc	go_lumenal_side_of_membrane	29	0.28346	0.010832	0.15702	0.035522
GO_bp	go_regulation_of_ossification	175	0.11708	0.01095	0.064857	0.035529
GO_bp	go_positive_regulation_of_cell_cycle_arrest	85	0.15096	0.0098621	0.083661	0.035594
GO_bp	go_regulation_of_t_cell_receptor_signaling_pathway	28	0.25543	0.0095913	0.14163	0.035661
GO_bp	go_purine_containing_compound_catabolic_process	50	0.20212	0.010136	0.11228	0.035928
GO_bp	go_intermediate_filament_based_process	42	0.23363	0.010741	0.13014	0.03632
Canonical_pathway	pid_syndecan_2_pathway	33	0.24432	0.0099583	0.13612	0.036343
GO_mf	go_thiolester_hydrolase_activity	31	0.25241	0.009972	0.14067	0.036394
Canonical_pathway	biocarta_thelper_pathway	12	0.48934	0.012034	0.27344	0.03677
GO_cc	go_cortical_actin_cytoskeleton	58	0.18155	0.0098041	0.10149	0.036837
GO_bp	go_protein_localization_to_chromosome	45	0.20766	0.0098809	0.11619	0.036961
GO_bp	go_gamete_generation	559	0.058818	0.0097353	0.032918	0.036994
GO_bp	go_regulation_of_response_to_oxidative_stress	64	0.17207	0.0097594	0.096351	0.037073
GO_bp	go_positive_regulation_of_synaptic_transmission	110	0.13374	0.009933	0.075104	0.03749
Canonical_pathway	reactome_adaptive_immune_system	513	0.062023	0.009846	0.034981	0.038117
GO_bp	go_positive_regulation_of_vasodilation	32	0.26476	0.010627	0.14972	0.038506
GO_bp	go_cellular_response_to_oxidative_stress	185	0.1013	0.0097389	0.057351	0.038675
GO_bp	go_negative_regulation_of_gtpase_activity	40	0.2267	0.010171	0.1284	0.038749
GO_cc	go_gap_junction	30	0.28593	0.011113	0.16205	0.038838
GO_bp	go_fatty_acid_biosynthetic_process	109	0.13259	0.0098035	0.075196	0.038932
GO_bp	go_mitotic_cell_cycle_checkpoint	138	0.11317	0.0094079	0.064494	0.039661
GO_cc	go_lipid_particle	62	0.18255	0.010191	0.10405	0.039681
GO_bp	go_tissue_remodeling	88	0.15213	0.010112	0.086728	0.039717
GO_bp	go_sodium_ion_transmembrane_transport	90	0.15465	0.010395	0.088194	0.039768
GO_bp	go_multicellular_organism_reproduction	732	0.051742	0.0097559	0.029536	0.03991
GO_mf	go_anion_transmembrane_transporter_activity	287	0.087057	0.010397	0.049712	0.039963
Canonical_pathway	reactome_acyl_chain_remodelling_of_pc	22	0.29797	0.0099193	0.17024	0.040041
GO_bp	go_skeletal_system_morphogenesis	198	0.10599	0.010538	0.060572	0.040077
Canonical_pathway	pid_erbb1_downstream_pathway	106	0.13319	0.0097114	0.076117	0.040091
GO_bp	go_membrane_raft_organization	17	0.34324	0.010046	0.19629	0.040181
Canonical_pathway	kegg_prion_diseases	35	0.25653	0.010768	0.14684	0.040324
GO_bp	go_preassembly_of_gpi_anchor_in_er_membrane	15	0.27079	0.0074447	0.15514	0.040467
Canonical_pathway	reactome_interferon_signaling	153	0.11419	0.0099919	0.065474	0.040577
GO_cc	go_schmidt_lanterman_incisure	11	0.43473	0.010236	0.24932	0.040617
Canonical_pathway	biocarta_no1_pathway	30	0.27753	0.010787	0.15924	0.040688
GO_cc	go_gemini_of_coiled_bodies	9	0.43719	0.0093118	0.25106	0.040815
GO_cc	go_cell_cell_adherens_junction	54	0.20168	0.01051	0.11592	0.040948
GO_bp	go_regulation_of_establishment_of_planar_polarity_involved_in_neural_tube_closure	14	0.39101	0.010386	0.22482	0.041009
GO_mf	go_metal_ion_transmembrane_transporter_activity	414	0.07062	0.010097	0.040695	0.041346
GO_bp	go_positive_regulation_of_phospholipase_activity	53	0.20957	0.01082	0.12086	0.041473
GO_mf	go_methyl_cpg_binding	17	0.33181	0.0097112	0.1914	0.041502
GO_cc	go_chromatoid_body	13	0.36834	0.009428	0.21282	0.041757
GO_bp	go_n_terminal_protein_amino_acid_modification	27	0.24499	0.0090338	0.14158	0.04179
GO_bp	go_negative_regulation_of_mrna_metabolic_process	35	0.23121	0.009705	0.13369	0.041871
GO_bp	go_negative_regulation_of_telomerase_activity	15	0.35765	0.0098329	0.20695	0.041983
GO_cc	go_nuclear_envelope	411	0.066032	0.0094073	0.038216	0.042016
GO_bp	go_male_gamete_generation	450	0.062566	0.0093175	0.036212	0.042025
GO_bp	go_metaphase_plate_congression	42	0.19951	0.0091721	0.11551	0.042072
GO_bp	go_positive_regulation_of_potassium_ion_transmembrane_transporter_activity	16	0.35799	0.010165	0.20735	0.042137
Canonical_pathway	pid_p53_downstream_pathway	136	0.11578	0.009555	0.067082	0.042193
GO_bp	go_basement_membrane_organization	11	0.4559	0.010734	0.26422	0.042235
GO_bp	go_positive_regulation_of_type_i_interferon_production	71	0.14987	0.0089518	0.086864	0.042239
GO_bp	go_negative_regulation_of_telomere_maintenance_via_telomerase	12	0.42978	0.010569	0.24939	0.042425
GO_bp	go_positive_regulation_of_vacuolar_transport	14	0.34131	0.0090655	0.1981	0.04246
Canonical_pathway	reactome_platelet_calcium_homeostasis	16	0.3557	0.0101	0.20648	0.042484
GO_bp	go_inorganic_ion_transmembrane_transport	575	0.05939	0.0099655	0.034479	0.042498
GO_bp	go_cardiolipin_metabolic_process	14	0.36331	0.0096499	0.21095	0.042521
GO_bp	go_positive_regulation_of_potassium_ion_transmembrane_transport	26	0.29277	0.010594	0.17017	0.042685
GO_bp	go_regulation_of_acyl_coa_biosynthetic_process	13	0.40614	0.010396	0.23607	0.042687
GO_bp	go_positive_regulation_of_execution_phase_of_apoptosis	12	0.40663	0.01	0.23658	0.042837
GO_bp	go_apical_junction_assembly	39	0.23012	0.010195	0.13389	0.042842
GO_cc	go_early_endosome_membrane	110	0.12351	0.0091731	0.071864	0.042852
GO_bp	go_histone_mrna_catabolic_process	14	0.34116	0.0090616	0.19856	0.042891
GO_mf	go_carboxylic_ester_hydrolase_activity	131	0.12183	0.0098697	0.070933	0.042944
GO_bp	go_regulation_of_lymphocyte_migration	38	0.2192	0.0095865	0.12765	0.042975
GO_bp	go_negative_regulation_of_cellular_response_to_insulin_stimulus	31	0.25101	0.0099169	0.14618	0.042987
GO_cc	go_synapse_part	608	0.05791	0.0099835	0.033731	0.043015
GO_bp	go_negative_regulation_of_heart_contraction	22	0.29101	0.0096877	0.16965	0.043148
GO_mf	go_lipase_inhibitor_activity	17	0.3423	0.010018	0.19996	0.043469
GO_bp	go_histone_h3_acetylation	45	0.18922	0.0090035	0.1106	0.043566
GO_bp	go_negative_regulation_of_calcium_ion_dependent_exocytosis	10	0.4716	0.010588	0.27573	0.043605
GO_bp	go_transcytosis	11	0.33688	0.0079321	0.1972	0.043795
GO_bp	go_lymph_node_development	17	0.35469	0.010381	0.2077	0.043853
GO_bp	go_chemokine_mediated_signaling_pathway	69	0.1983	0.011677	0.11642	0.044268
GO_bp	go_spindle_checkpoint	25	0.28546	0.010129	0.16769	0.044358
GO_bp	go_positive_regulation_of_immune_system_process	830	0.048919	0.0097964	0.028746	0.044408
GO_bp	go_formation_of_primary_germ_layer	110	0.13761	0.010221	0.080878	0.044433
GO_bp	go_hematopoietic_stem_cell_differentiation	13	0.42199	0.010801	0.24834	0.044643
Canonical_pathway	pid_integrin4_pathway	11	0.47576	0.011202	0.28004	0.044676
GO_bp	go_regulation_of_interferon_gamma_production	96	0.141	0.0097865	0.083063	0.044814
GO_bp	go_regulation_of_sulfur_metabolic_process	20	0.31757	0.01008	0.18711	0.044834
GO_bp	go_glycerolipid_catabolic_process	37	0.21993	0.0094912	0.12961	0.044868
GO_bp	go_enteroendocrine_cell_differentiation	19	0.33811	0.010461	0.19928	0.044889
GO_bp	go_endoderm_formation	50	0.20948	0.010505	0.12347	0.044897
GO_mf	go_gap_junction_channel_activity	16	0.35627	0.010116	0.2102	0.045052
GO_bp	go_positive_regulation_of_lymphocyte_migration	26	0.27193	0.00984	0.16055	0.045166
GO_mf	go_inorganic_anion_transmembrane_transporter_activity	127	0.1239	0.0098837	0.073301	0.045495
GO_bp	go_negative_regulation_of_neurotransmitter_secretion	10	0.49119	0.011027	0.29113	0.045794
GO_mf	go_estradiol_17_beta_dehydrogenase_activity	10	0.39568	0.0088834	0.23461	0.045852
GO_bp	go_negative_regulation_of_cytosolic_calcium_ion_concentration	11	0.44711	0.010528	0.26546	0.046071
Canonical_pathway	pid_rhoa_pathway	45	0.188	0.0089458	0.11166	0.046133
GO_cc	go_condensed_nuclear_chromosome_centromeric_region	17	0.30793	0.009012	0.18304	0.046269
Canonical_pathway	kegg_graft_versus_host_disease	36	0.24575	0.010461	0.1463	0.046514
GO_bp	go_regulation_of_interleukin_6_production	103	0.135	0.0097039	0.080375	0.046528
GO_mf	go_peptide_n_acetyltransferase_activity	63	0.16297	0.0091709	0.097062	0.046587
GO_bp	go_inositol_phosphate_mediated_signaling	18	0.34309	0.010332	0.20532	0.047373
Canonical_pathway	biocarta_tcytotoxic_pathway	12	0.45401	0.011165	0.27181	0.047434
GO_bp	go_proteasomal_protein_catabolic_process	272	0.076465	0.0088937	0.045783	0.047455
GO_bp	go_biomineral_tissue_development	74	0.16554	0.010093	0.099281	0.047732
GO_bp	go_positive_regulation_of_interleukin_1_production	36	0.24273	0.010333	0.1456	0.04776
Canonical_pathway	naba_ecm_glycoproteins	191	0.10289	0.010049	0.061808	0.048
GO_bp	go_response_to_testosterone	37	0.21002	0.0090635	0.12626	0.048127
GO_bp	go_regulation_of_calcium_ion_dependent_exocytosis	83	0.14677	0.0094755	0.088323	0.048291
GO_bp	go_positive_regulation_of_cation_transmembrane_transport	96	0.1408	0.0097729	0.084739	0.048308
Canonical_pathway	reactome_er_phagosome_pathway	61	0.1748	0.0096801	0.10536	0.048556
GO_bp	go_regulation_of_toll_like_receptor_4_signaling_pathway	17	0.29937	0.0087616	0.18058	0.048689
GO_bp	go_response_to_dietary_excess	20	0.30542	0.0096946	0.18445	0.04889
GO_bp	go_negative_regulation_of_endocytosis	39	0.19591	0.0086794	0.11833	0.048905
GO_mf	go_signaling_pattern_recognition_receptor_activity	17	0.34104	0.0099812	0.20615	0.049042
Canonical_pathway	pid_integrin2_pathway	29	0.2614	0.0099892	0.15819	0.049225
Canonical_pathway	reactome_the_role_of_nef_in_hiv1_replication_and_disease_pathogenesis	27	0.23028	0.0084914	0.14024	0.050295
GO_cc	go_intermediate_filament	194	0.14717	0.014485	0.0898	0.050626
Canonical_pathway	reactome_activation_of_nf_kappab_in_b_cells	63	0.16657	0.0093739	0.10169	0.050722
GO_bp	go_gastrulation	151	0.10956	0.0095241	0.066892	0.050732
GO_mf	go_intracellular_ligand_gated_ion_channel_activity	29	0.23599	0.0090179	0.14411	0.050767
GO_cc	go_compact_myelin	15	0.36461	0.010024	0.22338	0.051325
GO_bp	go_regulation_of_type_i_interferon_production	112	0.11526	0.0086377	0.070711	0.051557
GO_mf	go_s100_protein_binding	13	0.35847	0.0091753	0.22013	0.051726
GO_cc	go_ruffle_membrane	82	0.13801	0.0088566	0.084781	0.051785
GO_bp	go_neutral_lipid_catabolic_process	26	0.26257	0.0095013	0.16131	0.051803
GO_mf	go_neuropeptide_hormone_activity	28	0.24791	0.009309	0.15238	0.051883
Canonical_pathway	reactome_rna_pol_iii_transcription_termination	19	0.26234	0.0081165	0.16126	0.051896
GO_bp	go_regulation_of_immune_response	813	0.047469	0.0094125	0.029239	0.052254
GO_bp	go_regulation_of_oxidoreductase_activity	89	0.13396	0.0089543	0.082528	0.05228
Canonical_pathway	reactome_glucose_metabolism	65	0.1489	0.0085108	0.09177	0.052356
GO_cc	go_cytosolic_small_ribosomal_subunit	40	0.18588	0.0083401	0.11468	0.052521
GO_mf	go_phosphotransferase_activity_phosphate_group_as_acceptor	39	0.17874	0.0079189	0.11031	0.052591
GO_bp	go_regulation_of_gtpase_activity	660	0.052517	0.0094202	0.03242	0.052638
GO_bp	go_regulation_of_nitric_oxide_synthase_activity	48	0.18718	0.009198	0.11563	0.05276
GO_bp	go_regulation_of_calcium_ion_transmembrane_transporter_activity	71	0.15234	0.0090994	0.094243	0.053003
GO_bp	go_inorganic_ion_import_into_cell	15	0.33321	0.0091608	0.20619	0.053057
GO_cc	go_receptor_complex	325	0.073907	0.0093838	0.045737	0.053065
GO_cc	go_tctn_b9d_complex	12	0.30387	0.0074728	0.18815	0.053161
GO_bp	go_protein_autoprocessing	13	0.37228	0.0095287	0.23095	0.053497
GO_cc	go_recycling_endosome_membrane	39	0.19992	0.0088573	0.12413	0.053646
GO_bp	go_cell_surface_receptor_signaling_pathway_involved_in_cell_cell_signaling	71	0.15598	0.0093168	0.096905	0.053747
GO_cc	go_phagocytic_cup	18	0.28611	0.0086161	0.17793	0.053933
GO_bp	go_ruffle_organization	21	0.29993	0.0097552	0.18661	0.054014
Canonical_pathway	reactome_trafficking_of_glur2_containing_ampa_receptors	14	0.35443	0.0094142	0.22068	0.054132
GO_bp	go_camera_type_eye_photoreceptor_cell_differentiation	15	0.33599	0.0092373	0.2092	0.054139
GO_bp	go_bundle_of_his_cell_to_purkinje_myocyte_communication	11	0.47051	0.011079	0.29297	0.054142
GO_bp	go_response_to_camp	106	0.12328	0.0089892	0.076817	0.054274
GO_cc	go_cd40_receptor_complex	11	0.36555	0.0086072	0.22786	0.054338
GO_bp	go_antigen_processing_and_presentation_of_peptide_or_polysaccharide_antigen_via_mhc_class_ii	92	0.1334	0.0090655	0.083203	0.054437
GO_mf	go_phosphatidylinositol_5_phosphate_binding	12	0.39071	0.0096085	0.24371	0.054452
GO_bp	go_positive_regulation_of_reproductive_process	51	0.1932	0.0097853	0.12064	0.054647
GO_bp	go_positive_regulation_of_catabolic_process	395	0.062944	0.0087947	0.039381	0.054993
GO_bp	go_positive_regulation_of_t_cell_mediated_immunity	32	0.22231	0.0089231	0.1396	0.055655
GO_bp	go_negative_regulation_of_mapk_cascade	145	0.10486	0.0089338	0.066105	0.056351
Canonical_pathway	kegg_glycerophospholipid_metabolism	77	0.13871	0.0086268	0.087612	0.056691
GO_bp	go_post_golgi_vesicle_mediated_transport	82	0.13355	0.0085704	0.084379	0.056746
GO_mf	go_n_acetyltransferase_activity	82	0.13816	0.0088659	0.087341	0.056852
Canonical_pathway	reactome_unblocking_of_nmda_receptor_glutamate_binding_and_activation	14	0.38991	0.010356	0.24658	0.056918
GO_bp	go_glial_cell_development	76	0.1514	0.0093546	0.095793	0.057011
GO_bp	go_i_kappab_kinase_nf_kappab_signaling	69	0.14436	0.0085006	0.091355	0.05704
GO_cc	go_nuclear_inclusion_body	12	0.29456	0.0072438	0.18642	0.057054
GO_bp	go_ectoderm_development	21	0.28753	0.0093518	0.18221	0.057292
GO_bp	go_ribonucleoside_diphosphate_metabolic_process	63	0.14354	0.0080775	0.090985	0.05734
GO_bp	go_positive_regulation_of_protein_catabolic_process	264	0.07678	0.0087999	0.048687	0.057407
GO_bp	go_response_to_gravity	11	0.36717	0.0086454	0.23301	0.057548
GO_bp	go_regulation_of_interleukin_1_production	57	0.17529	0.0093846	0.11125	0.057564
GO_bp	go_vesicle_cytoskeletal_trafficking	38	0.19425	0.008495	0.12335	0.05767
GO_bp	go_negative_regulation_of_wnt_signaling_pathway	198	0.091761	0.0091233	0.058379	0.058005
GO_bp	go_amelogenesis	20	0.2996	0.0095098	0.19067	0.058069
GO_bp	go_regulation_of_regulatory_t_cell_differentiation	13	0.36633	0.0093764	0.2333	0.058196
GO_bp	go_ion_homeostasis	574	0.05332	0.0089393	0.03396	0.058209
Canonical_pathway	reactome_acyl_chain_remodelling_of_pe	21	0.27552	0.0089613	0.1755	0.058222
GO_cc	go_ino80_type_complex	21	0.28413	0.0092414	0.18118	0.05842
GO_bp	go_lipopolysaccharide_mediated_signaling_pathway	31	0.21733	0.0085861	0.13889	0.058823
GO_mf	go_n_acyltransferase_activity	99	0.12693	0.0089461	0.081277	0.05919
GO_bp	go_anaphase_promoting_complex_dependent_catabolic_process	79	0.13706	0.0086337	0.087835	0.059338
GO_cc	go_cell_cortex_part	118	0.11346	0.0087262	0.072744	0.059422
GO_bp	go_phosphatidylethanolamine_acyl_chain_remodeling	23	0.26771	0.0091121	0.17168	0.05946
GO_bp	go_regulation_of_serine_type_peptidase_activity	12	0.44104	0.010846	0.28296	0.059549
GO_bp	go_purine_ribonucleoside_bisphosphate_metabolic_process	19	0.29594	0.009156	0.18987	0.059555
GO_cc	go_apical_plasma_membrane	295	0.074948	0.0090731	0.048137	0.059748
GO_cc	go_membrane_protein_complex	1013	0.039161	0.008622	0.025157	0.059784
GO_bp	go_positive_regulation_of_proteolysis	365	0.063443	0.0085278	0.040832	0.060129
GO_cc	go_neuron_projection_terminus	129	0.10853	0.0087254	0.069921	0.06031
GO_cc	go_dna_directed_rna_polymerase_i_complex	13	0.31339	0.0080214	0.20253	0.060897
GO_bp	go_regulation_of_cholesterol_storage	13	0.36189	0.0092629	0.23403	0.061021
GO_bp	go_phenol_containing_compound_biosynthetic_process	33	0.23007	0.0093775	0.1489	0.061166
GO_bp	go_lipoprotein_metabolic_process	124	0.10254	0.0080829	0.066403	0.061285
GO_bp	go_enamel_mineralization	11	0.38778	0.0091306	0.2513	0.061412
GO_mf	go_ubiquitin_like_protein_conjugating_enzyme_binding	34	0.21469	0.0088819	0.13915	0.061447
GO_bp	go_anion_transport	503	0.056758	0.0089242	0.036968	0.062359
GO_mf	go_o_methyltransferase_activity	17	0.2878	0.008423	0.18746	0.062365
GO_bp	go_activation_of_immune_response	397	0.063275	0.0088628	0.041242	0.062495
GO_bp	go_rna_dependent_dna_biosynthetic_process	21	0.22996	0.0074794	0.15004	0.062684
GO_bp	go_positive_regulation_of_fatty_acid_oxidation	14	0.35983	0.0095575	0.2353	0.06311
GO_bp	go_histone_exchange	51	0.16277	0.0082439	0.10657	0.063352
GO_bp	go_regulation_of_multicellular_organismal_metabolic_process	37	0.19875	0.0085773	0.13018	0.063419
GO_bp	go_tripartite_regional_subdivision	12	0.3601	0.0088558	0.23624	0.063726
GO_bp	go_cellular_response_to_amino_acid_stimulus	53	0.17082	0.0088194	0.11219	0.063929
GO_bp	go_protein_ubiquitination	625	0.047882	0.0083656	0.031447	0.063932
GO_mf	go_inorganic_anion_exchanger_activity	20	0.28102	0.00892	0.18457	0.063948
GO_bp	go_negative_regulation_of_rho_protein_signal_transduction	14	0.31839	0.0084568	0.20931	0.06412
GO_bp	go_negative_regulation_of_stress_activated_protein_kinase_signaling_cascade	41	0.17812	0.0080908	0.11711	0.064153
GO_bp	go_regulation_of_alcohol_biosynthetic_process	45	0.17143	0.008157	0.11277	0.064245
GO_bp	go_positive_regulation_of_glucose_metabolic_process	35	0.20464	0.0085898	0.13473	0.064404
GO_bp	go_negative_regulation_of_signal_transduction_by_p53_class_mediator	26	0.23433	0.0084794	0.15445	0.064625
Canonical_pathway	reactome_enos_activation_and_regulation	19	0.26042	0.0080571	0.17172	0.064699
GO_bp	go_udp_n_acetylglucosamine_metabolic_process	14	0.3527	0.0093681	0.23277	0.064868
GO_bp	go_adaptive_immune_response	254	0.08245	0.0092714	0.054489	0.065131
Canonical_pathway	pid_pi3kci_akt_pathway	35	0.19789	0.0083065	0.13104	0.065504
GO_bp	go_auditory_receptor_cell_differentiation	28	0.2411	0.0090532	0.15966	0.065527
GO_bp	go_regulation_of_intrinsic_apoptotic_signaling_pathway	144	0.097931	0.0083149	0.064858	0.06554
GO_bp	go_cell_migration_involved_in_gastrulation	13	0.34162	0.008744	0.22628	0.065569
GO_mf	go_structural_constituent_of_ribosome	206	0.07853	0.0079623	0.05203	0.065618
GO_cc	go_telomere_cap_complex	13	0.31506	0.0080641	0.20888	0.06575
GO_bp	go_organic_anion_transport	385	0.062853	0.0086724	0.04169	0.065833
GO_bp	go_regulation_of_myoblast_proliferation	11	0.32728	0.0077061	0.21715	0.065893
Canonical_pathway	reactome_metal_ion_slc_transporters	22	0.23029	0.0076662	0.15295	0.066085
GO_bp	go_regulation_of_anion_transmembrane_transport	30	0.20751	0.0080653	0.13806	0.066418
GO_mf	go_ligand_gated_calcium_channel_activity	16	0.2978	0.0084556	0.19818	0.066471
GO_bp	go_dna_methylation_involved_in_gamete_generation	18	0.25449	0.0076638	0.16957	0.066715
GO_cc	go_vesicle_membrane	505	0.053838	0.0084815	0.03588	0.06675
GO_bp	go_negative_regulation_of_intracellular_signal_transduction	432	0.057349	0.0083719	0.038229	0.066798
GO_bp	go_phosphatidylethanolamine_metabolic_process	18	0.26288	0.0079165	0.17524	0.066799
GO_bp	go_protein_localization_to_cell_surface	22	0.26514	0.0088263	0.1768	0.066858
GO_bp	go_negative_regulation_of_dna_biosynthetic_process	32	0.22481	0.0090234	0.14998	0.066955
Canonical_pathway	kegg_glycosphingolipid_biosynthesis_lacto_and_neolacto_series	25	0.22818	0.0080968	0.15261	0.067441
GO_bp	go_inner_cell_mass_cell_proliferation	11	0.35724	0.0084115	0.23893	0.067441
Canonical_pathway	reactome_host_interactions_of_hiv_factors	121	0.10408	0.0081055	0.069627	0.067486
GO_bp	go_regulation_of_release_of_cytochrome_c_from_mitochondria	44	0.1665	0.0078343	0.1114	0.067521
Canonical_pathway	biocarta_bcellsurvival_pathway	16	0.27718	0.0078702	0.18555	0.067616
GO_bp	go_lagging_strand_elongation	11	0.30083	0.0070832	0.20143	0.06767
Canonical_pathway	reactome_synthesis_of_pa	27	0.24626	0.0090808	0.16492	0.067702
GO_mf	go_nad_adp_ribosyltransferase_activity	26	0.23634	0.0085523	0.15838	0.06782
GO_mf	go_transporter_activity	1258	0.035046	0.0085425	0.023503	0.067975
GO_bp	go_glucan_biosynthetic_process	25	0.24897	0.0088346	0.16704	0.068049
GO_bp	go_nik_nf_kappab_signaling	84	0.13195	0.0085695	0.088646	0.068322
GO_bp	go_morphogenesis_of_a_polarized_epithelium	28	0.22738	0.0085381	0.15305	0.068694
GO_bp	go_positive_regulation_of_cell_death	604	0.049225	0.0084591	0.033166	0.068889
Canonical_pathway	kegg_propanoate_metabolism	32	0.2065	0.0082886	0.13915	0.068913
GO_bp	go_lymphocyte_activation	338	0.067382	0.0087218	0.045422	0.068983
GO_cc	go_organelle_envelope_lumen	84	0.12144	0.0078872	0.081877	0.069015
GO_mf	go_camp_binding	23	0.24129	0.0082127	0.16301	0.06942
GO_bp	go_ethanol_metabolic_process	13	0.3841	0.0098314	0.25958	0.069488
GO_bp	go_organophosphate_catabolic_process	112	0.1066	0.0079888	0.072098	0.069637
Canonical_pathway	pid_bmp_pathway	41	0.19984	0.0090773	0.13546	0.070089
GO_mf	go_extracellular_matrix_structural_constituent	76	0.14878	0.0091932	0.10102	0.070409
GO_bp	go_regulation_of_adaptive_immune_response	123	0.10745	0.0084358	0.072991	0.070515
GO_bp	go_transmembrane_transport	1082	0.037515	0.0085206	0.025543	0.070966
GO_bp	go_chromosome_localization	61	0.14121	0.0078201	0.096215	0.071102
GO_bp	go_regulation_of_oxidative_stress_induced_neuron_death	11	0.34767	0.0081862	0.23709	0.071275
GO_bp	go_inorganic_anion_transport	126	0.10703	0.0085046	0.072995	0.071291
GO_mf	go_monovalent_cation_proton_antiporter_activity	12	0.35793	0.0088022	0.24418	0.071354
GO_bp	go_negative_regulation_of_protein_serine_threonine_kinase_activity	126	0.10381	0.0082486	0.070849	0.071435
GO_cc	go_extracellular_matrix_component	124	0.11176	0.0088102	0.076287	0.071466
GO_mf	go_phospholipase_inhibitor_activity	12	0.33072	0.008133	0.22576	0.071485
GO_bp	go_regulation_of_telomerase_activity	43	0.17861	0.0083083	0.12195	0.071523
GO_mf	go_lipopolysaccharide_binding	20	0.27621	0.0087674	0.1887	0.071637
GO_bp	go_positive_regulation_of_toll_like_receptor_signaling_pathway	20	0.24591	0.0078056	0.16802	0.071664
GO_bp	go_inactivation_of_mapk_activity	26	0.23463	0.0084902	0.16072	0.072173
GO_bp	go_multicellular_organism_growth	76	0.13413	0.008288	0.091963	0.072352
GO_bp	go_positive_regulation_of_cell_killing	39	0.1939	0.0085905	0.13304	0.072501
Canonical_pathway	reactome_interferon_alpha_beta_signaling	63	0.16506	0.0092885	0.11327	0.072538
Canonical_pathway	kegg_natural_killer_cell_mediated_cytotoxicity	133	0.11221	0.0091585	0.077008	0.072554
Canonical_pathway	reactome_apoptosis	144	0.098745	0.0083841	0.067881	0.072888
GO_bp	go_protein_localization_to_mitochondrion	69	0.12828	0.0075538	0.088301	0.073153
GO_bp	go_positive_regulation_of_lipid_metabolic_process	128	0.10899	0.0087286	0.075122	0.073412
GO_mf	go_epidermal_growth_factor_receptor_binding	31	0.2284	0.0090236	0.15743	0.073426
GO_bp	go_cell_junction_organization	184	0.090174	0.0086458	0.062196	0.073563
GO_bp	go_positive_regulation_of_cytokine_secretion	96	0.12526	0.0086942	0.086428	0.073638
Canonical_pathway	reactome_gluconeogenesis	32	0.18245	0.0073232	0.12589	0.073645
Canonical_pathway	reactome_amine_derived_hormones	15	0.29894	0.0082187	0.20642	0.073792
Canonical_pathway	st_myocyte_ad_pathway	28	0.20799	0.0078102	0.14386	0.074131
GO_bp	go_asymmetric_protein_localization	19	0.28193	0.0087228	0.19523	0.074358
GO_bp	go_regulation_of_development_heterochronic	12	0.3821	0.0093966	0.2649	0.074598
GO_bp	go_regulation_of_cellular_protein_catabolic_process	275	0.067183	0.0078566	0.046582	0.074624
GO_bp	go_activation_of_nf_kappab_inducing_kinase_activity	17	0.29689	0.0086891	0.2061	0.074865
GO_bp	go_endoderm_development	70	0.14671	0.0087012	0.10189	0.074961
Canonical_pathway	reactome_sema4d_in_semaphorin_signaling	29	0.20594	0.0078696	0.14321	0.07522
GO_cc	go_inflammasome_complex	12	0.37579	0.0092415	0.26135	0.075244
GO_bp	go_chromosome_condensation	30	0.1959	0.0076138	0.13625	0.075253
Canonical_pathway	reactome_activation_of_irf3_irf7_mediated_by_tbk1_ikk_epsilon	13	0.26043	0.006666	0.18143	0.075592
GO_bp	go_bicellular_tight_junction_assembly	31	0.21133	0.0083489	0.14754	0.076037
GO_bp	go_regulation_of_synaptic_vesicle_transport	30	0.18284	0.0071061	0.12777	0.076228
Canonical_pathway	reactome_membrane_trafficking	125	0.095681	0.0075726	0.066867	0.076236
GO_mf	go_bicarbonate_transmembrane_transporter_activity	19	0.23043	0.0071292	0.16109	0.076307
Canonical_pathway	reactome_golgi_associated_vesicle_biogenesis	50	0.14712	0.0073783	0.10289	0.076373
GO_bp	go_dendrite_development	79	0.13947	0.0087856	0.097569	0.076443
GO_bp	go_response_to_ammonium_ion	51	0.15663	0.0079329	0.10958	0.076461
GO_bp	go_protein_catabolic_process	559	0.046746	0.0077371	0.032705	0.076466
GO_mf	go_organic_anion_transmembrane_transporter_activity	174	0.090124	0.0084051	0.063087	0.076573
GO_bp	go_regulation_of_neurotransmitter_uptake	15	0.31412	0.008636	0.22005	0.07673
GO_mf	go_cell_adhesion_molecule_binding	185	0.085856	0.0082539	0.060172	0.076822
GO_bp	go_regulation_of_wnt_signaling_pathway	310	0.066466	0.0082452	0.046619	0.076984
GO_cc	go_platelet_dense_tubular_network	11	0.34944	0.0082278	0.24529	0.077144
GO_mf	go_syntaxin_binding	88	0.1239	0.0082356	0.087023	0.077263
GO_mf	go_frizzled_binding	36	0.18719	0.0079687	0.13165	0.07754
GO_bp	go_negative_regulation_of_embryonic_development	26	0.24609	0.0089051	0.17311	0.077577
GO_bp	go_regulation_of_transcription_involved_in_cell_fate_commitment	20	0.29415	0.0093369	0.20692	0.07758
GO_cc	go_golgi_cisterna	91	0.11604	0.0078429	0.081687	0.077727
GO_bp	go_regulation_of_response_to_reactive_oxygen_species	34	0.1964	0.0081252	0.13828	0.077769
Canonical_pathway	reactome_influenza_viral_rna_transcription_and_replication	99	0.10284	0.0072485	0.072445	0.07787
GO_bp	go_bile_acid_and_bile_salt_transport	31	0.19101	0.0075465	0.13462	0.077966
GO_bp	go_embryonic_camera_type_eye_formation	12	0.33653	0.008276	0.23734	0.078115
GO_mf	go_nucleotide_kinase_activity	24	0.20687	0.0071924	0.14614	0.078465
Canonical_pathway	reactome_cytokine_signaling_in_immune_system	262	0.071269	0.0081377	0.050359	0.078511
GO_bp	go_catecholamine_metabolic_process	40	0.19156	0.0085948	0.1354	0.07857
GO_bp	go_negative_regulation_of_blood_circulation	36	0.1943	0.0082713	0.13744	0.078733
Canonical_pathway	kegg_pentose_and_glucuronate_interconversions	28	0.30918	0.01161	0.21893	0.07895
GO_cc	go_endocytic_vesicle_membrane	146	0.094699	0.0080957	0.067076	0.07901
GO_bp	go_regulation_of_vesicle_mediated_transport	457	0.051823	0.0077761	0.036709	0.079024
GO_bp	go_regulation_of_meiotic_cell_cycle	40	0.17406	0.0078094	0.12337	0.079151
Canonical_pathway	kegg_starch_and_sucrose_metabolism	49	0.19678	0.0097697	0.14015	0.080161
Canonical_pathway	reactome_phase1_functionalization_of_compounds	67	0.1561	0.0090585	0.11126	0.08031
Canonical_pathway	kegg_base_excision_repair	33	0.18701	0.0076226	0.13346	0.080572
GO_bp	go_response_to_hydroperoxide	15	0.31515	0.0086644	0.22509	0.080748
GO_bp	go_peripheral_nervous_system_axon_ensheathment	22	0.26254	0.0087398	0.18752	0.080761
Canonical_pathway	reactome_nuclear_signaling_by_erbb4	38	0.18829	0.0082347	0.13462	0.080965
GO_mf	go_protein_kinase_c_binding	50	0.16336	0.0081925	0.11679	0.080965
GO_bp	go_regulation_of_plasma_membrane_organization	73	0.12764	0.0077299	0.091277	0.081013
GO_bp	go_regulation_of_carbohydrate_biosynthetic_process	87	0.11766	0.0077761	0.084169	0.081087
GO_bp	go_regulation_of_fatty_acid_beta_oxidation	16	0.29294	0.0083177	0.20969	0.081211
Canonical_pathway	kegg_glycolysis_gluconeogenesis	60	0.14477	0.0079511	0.10365	0.081263
GO_bp	go_antigen_receptor_mediated_signaling_pathway	174	0.086786	0.0080938	0.062199	0.081472
GO_bp	go_positive_regulation_of_triglyceride_metabolic_process	21	0.25686	0.0083545	0.18449	0.081922
GO_bp	go_long_chain_fatty_acid_transport	43	0.16854	0.0078399	0.12107	0.081948
GO_bp	go_dna_strand_elongation	30	0.17707	0.0068819	0.1272	0.081968
Canonical_pathway	reactome_downstream_signaling_events_of_b_cell_receptor_bcr	94	0.11533	0.0079217	0.082886	0.082053
GO_mf	go_calcium_channel_regulator_activity	38	0.17295	0.0075637	0.12443	0.082276
GO_bp	go_positive_regulation_of_filopodium_assembly	27	0.21915	0.0080811	0.15782	0.082483
Canonical_pathway	kegg_cell_adhesion_molecules_cams	129	0.10486	0.00843	0.075619	0.082776
GO_bp	go_regulation_of_fatty_acid_metabolic_process	87	0.12513	0.0082699	0.090259	0.082833
GO_bp	go_positive_regulation_of_multi_organism_process	154	0.088137	0.0077369	0.06368	0.083179
GO_bp	go_regulation_of_hydrolase_activity	1302	0.032331	0.0080079	0.023378	0.083345
GO_bp	go_negative_regulation_of_protein_kinase_b_signaling	36	0.19239	0.0081901	0.13921	0.08348
Canonical_pathway	reactome_gap_junction_assembly	18	0.31383	0.0094509	0.22713	0.083539
GO_mf	go_integrin_binding	104	0.1112	0.0080316	0.080529	0.083676
GO_bp	go_positive_regulation_of_neuron_death	67	0.12836	0.0074487	0.092983	0.083723
GO_mf	go_aminopeptidase_activity	42	0.17455	0.0080245	0.12646	0.083763
GO_cc	go_protein_complex_involved_in_cell_adhesion	31	0.19772	0.0078113	0.1435	0.084145
GO_bp	go_embryonic_skeletal_joint_development	13	0.32015	0.0081944	0.23242	0.084195
GO_bp	go_negative_regulation_of_myoblast_differentiation	24	0.23558	0.0081906	0.17114	0.084344
Canonical_pathway	biocarta_cell2cell_pathway	12	0.34438	0.008469	0.25032	0.08446
Canonical_pathway	reactome_rna_pol_iii_transcription_initiation_from_type_3_promoter	26	0.19358	0.0070048	0.14075	0.084521
GO_bp	go_monosaccharide_biosynthetic_process	54	0.13484	0.0070268	0.0981	0.08465
GO_bp	go_negative_regulation_of_synaptic_transmission	61	0.14872	0.0082358	0.10833	0.084906
GO_mf	go_mitogen_activated_protein_kinase_kinase_binding	17	0.2909	0.0085139	0.2124	0.085414
GO_bp	go_regulation_of_mrna_polyadenylation	11	0.26759	0.0063007	0.19544	0.085473
GO_bp	go_cell_cycle_arrest	153	0.085922	0.0075181	0.062756	0.085485
GO_bp	go_cellular_response_to_zinc_ion	16	0.33298	0.0094546	0.24346	0.085715
Canonical_pathway	reactome_rna_pol_i_rna_pol_iii_and_mitochondrial_transcription	114	0.10912	0.0082497	0.079796	0.085749
Canonical_pathway	reactome_asparagine_n_linked_glycosylation	81	0.11622	0.0074123	0.085029	0.085856
GO_bp	go_sexual_reproduction	692	0.040894	0.0075048	0.029934	0.085958
GO_cc	go_intermediate_filament_cytoskeleton	236	0.096569	0.010472	0.070826	0.086375
GO_bp	go_positive_regulation_of_protein_modification_by_small_protein_conjugation_or_removal	195	0.074399	0.0073414	0.054617	0.086576
Canonical_pathway	kegg_ubiquitin_mediated_proteolysis	134	0.088411	0.0072431	0.064966	0.086785
GO_bp	go_regulation_of_transmembrane_transport	423	0.054473	0.0078707	0.040032	0.086805
GO_mf	go_dipeptidase_activity	15	0.2686	0.0073846	0.19759	0.087017
Canonical_pathway	reactome_vif_mediated_degradation_of_apobec3g	51	0.15033	0.0076139	0.11064	0.087128
GO_bp	go_regulation_of_nuclear_division	162	0.082317	0.0074097	0.060594	0.087162
GO_bp	go_protein_autoubiquitination	48	0.13929	0.0068447	0.10257	0.08723
GO_bp	go_multi_organism_localization	68	0.12404	0.0072514	0.091374	0.087314
Canonical_pathway	reactome_traf6_mediated_induction_of_tak1_complex	13	0.28371	0.0072619	0.20911	0.087436
GO_bp	go_negative_regulation_of_monooxygenase_activity	13	0.27651	0.0070774	0.2038	0.087437
GO_bp	go_regulation_of_transcription_from_rna_polymerase_iii_promoter	23	0.21453	0.0073021	0.15818	0.087514
GO_bp	go_regulation_of_osteoclast_differentiation	63	0.13511	0.0076032	0.09962	0.087522
GO_bp	go_cellular_response_to_cytokine_stimulus	600	0.047827	0.0081925	0.035275	0.087581
GO_bp	go_white_fat_cell_differentiation	13	0.33218	0.0085024	0.24505	0.087625
GO_bp	go_regulation_of_transporter_activity	198	0.07663	0.0076189	0.056612	0.08794
GO_bp	go_acrosome_assembly	13	0.30205	0.0077312	0.22327	0.088061
GO_bp	go_negative_regulation_of_peptidyl_threonine_phosphorylation	15	0.30967	0.0085138	0.22893	0.088083
GO_cc	go_small_ribosomal_subunit	65	0.12172	0.0069572	0.089982	0.088087
GO_bp	go_nucleotide_phosphorylation	59	0.12583	0.0068533	0.093065	0.088187
GO_bp	go_regulation_of_nlrp3_inflammasome_complex_assembly	10	0.32981	0.0074045	0.24439	0.088593
GO_cc	go_cation_transporting_atpase_complex	16	0.28477	0.0080857	0.21113	0.088708
GO_bp	go_modulation_by_symbiont_of_host_cellular_process	27	0.20801	0.0076702	0.15439	0.08895
GO_bp	go_chemical_homeostasis	872	0.037814	0.0077532	0.028082	0.089069
Canonical_pathway	pid_ajdiss_2pathway	48	0.16031	0.0078777	0.1191	0.089161
GO_bp	go_regulation_of_meiotic_nuclear_division	29	0.1919	0.0073331	0.14262	0.089246
Canonical_pathway	reactome_glycogen_breakdown_glycogenolysis	16	0.27627	0.0078443	0.20541	0.089329
GO_cc	go_presynapse	283	0.063501	0.0075317	0.047232	0.08941
GO_bp	go_membrane_assembly	25	0.23171	0.0082221	0.17237	0.089444
Canonical_pathway	kegg_rna_polymerase	27	0.17463	0.0064394	0.12992	0.089463
GO_bp	go_utp_metabolic_process	11	0.30382	0.0071538	0.22618	0.089598
GO_bp	go_endodermal_cell_differentiation	40	0.17871	0.0080182	0.13322	0.089889
GO_bp	go_regulation_of_t_cell_chemotaxis	11	0.34242	0.0080626	0.25533	0.089957
Canonical_pathway	reactome_base_free_sugar_phosphate_removal_via_the_single_nucleotide_replacement_pathway	10	0.32344	0.0072613	0.24118	0.08996
Canonical_pathway	kegg_glycine_serine_and_threonine_metabolism	31	0.19351	0.007645	0.14452	0.090306
GO_mf	go_lysophospholipid_acyltransferase_activity	19	0.25258	0.0078147	0.18889	0.090593
GO_cc	go_dendrite_cytoplasm	16	0.27782	0.0078885	0.20778	0.090604
GO_bp	go_vascular_smooth_muscle_cell_differentiation	13	0.33177	0.0084919	0.24838	0.090824
GO_mf	go_sodium_independent_organic_anion_transmembrane_transporter_activity	20	0.31744	0.010076	0.23785	0.091003
Canonical_pathway	biocarta_feeder_pathway	9	0.30346	0.0064634	0.22739	0.091026
GO_mf	go_binding_bridging	172	0.079683	0.0073889	0.05976	0.091212
GO_bp	go_schwann_cell_development	26	0.21667	0.0078405	0.16267	0.091448
Canonical_pathway	reactome_signaling_by_notch2	12	0.27464	0.0067541	0.20623	0.091482
GO_bp	go_epidermal_cell_differentiation	141	0.10507	0.0088286	0.078903	0.091491
GO_mf	go_gtpase_inhibitor_activity	14	0.30477	0.0080952	0.22915	0.091769
GO_mf	go_cysteine_type_endopeptidase_activity_involved_in_apoptotic_process	15	0.28965	0.0079632	0.21784	0.091825
GO_bp	go_endocrine_pancreas_development	40	0.18234	0.0081813	0.13717	0.091874
GO_bp	go_negative_regulation_of_mitotic_cell_cycle	197	0.073354	0.0072749	0.055202	0.09196
GO_bp	go_positive_regulation_of_defense_response	358	0.057963	0.0077175	0.04364	0.092062
GO_cc	go_dna_directed_rna_polymerase_ii_core_complex	16	0.23706	0.0067309	0.17848	0.092063
Canonical_pathway	biocarta_nos1_pathway	21	0.23631	0.0076861	0.17793	0.092077
GO_bp	go_gdp_metabolic_process	13	0.25117	0.006429	0.18913	0.092088
Canonical_pathway	pid_integrin_cs_pathway	27	0.20319	0.0074924	0.15302	0.092125
GO_mf	go_tau_protein_binding	12	0.31485	0.0077428	0.23716	0.092173
GO_bp	go_protein_ubiquitination_involved_in_ubiquitin_dependent_protein_catabolic_process	134	0.089953	0.0073694	0.067866	0.09252
GO_bp	go_regulation_of_cardiac_conduction	66	0.14057	0.0080959	0.10608	0.092569
GO_bp	go_regulation_of_stress_activated_protein_kinase_signaling_cascade	198	0.077255	0.007681	0.058303	0.092581
GO_bp	go_positive_regulation_of_lipid_biosynthetic_process	66	0.13146	0.0075712	0.099309	0.09281
GO_mf	go_transmitter_gated_channel_activity	26	0.21756	0.0078728	0.1644	0.092862
GO_bp	go_regulation_of_smooth_muscle_contraction	60	0.1374	0.0075466	0.10385	0.092912
GO_bp	go_positive_regulation_of_cytokine_production_involved_in_immune_response	30	0.20251	0.0078708	0.15313	0.093021
GO_mf	go_c_c_chemokine_receptor_activity	12	0.33334	0.0081975	0.25238	0.0933
GO_mf	go_hormone_activity	114	0.099951	0.0075566	0.075695	0.093353
Canonical_pathway	reactome_influenza_life_cycle	133	0.08321	0.0067917	0.063053	0.09348
GO_bp	go_lipoprotein_biosynthetic_process	85	0.10022	0.0065473	0.075957	0.093525
GO_mf	go_cytoskeletal_adaptor_activity	16	0.24853	0.0070566	0.1885	0.093689
Canonical_pathway	reactome_abc_family_proteins_mediated_transport	33	0.18895	0.0077018	0.14335	0.09374
Canonical_pathway	reactome_antigen_presentation_folding_assembly_and_peptide_loading_of_class_i_mhc	21	0.23019	0.007487	0.17469	0.093811
Canonical_pathway	reactome_class_i_mhc_mediated_antigen_processing_presentation	239	0.066539	0.0072608	0.050536	0.093984
GO_bp	go_positive_regulation_of_lymphocyte_mediated_immunity	69	0.12881	0.0075853	0.098005	0.09437
GO_cc	go_excitatory_synapse	196	0.076376	0.0075556	0.058139	0.094486
GO_bp	go_positive_regulation_of_peptidyl_threonine_phosphorylation	25	0.22658	0.0080398	0.1726	0.094652
GO_bp	go_protein_acylation	153	0.081907	0.0071668	0.062451	0.094844
GO_bp	go_metal_ion_transport	576	0.044934	0.0075461	0.03427	0.094908
GO_bp	go_cellular_response_to_heat	36	0.18209	0.0077514	0.13915	0.095343
GO_bp	go_positive_regulation_of_cellular_amide_metabolic_process	108	0.095171	0.0070044	0.072787	0.095525
GO_bp	go_regulation_of_feeding_behavior	22	0.24735	0.0082343	0.18925	0.09561
GO_bp	go_positive_regulation_of_meiotic_cell_cycle	14	0.30547	0.0081136	0.23382	0.095716
GO_bp	go_positive_regulation_of_response_to_cytokine_stimulus	32	0.18306	0.0073477	0.14017	0.095787
GO_bp	go_nucleotide_sugar_metabolic_process	34	0.17882	0.007398	0.13693	0.095801
GO_bp	go_leukocyte_activation	411	0.053759	0.0076588	0.041188	0.09592
GO_bp	go_negative_regulation_of_cell_division	59	0.13105	0.0071376	0.10042	0.09595
GO_cc	go_extrinsic_component_of_membrane	252	0.067522	0.0075632	0.051756	0.096021
GO_mf	go_chaperone_binding	81	0.1041	0.0066394	0.079818	0.096094
GO_bp	go_regulation_of_synaptic_vesicle_exocytosis	20	0.20739	0.0065831	0.15903	0.096099
GO_bp	go_calcium_ion_import	65	0.13111	0.0074939	0.10067	0.096407
GO_bp	go_hair_cell_differentiation	35	0.19057	0.0079993	0.14642	0.096542
GO_bp	go_regulation_of_cytokine_production_involved_in_immune_response	56	0.14251	0.0075622	0.10953	0.096617
GO_bp	go_blastocyst_growth	16	0.25607	0.0072709	0.19691	0.096727
Canonical_pathway	biocarta_ras_pathway	23	0.20225	0.0068841	0.15554	0.09675
GO_bp	go_pyruvate_metabolic_process	64	0.12272	0.0069603	0.094421	0.096868
GO_mf	go_transcriptional_repressor_activity_rna_polymerase_ii_activating_transcription_factor_binding	53	0.14365	0.0074164	0.11063	0.097077
GO_bp	go_acetyl_coa_biosynthetic_process	12	0.30752	0.0075627	0.23704	0.097261
GO_bp	go_amino_sugar_biosynthetic_process	11	0.30859	0.0072659	0.23837	0.097747
Canonical_pathway	reactome_gaba_a_receptor_activation	12	0.38676	0.0095113	0.29881	0.097785
GO_bp	go_antigen_processing_and_presentation_via_mhc_class_ib	16	0.29957	0.008506	0.23152	0.09785
GO_bp	go_cellular_response_to_extracellular_stimulus	186	0.074169	0.0071494	0.057357	0.097995
GO_bp	go_negative_regulation_of_chromosome_segregation	27	0.208	0.0076698	0.16092	0.098092
GO_bp	go_detection_of_mechanical_stimulus	40	0.17254	0.0077416	0.1336	0.098279
GO_bp	go_fc_receptor_signaling_pathway	186	0.076454	0.0073697	0.059276	0.098566
[truncated: 6,530 more rows]

## Sheet: ST-2d (ID 1200)
Suppl. Table 2d: MAGMA gene-set analysis results
[truncated: 7,248 more rows]

## Sheet: ST-2e (ID 1558)
Suppl. Table 2e: MAGMA gene-set analysis results
[truncated: 7,248 more rows]

[truncated: 21 more sheets: ST-2f (ID 2110), ST-2g (ID 2188), ST-2h (ID 4537), ST-2i (ID 4548), ST-2j (ID 4559), ST-2k (ID 4570), ST-2l (ID 4581), ST-2m (ID 6145), ST-2n (ID 6160), ST-2o (ID 20016), ST-2p (ID 20116), ST-2q (ID 20487), ST-2r (ID 20488), ST-2s (ID 20489), ST-2t (ID 20522), ST-2u (ID 20528), ST-2v (ID 20529), ST-2w (ID 20531), ST-2x (ID 23104), ST-2y (ID 100048) …]
