# Supplementary material for: Genome-wide gene-environment interactions in neuroticism: an exploratory study across 25 environments
Source: Transl Psychiatry. 2021 Mar 22;11:180. doi: 10.1038/s41398-021-01288-9 (PMC7985503; doi:10.1038/s41398-021-01288-9)
Supplement: Supplementary file 6 — Suppl. Tables 3a-3z (tissues) [file 41398_2021_1288_MOESM6_ESM.xlsx]

## Sheet: ST-3a (ID 189)
Suppl. Table 3a: MAGMA gene property analysis results
Townsend deprivation index at recruitment (UKB ID: 189)
FULL_NAME	BETA	BETA_STD	SE	P
Brain_Substantia_nigra	0.023243	0.040731	0.0079062	0.0016438
Brain_Spinal_cord_cervical_c-1	0.021942	0.040068	0.0080317	0.0031519
Brain_Hippocampus	0.018396	0.031576	0.0073609	0.0062299
Brain_Amygdala	0.016627	0.028674	0.0071867	0.010352
Brain_Hypothalamus	0.015109	0.026536	0.0073595	0.020044
Brain_Anterior_cingulate_cortex_BA24	0.012269	0.02185	0.0067801	0.035192
Brain_Caudate_basal_ganglia	0.012457	0.021698	0.0073313	0.044651
Brain_Putamen_basal_ganglia	0.012284	0.021109	0.0073011	0.04625
Brain_Frontal_Cortex_BA9	0.0094641	0.017701	0.0062879	0.066155
Brain_Cortex	0.0097958	0.018107	0.0065628	0.067777
Brain_Nucleus_accumbens_basal_ganglia	0.007674	0.013536	0.00695	0.13477
Heart_Left_Ventricle	0.0089542	0.015105	0.0081843	0.13697
Whole_Blood	0.0048012	0.0087831	0.005209	0.17834
Kidney_Cortex	0.0064595	0.011494	0.0084704	0.22286
Pituitary	0.0059464	0.011198	0.0082289	0.23496
Testis	0.0034972	0.0060615	0.0051789	0.24976
Adrenal_Gland	0.0045359	0.0088558	0.0092561	0.31205
Liver	0.0013155	0.002386	0.0058444	0.41096
Adipose_Visceral_Omentum	0.0013494	0.0026367	0.010335	0.44806
Colon_Transverse	0.0011167	0.0020733	0.010182	0.45633
Pancreas	0.00070429	0.0011959	0.0076779	0.46346
Spleen	0.00031952	0.00064167	0.0067571	0.48114
Heart_Atrial_Appendage	3.6243e-05	6.5614e-05	0.0087431	0.49835
Esophagus_Muscularis	-0.0017152	-0.0034073	0.011442	0.55958
Muscle_Skeletal	-0.0010973	-0.0020779	0.00641	0.56796
Small_Intestine_Terminal_Ileum	-0.0019231	-0.003565	0.0084524	0.58999
Artery_Tibial	-0.0034815	-0.0071825	0.0094074	0.64433
Adipose_Subcutaneous	-0.0038595	-0.0077469	0.009923	0.65134
Brain_Cerebellar_Hemisphere	-0.0025148	-0.0050881	0.0056594	0.67161
Brain_Cerebellum	-0.0028727	-0.005751	0.0058543	0.68818
Esophagus_Gastroesophageal_Junction	-0.0058187	-0.011548	0.011796	0.68908
Stomach	-0.0059116	-0.010834	0.010759	0.70865
Minor_Salivary_Gland	-0.005545	-0.010405	0.0089364	0.73253
Breast_Mammary_Tissue	-0.0073467	-0.014239	0.011646	0.73592
Fallopian_Tube	-0.0068941	-0.013386	0.010774	0.73888
Artery_Aorta	-0.0070137	-0.014356	0.0096161	0.76711
Lung	-0.0070144	-0.01367	0.0085095	0.79511
Esophagus_Mucosa	-0.0061071	-0.011898	0.0070692	0.80617
Skin_Not_Sun_Exposed_Suprapubic	-0.0066857	-0.012952	0.0072489	0.82181
Skin_Sun_Exposed_Lower_leg	-0.0070025	-0.013672	0.0072057	0.83442
Colon_Sigmoid	-0.011353	-0.022433	0.011387	0.84061
Bladder	-0.011049	-0.021818	0.010732	0.84838
Artery_Coronary	-0.011715	-0.023466	0.011021	0.85609
Ovary	-0.010854	-0.022134	0.0088377	0.89029
Cervix_Endocervix	-0.01721	-0.034214	0.010463	0.94999
Nerve_Tibial	-0.015845	-0.032042	0.0094718	0.95282
Uterus	-0.017015	-0.034796	0.010086	0.95419
Cells_EBV-transformed_lymphocytes	-0.0078469	-0.017179	0.0045121	0.95898
Prostate	-0.019772	-0.037849	0.011213	0.96106
Vagina	-0.022353	-0.043066	0.010182	0.98592
Thyroid	-0.020314	-0.040545	0.0089787	0.98816
Cervix_Ectocervix	-0.028152	-0.055092	0.011657	0.99213
Cells_Transformed_fibroblasts	-0.01871	-0.040078	0.0062288	0.99866

## Sheet: ST-3b (ID 845)
Suppl. Table 3b: MAGMA gene property analysis results
Age completed full time education (UKB ID: 945)
FULL_NAME	BETA	BETA_STD	SE	P
Nerve_Tibial	0.018034	0.036467	0.0095245	0.029163
Adipose_Visceral_Omentum	0.01791	0.034995	0.010391	0.042407
Breast_Mammary_Tissue	0.020114	0.038985	0.01171	0.042943
Adipose_Subcutaneous	0.013404	0.026905	0.009978	0.089589
Brain_Spinal_cord_cervical_c-1	0.010399	0.01899	0.0080781	0.098994
Stomach	0.010191	0.018678	0.010819	0.17311
Brain_Hippocampus	0.0058685	0.010073	0.0074033	0.21398
Kidney_Cortex	0.0065003	0.011567	0.0085178	0.2227
Cells_Transformed_fibroblasts	0.0044182	0.009464	0.0062652	0.24035
Brain_Amygdala	0.0046973	0.0081007	0.007228	0.25789
Brain_Substantia_nigra	0.0043841	0.0076825	0.0079524	0.29072
Minor_Salivary_Gland	0.0048929	0.0091812	0.0089864	0.29306
Pancreas	0.0037366	0.0063448	0.0077208	0.31421
Fallopian_Tube	0.0043018	0.0083524	0.010834	0.34566
Brain_Hypothalamus	0.0023144	0.0040647	0.0074016	0.37726
Lung	0.0026008	0.0050686	0.0085573	0.38059
Artery_Coronary	0.0032425	0.0064951	0.011083	0.38493
Brain_Putamen_basal_ganglia	0.0016804	0.0028877	0.0073426	0.40949
Thyroid	0.0018795	0.0037514	0.0090303	0.41756
Brain_Anterior_cingulate_cortex_BA24	0.0013434	0.0023925	0.0068187	0.42191
Brain_Cortex	0.0012883	0.0023814	0.0065999	0.42262
Brain_Frontal_Cortex_BA9	0.0010137	0.0018958	0.0063235	0.43632
Spleen	0.00091501	0.0018376	0.0067949	0.44644
Esophagus_Gastroesophageal_Junction	0.0015684	0.0031126	0.011862	0.44741
Brain_Caudate_basal_ganglia	0.00096278	0.0016769	0.0073729	0.44805
Cells_EBV-transformed_lymphocytes	0.00056696	0.0012413	0.0045378	0.45029
Esophagus_Muscularis	0.0013903	0.0027618	0.011506	0.45191
Pituitary	0.00079909	0.0015048	0.0082751	0.46154
Brain_Nucleus_accumbens_basal_ganglia	0.00026831	0.00047328	0.0069891	0.48469
Skin_Not_Sun_Exposed_Suprapubic	0.00021693	0.00042026	0.0072896	0.48813
Skin_Sun_Exposed_Lower_leg	-0.00046937	-0.0009164	0.0072463	0.52582
Colon_Transverse	-0.0015282	-0.0028374	0.010239	0.55932
Testis	-0.00079213	-0.001373	0.005208	0.56044
Small_Intestine_Terminal_Ileum	-0.0013927	-0.0025817	0.0084997	0.56508
Whole_Blood	-0.0010552	-0.0019302	0.0052382	0.57982
Uterus	-0.0023929	-0.0048936	0.010143	0.59325
Artery_Tibial	-0.0032777	-0.0067622	0.0094601	0.63551
Brain_Cerebellum	-0.0021089	-0.0042219	0.0058871	0.63991
Brain_Cerebellar_Hemisphere	-0.002401	-0.0048578	0.005691	0.66344
Esophagus_Mucosa	-0.0033423	-0.0065118	0.0071089	0.68088
Cervix_Endocervix	-0.0052341	-0.010406	0.010522	0.69055
Bladder	-0.005419	-0.010701	0.010792	0.6922
Artery_Aorta	-0.0048828	-0.0099943	0.00967	0.6932
Muscle_Skeletal	-0.0038753	-0.0073385	0.0064458	0.72615
Colon_Sigmoid	-0.0071275	-0.014084	0.011451	0.73317
Prostate	-0.007343	-0.014057	0.011277	0.74252
Liver	-0.0059426	-0.010779	0.0058769	0.84403
Cervix_Ectocervix	-0.01351	-0.026438	0.011724	0.8754
Heart_Left_Ventricle	-0.011032	-0.018609	0.00823	0.90993
Heart_Atrial_Appendage	-0.012268	-0.022209	0.0087915	0.91854
Vagina	-0.015782	-0.030406	0.01024	0.93836
Ovary	-0.015859	-0.032341	0.0088867	0.96283
Adrenal_Gland	-0.017742	-0.034638	0.0093069	0.97168

## Sheet: ST-3c (ID 1031)
Suppl. Table 3c: MAGMA gene property analysis results
Frequency of friend/family visits (UKB ID: 1031)
FULL_NAME	BETA	BETA_STD	SE	P
Pituitary	0.013496	0.025416	0.0083681	0.053398
Lung	0.010382	0.020232	0.0086538	0.11514
Fallopian_Tube	0.012914	0.025074	0.010956	0.11927
Prostate	0.01263	0.024177	0.011404	0.13406
Adrenal_Gland	0.0098506	0.019232	0.009413	0.14767
Pancreas	0.0079692	0.013532	0.007808	0.15372
Small_Intestine_Terminal_Ileum	0.0084567	0.015677	0.0085957	0.16261
Brain_Caudate_basal_ganglia	0.0065719	0.011447	0.0074562	0.18906
Colon_Transverse	0.0090475	0.016798	0.010355	0.19113
Brain_Hypothalamus	0.0061036	0.01072	0.0074853	0.20742
Brain_Nucleus_accumbens_basal_ganglia	0.0055346	0.0097625	0.0070681	0.21681
Minor_Salivary_Gland	0.0070773	0.01328	0.0090881	0.21807
Spleen	0.0049269	0.0098945	0.0068717	0.2367
Liver	0.0041766	0.0075755	0.0059435	0.24112
Cervix_Endocervix	0.0073856	0.014683	0.010641	0.24383
Muscle_Skeletal	0.0043392	0.0082169	0.0065188	0.25282
Whole_Blood	0.0033677	0.0061607	0.0052975	0.26248
Bladder	0.0063697	0.012578	0.010915	0.27975
Brain_Cortex	0.0031456	0.0058145	0.0066746	0.31872
Brain_Frontal_Cortex_BA9	0.0028974	0.0054189	0.0063951	0.32525
Uterus	0.0037592	0.0076877	0.010258	0.35701
Brain_Anterior_cingulate_cortex_BA24	0.0021902	0.0039006	0.0068959	0.37539
Kidney_Cortex	0.0026247	0.0046704	0.0086143	0.3803
Nerve_Tibial	0.0029219	0.0059087	0.0096334	0.38083
Brain_Putamen_basal_ganglia	0.0021098	0.0036255	0.0074257	0.38816
Vagina	0.0026335	0.0050739	0.010357	0.39964
Brain_Hippocampus	0.0016445	0.0028228	0.0074873	0.41308
Brain_Substantia_nigra	0.0015503	0.0027166	0.0080425	0.42358
Brain_Cerebellum	0.0011396	0.0022813	0.0059537	0.42411
Brain_Spinal_cord_cervical_c-1	0.00096356	0.0017595	0.0081699	0.45306
Brain_Cerebellar_Hemisphere	0.00049036	0.00099214	0.0057555	0.46605
Esophagus_Mucosa	0.00060697	0.0011826	0.0071894	0.46636
Ovary	-4.6583e-05	-9.4995e-05	0.0089881	0.50207
Brain_Amygdala	-0.00043021	-0.00074191	0.0073099	0.52346
Thyroid	-0.0011018	-0.0021992	0.0091325	0.54802
Cervix_Ectocervix	-0.0014963	-0.0029281	0.011857	0.55021
Skin_Not_Sun_Exposed_Suprapubic	-0.0013639	-0.0026424	0.0073722	0.57339
Colon_Sigmoid	-0.0026029	-0.0051434	0.011581	0.58892
Testis	-0.0018152	-0.0031463	0.0052669	0.63482
Stomach	-0.0042097	-0.0077153	0.010942	0.64978
Skin_Sun_Exposed_Lower_leg	-0.0031702	-0.0061895	0.0073282	0.66734
Esophagus_Muscularis	-0.0088423	-0.017566	0.011636	0.77635
Esophagus_Gastroesophageal_Junction	-0.0099933	-0.019833	0.011996	0.79758
Breast_Mammary_Tissue	-0.011277	-0.021858	0.011844	0.82949
Heart_Left_Ventricle	-0.0094328	-0.015912	0.0083233	0.87145
Heart_Atrial_Appendage	-0.012066	-0.021845	0.0088911	0.91262
Adipose_Visceral_Omentum	-0.01432	-0.027982	0.010509	0.91349
Cells_EBV-transformed_lymphocytes	-0.0063331	-0.013865	0.0045889	0.91621
Adipose_Subcutaneous	-0.016804	-0.03373	0.010091	0.95207
Artery_Aorta	-0.019137	-0.03917	0.0097784	0.97482
Artery_Tibial	-0.01898	-0.039157	0.0095661	0.97637
Artery_Coronary	-0.023105	-0.046282	0.011207	0.98037
Cells_Transformed_fibroblasts	-0.020707	-0.044354	0.0063342	0.99946

## Sheet: ST-3d (ID 1200)
Suppl. Table 3d: MAGMA gene property analysis results
Sleeplessness / insomnia (UKB ID: 1200)
FULL_NAME	BETA	BETA_STD	SE	P
Nerve_Tibial	0.022879	0.046266	0.0094943	0.0079866
Brain_Spinal_cord_cervical_c-1	0.016409	0.029964	0.0080524	0.020794
Brain_Putamen_basal_ganglia	0.012835	0.022055	0.0073191	0.039762
Brain_Caudate_basal_ganglia	0.012574	0.0219	0.0073494	0.043567
Brain_Nucleus_accumbens_basal_ganglia	0.010664	0.01881	0.0069669	0.062936
Vagina	0.014858	0.028626	0.010208	0.07278
Brain_Substantia_nigra	0.010063	0.017634	0.0079274	0.10216
Pituitary	0.010269	0.019338	0.008249	0.1066
Prostate	0.013274	0.025411	0.011242	0.11885
Brain_Amygdala	0.0084457	0.014565	0.0072053	0.12058
Cervix_Ectocervix	0.010168	0.019898	0.011687	0.19216
Uterus	0.0086953	0.017782	0.010111	0.19491
Cervix_Endocervix	0.008838	0.017571	0.010489	0.19974
Brain_Hippocampus	0.0054609	0.0093736	0.0073804	0.22968
Breast_Mammary_Tissue	0.0084349	0.016349	0.011675	0.235
Brain_Cerebellar_Hemisphere	0.0036936	0.0074731	0.0056733	0.25752
Brain_Cerebellum	0.0038026	0.0076124	0.0058687	0.25852
Brain_Hypothalamus	0.0041922	0.0073628	0.0073786	0.28497
Ovary	0.0040469	0.0082527	0.0088599	0.32392
Fallopian_Tube	0.0048935	0.0095013	0.0108	0.32525
Brain_Anterior_cingulate_cortex_BA24	0.0023243	0.0041396	0.0067975	0.3662
Kidney_Cortex	0.0014247	0.0025351	0.0084915	0.43338
Liver	0.00093543	0.0016967	0.0058588	0.43657
Artery_Coronary	0.0013991	0.0028025	0.011049	0.44962
Minor_Salivary_Gland	0.00046634	0.00087506	0.0089586	0.47924
Spleen	0.00032158	0.00064581	0.0067738	0.48107
Brain_Cortex	0.00012607	0.00023303	0.0065794	0.49236
Brain_Frontal_Cortex_BA9	-0.00069476	-0.0012994	0.0063039	0.54388
Colon_Transverse	-0.0014263	-0.0026482	0.010207	0.55557
Small_Intestine_Terminal_Ileum	-0.001439	-0.0026675	0.0084733	0.56742
Testis	-0.00092827	-0.0016089	0.0051918	0.57095
Artery_Tibial	-0.003579	-0.0073836	0.0094307	0.64784
Artery_Aorta	-0.0041217	-0.0084365	0.00964	0.66551
Adrenal_Gland	-0.0040212	-0.0078509	0.009279	0.66762
Adipose_Visceral_Omentum	-0.0045002	-0.0087932	0.01036	0.66799
Esophagus_Mucosa	-0.0042991	-0.0083759	0.0070868	0.72795
Adipose_Subcutaneous	-0.0065621	-0.013172	0.0099475	0.74527
Skin_Not_Sun_Exposed_Suprapubic	-0.0051221	-0.0099232	0.0072669	0.75955
Skin_Sun_Exposed_Lower_leg	-0.0058209	-0.011365	0.0072236	0.78982
Cells_EBV-transformed_lymphocytes	-0.0037886	-0.0082943	0.0045236	0.79884
Bladder	-0.0094737	-0.018707	0.010759	0.81072
Pancreas	-0.0074037	-0.012572	0.0076966	0.83195
Thyroid	-0.0089771	-0.017918	0.009002	0.84067
Heart_Atrial_Appendage	-0.0092296	-0.016709	0.0087645	0.85384
Heart_Left_Ventricle	-0.0098444	-0.016607	0.0082045	0.8849
Muscle_Skeletal	-0.0080552	-0.015254	0.0064256	0.895
Cells_Transformed_fibroblasts	-0.0079094	-0.016942	0.0062456	0.89731
Stomach	-0.015919	-0.029176	0.010785	0.93003
Lung	-0.01315	-0.025627	0.0085301	0.9384
Whole_Blood	-0.0081737	-0.014953	0.0052216	0.94124
Esophagus_Gastroesophageal_Junction	-0.019422	-0.038545	0.011825	0.94975
Colon_Sigmoid	-0.019421	-0.038375	0.011414	0.95556
Esophagus_Muscularis	-0.019811	-0.039356	0.011469	0.95794

## Sheet: ST-3e (ID 1558)
Suppl. Table 3e: MAGMA gene property analysis results
Alcohol intake frequency (UKB ID: 1558)
FULL_NAME	BETA	BETA_STD	SE	P
Colon_Transverse	0.032899	0.061081	0.010263	0.00067494
Cervix_Ectocervix	0.031953	0.06253	0.011752	0.0032793
Small_Intestine_Terminal_Ileum	0.021732	0.040286	0.0085204	0.0053817
Cervix_Endocervix	0.022519	0.04477	0.010548	0.016396
Vagina	0.020823	0.040118	0.010266	0.021275
Uterus	0.018204	0.037227	0.010169	0.036725
Colon_Sigmoid	0.016337	0.032282	0.01148	0.077368
Skin_Not_Sun_Exposed_Suprapubic	0.010306	0.019967	0.0073084	0.079249
Skin_Sun_Exposed_Lower_leg	0.0097277	0.018993	0.0072649	0.090296
Fallopian_Tube	0.013532	0.026273	0.010862	0.10643
Adipose_Subcutaneous	0.01163	0.023345	0.010004	0.12252
Breast_Mammary_Tissue	0.013583	0.026328	0.011742	0.12368
Bladder	0.012175	0.024041	0.01082	0.13027
Adipose_Visceral_Omentum	0.011129	0.021746	0.010419	0.14274
Prostate	0.011411	0.021844	0.011307	0.15644
Stomach	0.010607	0.01944	0.010847	0.16409
Minor_Salivary_Gland	0.008696	0.016318	0.0090099	0.16724
Testis	0.0047697	0.0082673	0.0052216	0.1805
Esophagus_Gastroesophageal_Junction	0.010829	0.021491	0.011893	0.18129
Esophagus_Muscularis	0.0097558	0.01938	0.011536	0.19887
Lung	0.0062059	0.012094	0.0085797	0.23475
Artery_Coronary	0.0072838	0.01459	0.011112	0.25609
Esophagus_Mucosa	0.0046183	0.0089979	0.0071276	0.25851
Ovary	0.0055093	0.011235	0.0089108	0.2682
Pancreas	0.0047613	0.0080847	0.0077411	0.26926
Artery_Aorta	0.0034258	0.0070121	0.0096955	0.36192
Nerve_Tibial	0.001164	0.0023539	0.0095507	0.4515
Artery_Tibial	0.00082569	0.0017035	0.009485	0.46532
Cells_Transformed_fibroblasts	0.00050623	0.0010844	0.0062818	0.46789
Thyroid	0.00061491	0.0012273	0.0090541	0.47293
Pituitary	-0.0015835	-0.0029819	0.0082969	0.57568
Heart_Atrial_Appendage	-0.0036772	-0.0066572	0.0088152	0.66171
Muscle_Skeletal	-0.0028441	-0.0053858	0.0064628	0.67006
Brain_Hippocampus	-0.005702	-0.0097874	0.0074228	0.7788
Brain_Frontal_Cortex_BA9	-0.0052004	-0.0097262	0.00634	0.79396
Brain_Cortex	-0.005869	-0.010849	0.0066171	0.81244
Adrenal_Gland	-0.0084367	-0.016472	0.0093322	0.81701
Brain_Cerebellum	-0.0053469	-0.010704	0.0059024	0.81749
Brain_Anterior_cingulate_cortex_BA24	-0.0064577	-0.011501	0.0068365	0.82756
Brain_Cerebellar_Hemisphere	-0.0055292	-0.011187	0.0057059	0.83373
Spleen	-0.0067155	-0.013486	0.0068126	0.83786
Brain_Amygdala	-0.0075115	-0.012954	0.0072469	0.85001
Brain_Hypothalamus	-0.0080718	-0.014177	0.0074209	0.86163
Cells_EBV-transformed_lymphocytes	-0.0052729	-0.011544	0.0045495	0.87676
Heart_Left_Ventricle	-0.0097175	-0.016393	0.0082517	0.88052
Liver	-0.0073303	-0.013296	0.0058923	0.89325
Brain_Nucleus_accumbens_basal_ganglia	-0.0087216	-0.015384	0.0070072	0.89336
Brain_Spinal_cord_cervical_c-1	-0.010276	-0.018765	0.0080994	0.89773
Brain_Putamen_basal_ganglia	-0.010233	-0.017585	0.0073615	0.91774
Kidney_Cortex	-0.012149	-0.021617	0.0085398	0.92256
Brain_Caudate_basal_ganglia	-0.011077	-0.019294	0.0073919	0.933
Brain_Substantia_nigra	-0.012967	-0.022722	0.0079728	0.94806
Whole_Blood	-0.0089883	-0.016443	0.0052516	0.9565

## Sheet: ST-3f (ID 2110)
Suppl. Table 3f: MAGMA gene property analysis results
Able to confide (UKB ID: 2110)
FULL_NAME	BETA	BETA_STD	SE	P
Brain_Putamen_basal_ganglia	0.022906	0.039362	0.0073799	0.00095693
Brain_Cortex	0.019688	0.036394	0.0066337	0.0015011
Brain_Caudate_basal_ganglia	0.021953	0.038237	0.0074107	0.0015287
Brain_Nucleus_accumbens_basal_ganglia	0.019634	0.034632	0.0070251	0.0025997
Brain_Hippocampus	0.020127	0.034547	0.0074417	0.003423
Brain_Frontal_Cortex_BA9	0.01704	0.03187	0.0063562	0.0036752
Brain_Cerebellum	0.015621	0.031273	0.0059175	0.0041507
Brain_Anterior_cingulate_cortex_BA24	0.017597	0.03134	0.006854	0.005127
Brain_Substantia_nigra	0.020331	0.035627	0.0079937	0.0054941
Brain_Amygdala	0.018369	0.031678	0.0072655	0.0057372
Brain_Cerebellar_Hemisphere	0.014162	0.028653	0.0057206	0.0066564
Brain_Hypothalamus	0.016367	0.028746	0.0074404	0.013917
Pituitary	0.016502	0.031075	0.0083186	0.023652
Brain_Spinal_cord_cervical_c-1	0.015103	0.027579	0.0081211	0.031473
Prostate	0.011712	0.02242	0.011337	0.1508
Heart_Left_Ventricle	0.0061742	0.010415	0.0082745	0.22779
Skin_Not_Sun_Exposed_Suprapubic	0.0048075	0.0093137	0.0073288	0.25592
Skin_Sun_Exposed_Lower_leg	0.004661	0.0091002	0.0072851	0.26116
Pancreas	0.0046285	0.0078593	0.0077623	0.2755
Liver	0.0013193	0.002393	0.0059087	0.41166
Muscle_Skeletal	-0.00012755	-0.00024154	0.0064806	0.50785
Esophagus_Mucosa	-0.00031557	-0.00061482	0.0071472	0.51761
Stomach	-0.0011813	-0.002165	0.010877	0.54324
Cells_Transformed_fibroblasts	-0.0023997	-0.0051402	0.006299	0.64838
Minor_Salivary_Gland	-0.0045756	-0.0085858	0.0090348	0.69372
Kidney_Cortex	-0.0049398	-0.0087898	0.0085637	0.71797
Adrenal_Gland	-0.0062511	-0.012204	0.0093579	0.74793
Vagina	-0.0078125	-0.015052	0.010296	0.77601
Whole_Blood	-0.0040611	-0.0074291	0.0052663	0.77968
Heart_Atrial_Appendage	-0.0075326	-0.013637	0.0088391	0.80294
Spleen	-0.0060487	-0.012147	0.0068313	0.81203
Cells_EBV-transformed_lymphocytes	-0.0044917	-0.0098338	0.004562	0.83758
Testis	-0.0052005	-0.0090139	0.0052358	0.8397
Small_Intestine_Terminal_Ileum	-0.0087973	-0.016308	0.0085452	0.84837
Colon_Transverse	-0.014969	-0.027793	0.010293	0.92706
Colon_Sigmoid	-0.017147	-0.033881	0.011512	0.93181
Cervix_Ectocervix	-0.017833	-0.034899	0.011786	0.93486
Thyroid	-0.014842	-0.029623	0.0090781	0.94895
Lung	-0.014898	-0.029035	0.0086025	0.95834
Fallopian_Tube	-0.019716	-0.03828	0.010891	0.96486
Artery_Aorta	-0.017876	-0.036589	0.0097211	0.96703
Cervix_Endocervix	-0.02021	-0.040179	0.010578	0.97197
Ovary	-0.017548	-0.035785	0.0089343	0.97523
Esophagus_Muscularis	-0.024786	-0.049238	0.011566	0.98394
Uterus	-0.022248	-0.045497	0.010196	0.98544
Artery_Tibial	-0.021116	-0.043563	0.0095096	0.9868
Nerve_Tibial	-0.022886	-0.046279	0.0095752	0.99157
Esophagus_Gastroesophageal_Junction	-0.029637	-0.058819	0.011924	0.99353
Bladder	-0.031669	-0.062535	0.010848	0.99824
Artery_Coronary	-0.036457	-0.073028	0.011139	0.99947
Breast_Mammary_Tissue	-0.042969	-0.083284	0.01177	0.99987
Adipose_Visceral_Omentum	-0.042113	-0.082288	0.010443	0.99997
Adipose_Subcutaneous	-0.047616	-0.095578	0.010025	1

## Sheet: ST-3g (ID 2188)
Suppl. Table 3g: MAGMA gene property analysis results
Long-standing illness, disability or infirmity (UKB ID: 2188)
FULL_NAME	BETA	BETA_STD	SE	P
Kidney_Cortex	0.016332	0.02906	0.0085517	0.028091
Liver	0.010885	0.019742	0.0059004	0.032549
Thyroid	0.013397	0.026739	0.0090665	0.069769
Minor_Salivary_Gland	0.012288	0.023057	0.0090226	0.086627
Prostate	0.014724	0.028187	0.011323	0.096734
Pancreas	0.0097508	0.016557	0.0077519	0.10423
Lung	0.010794	0.021035	0.0085918	0.10451
Small_Intestine_Terminal_Ileum	0.0097251	0.018028	0.008534	0.12724
Adrenal_Gland	0.01056	0.020616	0.0093455	0.12926
Pituitary	0.0089771	0.016905	0.0083085	0.13997
Cells_EBV-transformed_lymphocytes	0.0045409	0.0099414	0.0045561	0.15947
Colon_Transverse	0.0092401	0.017155	0.01028	0.18438
Ovary	0.0078844	0.016078	0.0089235	0.18848
Adipose_Visceral_Omentum	0.0053195	0.010394	0.010435	0.3051
Esophagus_Gastroesophageal_Junction	0.0057932	0.011497	0.011911	0.31335
Breast_Mammary_Tissue	0.0048863	0.0094708	0.011759	0.33888
Esophagus_Mucosa	0.0028941	0.0056385	0.0071379	0.34257
Uterus	0.0040107	0.0082019	0.010184	0.34687
Nerve_Tibial	0.0037095	0.0075012	0.0095644	0.34907
Stomach	0.0033549	0.0061487	0.010863	0.37873
Esophagus_Muscularis	0.0033794	0.0067133	0.011553	0.38495
Spleen	0.0013248	0.0026604	0.0068226	0.42302
Colon_Sigmoid	0.0015758	0.0031138	0.011498	0.44549
Cervix_Endocervix	0.0010026	0.0019932	0.010565	0.4622
Skin_Not_Sun_Exposed_Suprapubic	0.00012354	0.00023934	0.0073194	0.49327
Cervix_Ectocervix	-6.7942e-06	-1.3296e-05	0.011772	0.50023
Brain_Cerebellum	-0.00019243	-0.00038522	0.0059111	0.51298
Skin_Sun_Exposed_Lower_leg	-0.00060048	-0.0011724	0.0072758	0.53289
Artery_Coronary	-0.0016925	-0.0033902	0.011128	0.56044
Brain_Cerebellar_Hemisphere	-0.00094502	-0.001912	0.0057143	0.56568
Fallopian_Tube	-0.0019791	-0.0038426	0.010878	0.57218
Muscle_Skeletal	-0.0015998	-0.0030295	0.0064722	0.59761
Vagina	-0.0025655	-0.0049429	0.010282	0.59851
Whole_Blood	-0.0017666	-0.0032317	0.0052596	0.63152
Adipose_Subcutaneous	-0.0035829	-0.0071918	0.010019	0.63968
Artery_Tibial	-0.0042186	-0.0087033	0.0094986	0.67152
Bladder	-0.0054437	-0.010749	0.010836	0.69229
Brain_Putamen_basal_ganglia	-0.0041533	-0.0071372	0.0073724	0.7134
Brain_Caudate_basal_ganglia	-0.004524	-0.0078796	0.0074029	0.72943
Testis	-0.0037806	-0.0065528	0.0052291	0.76515
Brain_Nucleus_accumbens_basal_ganglia	-0.0052892	-0.0093296	0.0070175	0.77448
Artery_Aorta	-0.0074928	-0.015337	0.0097093	0.77985
Heart_Atrial_Appendage	-0.0070245	-0.012717	0.0088277	0.7869
Brain_Substantia_nigra	-0.0067068	-0.011753	0.0079847	0.79953
Brain_Spinal_cord_cervical_c-1	-0.007095	-0.012956	0.0081112	0.80913
Brain_Amygdala	-0.0067333	-0.011612	0.0072573	0.82324
Brain_Hippocampus	-0.0069172	-0.011873	0.0074335	0.82395
Brain_Hypothalamus	-0.0074992	-0.013171	0.0074316	0.84353
Cells_Transformed_fibroblasts	-0.0071892	-0.0154	0.0062906	0.87344
Brain_Cortex	-0.0080592	-0.014897	0.0066265	0.88804
Heart_Left_Ventricle	-0.010551	-0.017799	0.0082636	0.89916
Brain_Anterior_cingulate_cortex_BA24	-0.0087772	-0.015632	0.0068461	0.90008
Brain_Frontal_Cortex_BA9	-0.008658	-0.016193	0.0063489	0.91366

## Sheet: ST-3h (ID 4537)
Suppl. Table 3h: MAGMA gene property analysis results
Work/job satisfaction (UKB ID: 4537)
FULL_NAME	BETA	BETA_STD	SE	P
Brain_Cortex	0.021429	0.039611	0.0067686	0.00077431
Brain_Cerebellum	0.018802	0.03764	0.0060536	0.00095016
Brain_Frontal_Cortex_BA9	0.019506	0.036481	0.0064809	0.0013094
Brain_Cerebellar_Hemisphere	0.017148	0.034695	0.0058487	0.0016868
Brain_Anterior_cingulate_cortex_BA24	0.018847	0.033565	0.0069964	0.0035356
Brain_Hippocampus	0.019794	0.033976	0.007604	0.0046233
Brain_Substantia_nigra	0.02112	0.03701	0.0081797	0.0049159
Brain_Amygdala	0.01885	0.032507	0.0074267	0.0055774
Brain_Nucleus_accumbens_basal_ganglia	0.016074	0.028353	0.0071869	0.012664
Brain_Spinal_cord_cervical_c-1	0.018451	0.033693	0.0083245	0.013338
Brain_Hypothalamus	0.015808	0.027764	0.0076158	0.018967
Brain_Caudate_basal_ganglia	0.01517	0.026422	0.0075725	0.022581
Brain_Putamen_basal_ganglia	0.01423	0.024454	0.007538	0.029535
Pituitary	0.014907	0.028072	0.0085103	0.039926
Testis	0.0035846	0.0062131	0.0053459	0.25126
Liver	0.0012257	0.0022231	0.0060288	0.41945
Pancreas	0.00015258	0.00025908	0.0079551	0.49235
Stomach	-0.00084329	-0.0015455	0.011188	0.53004
Small_Intestine_Terminal_Ileum	-0.0011078	-0.0020537	0.0087546	0.55035
Heart_Left_Ventricle	-0.0017515	-0.0029547	0.0084326	0.58227
Cells_EBV-transformed_lymphocytes	-0.0011506	-0.002519	0.0046694	0.59732
Kidney_Cortex	-0.0033795	-0.0060135	0.0088033	0.64947
Adipose_Visceral_Omentum	-0.0049482	-0.0096687	0.010661	0.67873
Fallopian_Tube	-0.0053186	-0.010327	0.011124	0.68372
Colon_Transverse	-0.0051257	-0.0095166	0.010587	0.68586
Nerve_Tibial	-0.0061666	-0.01247	0.009771	0.73601
Muscle_Skeletal	-0.0042772	-0.0080996	0.0065833	0.74205
Lung	-0.0072559	-0.014141	0.0087531	0.79643
Thyroid	-0.009077	-0.018117	0.0092535	0.83668
Artery_Coronary	-0.011189	-0.022413	0.011377	0.8373
Adipose_Subcutaneous	-0.01066	-0.021397	0.010266	0.85045
Skin_Not_Sun_Exposed_Suprapubic	-0.008594	-0.016649	0.0074961	0.87419
Breast_Mammary_Tissue	-0.014132	-0.027392	0.012018	0.88019
Prostate	-0.013598	-0.02603	0.011554	0.88037
Esophagus_Gastroesophageal_Junction	-0.014518	-0.028812	0.012214	0.88269
Uterus	-0.012423	-0.025406	0.010394	0.884
Skin_Sun_Exposed_Lower_leg	-0.0096946	-0.018928	0.0074524	0.90334
Colon_Sigmoid	-0.016308	-0.032224	0.01176	0.91723
Heart_Atrial_Appendage	-0.013116	-0.023746	0.0090439	0.9265
Ovary	-0.013452	-0.027432	0.0090766	0.93083
Esophagus_Muscularis	-0.017606	-0.034975	0.011834	0.93158
Spleen	-0.010813	-0.021715	0.0069496	0.94012
Cells_Transformed_fibroblasts	-0.010217	-0.021884	0.0064231	0.94414
Artery_Aorta	-0.015905	-0.032555	0.0098872	0.94614
Esophagus_Mucosa	-0.012458	-0.024272	0.0073135	0.95575
Adrenal_Gland	-0.017423	-0.034015	0.0095564	0.96585
Minor_Salivary_Gland	-0.019748	-0.037056	0.0092421	0.98368
Cervix_Endocervix	-0.02307	-0.045866	0.010749	0.98407
Vagina	-0.024312	-0.046841	0.010557	0.98936
Bladder	-0.027138	-0.053588	0.01111	0.99271
Artery_Tibial	-0.024336	-0.050208	0.0096953	0.99396
Whole_Blood	-0.01447	-0.026471	0.0053612	0.99652
Cervix_Ectocervix	-0.0349	-0.068299	0.012043	0.99812

## Sheet: ST-3i (ID 4548)
Suppl. Table 3i: MAGMA gene property analysis results
Health satisfaction (UKB ID: 4548)
FULL_NAME	BETA	BETA_STD	SE	P
Pancreas	0.013819	0.023465	0.0079768	0.04161
Brain_Cerebellum	0.0064305	0.012873	0.0060734	0.14486
Brain_Putamen_basal_ganglia	0.0078078	0.013417	0.0075858	0.15168
Brain_Amygdala	0.0074996	0.012933	0.0074738	0.15783
Esophagus_Mucosa	0.0069766	0.013592	0.0073432	0.17104
Kidney_Cortex	0.0083034	0.014775	0.0087449	0.17119
Brain_Substantia_nigra	0.0074924	0.013129	0.008215	0.18088
Brain_Hypothalamus	0.0068148	0.011969	0.0076562	0.18671
Pituitary	0.0074167	0.013967	0.0085424	0.19264
Brain_Nucleus_accumbens_basal_ganglia	0.0061457	0.01084	0.0072236	0.19745
Brain_Cerebellar_Hemisphere	0.0048542	0.0098215	0.0058714	0.20419
Brain_Caudate_basal_ganglia	0.0060019	0.010454	0.0076203	0.21546
Brain_Hippocampus	0.005843	0.010029	0.007644	0.22232
Brain_Anterior_cingulate_cortex_BA24	0.005193	0.0092486	0.0070305	0.23007
Muscle_Skeletal	0.0044489	0.0084247	0.0066001	0.25014
Prostate	0.007343	0.014057	0.011587	0.26313
Brain_Cortex	0.0039954	0.0073854	0.0067967	0.27832
Brain_Frontal_Cortex_BA9	0.0034984	0.0065431	0.0065097	0.29549
Minor_Salivary_Gland	0.0041709	0.0078265	0.009281	0.32657
Vagina	0.0040636	0.0078291	0.010586	0.35054
Small_Intestine_Terminal_Ileum	0.0027599	0.0051162	0.0088229	0.37721
Esophagus_Gastroesophageal_Junction	0.0034444	0.0068358	0.012265	0.38942
Esophagus_Muscularis	0.0031183	0.0061946	0.011871	0.3964
Skin_Sun_Exposed_Lower_leg	0.0019411	0.0037899	0.007438	0.39706
Stomach	0.0023364	0.004282	0.01121	0.41745
Skin_Not_Sun_Exposed_Suprapubic	0.0012788	0.0024774	0.0074813	0.43214
Whole_Blood	0.00075899	0.0013885	0.0054011	0.44412
Colon_Transverse	0.00085228	0.0015824	0.01064	0.46808
Cervix_Ectocervix	0.00072916	0.0014269	0.012068	0.47591
Brain_Spinal_cord_cervical_c-1	-0.00026707	-0.00048769	0.0083175	0.51281
Testis	-0.00022504	-0.00039005	0.0053508	0.51677
Spleen	-0.0025379	-0.0050968	0.0069765	0.64199
Liver	-0.0023117	-0.0041929	0.0060754	0.64821
Nerve_Tibial	-0.0039833	-0.0080551	0.009782	0.65807
Cells_EBV-transformed_lymphocytes	-0.0021952	-0.004806	0.0046979	0.67984
Uterus	-0.0049586	-0.010141	0.010443	0.68254
Colon_Sigmoid	-0.0059217	-0.011701	0.011824	0.69175
Thyroid	-0.0051826	-0.010344	0.0092688	0.71197
Breast_Mammary_Tissue	-0.0094508	-0.018318	0.01206	0.78337
Heart_Left_Ventricle	-0.0069075	-0.011652	0.0085013	0.79175
Ovary	-0.0075172	-0.01533	0.0091182	0.79514
Artery_Aorta	-0.0085252	-0.01745	0.0099469	0.80429
Bladder	-0.0096608	-0.019076	0.011112	0.80769
Fallopian_Tube	-0.010792	-0.020954	0.011181	0.83277
Adrenal_Gland	-0.0095851	-0.018714	0.0095368	0.84256
Cervix_Endocervix	-0.010848	-0.021567	0.010788	0.84268
Heart_Atrial_Appendage	-0.011465	-0.020756	0.0090792	0.89665
Adipose_Visceral_Omentum	-0.01517	-0.029641	0.010724	0.9214
Artery_Coronary	-0.016762	-0.033575	0.01144	0.92855
Adipose_Subcutaneous	-0.015288	-0.030686	0.010299	0.93114
Artery_Tibial	-0.016246	-0.033517	0.0097585	0.95202
Lung	-0.015419	-0.03005	0.0087878	0.96033
Cells_Transformed_fibroblasts	-0.015444	-0.033082	0.0064423	0.99174

## Sheet: ST-3j (ID 4559)
Suppl. Table 3j: MAGMA gene property analysis results
Family relationship satisfaction (UKB ID: 4559)
FULL_NAME	BETA	BETA_STD	SE	P
Minor_Salivary_Gland	0.0204	0.038278	0.0094342	0.015305
Nerve_Tibial	0.013774	0.027854	0.0099373	0.082865
Prostate	0.015869	0.030377	0.011699	0.087488
Cervix_Endocervix	0.014402	0.028632	0.010938	0.093985
Stomach	0.014465	0.02651	0.011284	0.099942
Lung	0.011268	0.021959	0.0089134	0.1031
Colon_Transverse	0.012137	0.022534	0.01072	0.12879
Thyroid	0.0097313	0.019423	0.0094313	0.15109
Vagina	0.010431	0.020097	0.010686	0.1645
Artery_Aorta	0.0098135	0.020087	0.010098	0.16559
Kidney_Cortex	0.0081112	0.014433	0.0088915	0.18083
Bladder	0.009619	0.018994	0.011237	0.19599
Cervix_Ectocervix	0.0098011	0.019181	0.012222	0.2113
Small_Intestine_Terminal_Ileum	0.0068111	0.012626	0.0088638	0.22113
Breast_Mammary_Tissue	0.008313	0.016112	0.012195	0.24773
Artery_Coronary	0.0073157	0.014654	0.011579	0.26376
Heart_Atrial_Appendage	0.0042262	0.007651	0.0092567	0.324
Heart_Left_Ventricle	0.0036406	0.0061414	0.0086286	0.33654
Esophagus_Gastroesophageal_Junction	0.0050276	0.009978	0.012363	0.34213
Adipose_Subcutaneous	0.0040751	0.0081797	0.010371	0.34718
Uterus	0.0030156	0.006167	0.010558	0.38758
Skin_Sun_Exposed_Lower_leg	0.0021562	0.0042097	0.0075875	0.38814
Pituitary	0.0020738	0.0039053	0.0086339	0.40509
Esophagus_Muscularis	0.0019703	0.0039141	0.011974	0.43465
Adipose_Visceral_Omentum	0.0016555	0.0032348	0.010814	0.43916
Skin_Not_Sun_Exposed_Suprapubic	0.00084131	0.0016299	0.0076342	0.45612
Fallopian_Tube	0.00054297	0.0010542	0.011279	0.4808
Spleen	0.00030384	0.00061018	0.0070409	0.48279
Colon_Sigmoid	0.00020737	0.00040976	0.011969	0.49309
Pancreas	-0.00059988	-0.0010186	0.0080704	0.52963
Esophagus_Mucosa	-0.00061944	-0.0012068	0.0074552	0.53311
Brain_Spinal_cord_cervical_c-1	-0.0012793	-0.0023361	0.0084399	0.56024
Liver	-0.0017051	-0.0030927	0.0061456	0.60928
Brain_Caudate_basal_ganglia	-0.0026689	-0.0046486	0.0076726	0.63602
Brain_Substantia_nigra	-0.0029049	-0.0050904	0.0082926	0.63694
Artery_Tibial	-0.0036802	-0.0075926	0.0098862	0.64515
Ovary	-0.0036564	-0.0074563	0.0092443	0.65377
Cells_EBV-transformed_lymphocytes	-0.0019687	-0.0043101	0.0047394	0.66107
Whole_Blood	-0.0024001	-0.0043907	0.0054705	0.66957
Brain_Putamen_basal_ganglia	-0.0037015	-0.0063608	0.0076396	0.68599
Brain_Nucleus_accumbens_basal_ganglia	-0.0038104	-0.0067212	0.0072748	0.69978
Muscle_Skeletal	-0.0036073	-0.006831	0.0067169	0.70438
Cells_Transformed_fibroblasts	-0.0039234	-0.008404	0.0065418	0.72566
Brain_Hypothalamus	-0.0047789	-0.0083932	0.0077166	0.73214
Brain_Hippocampus	-0.0049823	-0.0085522	0.0077168	0.74074
Brain_Frontal_Cortex_BA9	-0.0046275	-0.0086547	0.0065752	0.75921
Brain_Cortex	-0.0052765	-0.0097535	0.0068698	0.77877
Brain_Amygdala	-0.0063707	-0.010987	0.0075293	0.80125
Brain_Anterior_cingulate_cortex_BA24	-0.0062782	-0.011181	0.0070909	0.81202
Brain_Cerebellum	-0.0054724	-0.010955	0.0061382	0.81367
Brain_Cerebellar_Hemisphere	-0.005773	-0.01168	0.005934	0.83468
Adrenal_Gland	-0.01131	-0.022082	0.0096862	0.87853
Testis	-0.0072243	-0.012522	0.0054427	0.90779

[truncated: 16 more sheets: ST-3k (ID 4570), ST-3l (ID 4581), ST-3m (ID 6145), ST-3n (ID 6160), ST-3o (ID 20016), ST-3p (ID 20116), ST-3q (ID 20487), ST-3r (ID 20488), ST-3s (ID 20489), ST-3t (ID 20522), ST-3u (ID 20528), ST-3v (ID 20529), ST-3w (ID 20531), ST-3x (ID 23104), ST-3y (ID 100048), ST-3z (main effect)]
